# Supplementary material for: Base editing-derived models of human WDR34 and WDR60 disease alleles replicate retrograde intraflagellar transport (IFT) and hedgehog signaling defects
Source: Commun Biol. 2026 Jul 1;9:889. doi: 10.1038/s42003-026-10507-2 (PMC13328300; doi:10.1038/s42003-026-10507-2)
Supplement: Supplementary file 3 — Supplementary data 1 [file 42003_2026_10507_MOESM3_ESM.xlsx]

## Sheet: all.l2FC.srt
ID	Description	GeneRatio	BgRatio	pvalue	p.adjust	qvalue	geneID	Count
GO:0007416	synapse assembly	15/376	169/23239	1.14151e-07	0.000412541	0.000351705	Mapt/Arhgef9/Efnb2/Cbln1/Magi2/Plxnd1/Ntn1/Adgre5/Adgrb2/Flrt1/Dnm3/Nptxr/Lrfn1/Epha7/Add2	15
GO:0060562	epithelial tube morphogenesis	20/376	375/23239	3.64662e-06	0.00658945	0.00561772	Gdnf/Fgf1/Efnb2/Irx1/Nfatc4/Celsr1/Plxnd1/Cc2d2a/Lhx2/Ntn1/Dll4/Ctsh/Tgfb2/Col4a1/Foxd1/Sema5a/Vdr/Tnc/Wnt6/Epha7	20
GO:0050808	synapse organization	21/376	424/23239	6.57069e-06	0.00791549	0.00674821	Gdnf/Mapt/Cacnb4/Arhgef9/Efnb2/Nfatc4/Cbln1/Magi2/Plxnd1/Ntn1/Adgre5/Adgrb2/Flrt1/Dnm3/Col4a1/Nptxr/Ophn1/Tnc/Lrfn1/Epha7/Add2	21
GO:0048754	branching morphogenesis of an epithelial tube	13/376	183/23239	9.5458e-06	0.00862463	0.00735278	Gdnf/Fgf1/Nfatc4/Celsr1/Plxnd1/Dll4/Ctsh/Col4a1/Foxd1/Sema5a/Vdr/Tnc/Wnt6	13
GO:0060600	dichotomous subdivision of an epithelial terminal unit	4/376	11/23239	2.03435e-05	0.0147043	0.0125359	Celsr1/Plxnd1/Ctsh/Foxd1	4
GO:0045444	fat cell differentiation	14/376	235/23239	3.18383e-05	0.017305	0.0147531	Arxes2/Retn/Gper1/Noct/Ero1l/Bbs1/Trib2/Cebpd/Inhbb/Psmb8/Plcb1/C1ql4/Angptl8/Enpp1	14
GO:0010769	regulation of cell morphogenesis involved in differentiation	17/376	333/23239	3.40157e-05	0.017305	0.0147531	Hecw2/Hecw1/Mapt/Ust/Dmtn/Nfatc4/Braf/Map1b/Plxnd1/Ntn1/Fbxo31/Dnm3/Sema5a/Map2/Tnik/Epha7/Postn	17
GO:0001763	morphogenesis of a branching structure	14/376	239/23239	3.83067e-05	0.017305	0.0147531	Gdnf/Fgf1/Nfatc4/Celsr1/Plxnd1/Dll4/Ctsh/Col4a1/Foxd1/Sema5a/Vdr/Tnc/Wnt6/Epha7	14
GO:0061138	morphogenesis of a branching epithelium	13/376	220/23239	6.59617e-05	0.0264873	0.0225813	Gdnf/Fgf1/Nfatc4/Celsr1/Plxnd1/Dll4/Ctsh/Col4a1/Foxd1/Sema5a/Vdr/Tnc/Wnt6	13
GO:1904018	positive regulation of vasculature development	12/376	198/23239	9.84659e-05	0.02931	0.0249877	Gper1/Fgf1/Vegfd/Efnb2/Pdgfd/Hyal1/Aggf1/Ctsh/C3/Sema5a/Igf2/Cd34	12
GO:0099633	protein localization to postsynaptic specialization membrane	5/376	30/23239	0.00011027	0.02931	0.0249877	Magi2/Iqsec2/Cacng7/Nptxr/Tnik	5
GO:0099645	neurotransmitter receptor localization to postsynaptic specialization membrane	5/376	30/23239	0.00011027	0.02931	0.0249877	Magi2/Iqsec2/Cacng7/Nptxr/Tnik	5
GO:1901342	regulation of vasculature development	16/376	332/23239	0.000113005	0.02931	0.0249877	Gper1/Fgf1/Vegfd/Efnb2/Pdgfd/Hyal1/Plxnd1/Aggf1/Dll4/Adgrb2/Ctsh/Tgfb2/C3/Sema5a/Igf2/Cd34	16
GO:0031345	negative regulation of cell projection organization	12/376	201/23239	0.000113542	0.02931	0.0249877	Efnb2/Nfatc4/Inpp5j/Ntn1/Ntm/Dnm3/Sema5a/Map2/Tbc1d30/Mak/Nr2f1/Epha7	12
GO:0051963	regulation of synapse assembly	9/376	117/23239	0.00012276	0.029577	0.0252154	Arhgef9/Cbln1/Ntn1/Adgre5/Adgrb2/Flrt1/Nptxr/Lrfn1/Epha7	9
GO:0099072	regulation of postsynaptic membrane neurotransmitter receptor levels	8/376	96/23239	0.000167475	0.032525	0.0277287	Efnb2/Magi2/Iqsec2/Cacng7/Dnm3/Nptxr/Tnik/Ophn1	8
GO:2000649	regulation of sodium ion transmembrane transporter activity	6/376	51/23239	0.000167935	0.032525	0.0277287	Hecw2/Hecw1/Rangrf/Stom/Plcb1/Stk39	6
GO:0099150	regulation of postsynaptic specialization assembly	4/376	18/23239	0.000172443	0.032525	0.0277287	Arhgef9/Cbln1/Nptxr/Lrfn1	4
GO:0150052	regulation of postsynapse assembly	4/376	18/23239	0.000172443	0.032525	0.0277287	Arhgef9/Cbln1/Nptxr/Lrfn1	4
GO:0007584	response to nutrient	8/376	97/23239	0.000179995	0.032525	0.0277287	Mapt/Bckdhb/Castor1/Spp1/Cyp27b1/Vdr/Panx1/Postn	8
GO:0099068	postsynapse assembly	5/376	34/23239	0.000204185	0.0325806	0.027776	Arhgef9/Cbln1/Magi2/Nptxr/Lrfn1	5
GO:0120032	regulation of plasma membrane bounded cell projection assembly	11/376	183/23239	0.000204914	0.0325806	0.027776	Rp1/Dmtn/Cdc42ep5/Tgfb3/Zmynd10/Dnm3/Espn/Tbc1d30/Dcdc2a/Mak/Dzip1	11
GO:0010771	negative regulation of cell morphogenesis involved in differentiation	8/376	99/23239	0.000207347	0.0325806	0.027776	Dmtn/Nfatc4/Ntn1/Dnm3/Sema5a/Map2/Epha7/Postn	8
GO:0060491	regulation of cell projection assembly	11/376	185/23239	0.000225189	0.0332656	0.02836	Rp1/Dmtn/Cdc42ep5/Tgfb3/Zmynd10/Dnm3/Espn/Tbc1d30/Dcdc2a/Mak/Dzip1	11
GO:0046785	microtubule polymerization	7/376	76/23239	0.000230116	0.0332656	0.02836	Rp1/Mapt/Inpp5j/Rangrf/Map1b/Fbxo5/Map2	7
GO:0007411	axon guidance	12/376	223/23239	0.000297669	0.0385423	0.0328586	Gdnf/Efnb2/Plxnd1/Lhx2/Ntn1/Tgfb2/Foxd1/Sema5a/Artn/Gas1/Epha7/Alcam	12
GO:0097485	neuron projection guidance	12/376	224/23239	0.000310035	0.0385423	0.0328586	Gdnf/Efnb2/Plxnd1/Lhx2/Ntn1/Tgfb2/Foxd1/Sema5a/Artn/Gas1/Epha7/Alcam	12
GO:0030308	negative regulation of cell growth	11/376	192/23239	0.000310039	0.0385423	0.0328586	Fbp1/Hyal1/Ntn1/Tnk1/Tgfb2/Sema5a/Map2/Cyp27b1/Gas1/Epha7/Enpp1	11
GO:1902017	regulation of cilium assembly	6/376	58/23239	0.000343235	0.0385423	0.0328586	Rp1/Zmynd10/Tbc1d30/Dcdc2a/Mak/Dzip1	6
GO:0035725	sodium ion transmembrane transport	8/376	107/23239	0.000353048	0.0385423	0.0328586	Hecw2/Hecw1/Rangrf/Stom/Plcb1/Scnn1g/Hcn2/Stk39	8
GO:0090092	regulation of transmembrane receptor protein serine/threonine kinase signaling pathway	12/376	228/23239	0.00036395	0.0385423	0.0328586	Nrep/Tgfb3/Magi2/Ldlrad4/Tmprss6/Inhbb/Bmp3/Tgfb2/Foxd1/Inha/Dact2/Zeb1	12
GO:0061564	axon development	19/376	483/23239	0.000368574	0.0385423	0.0328586	Gdnf/Nrep/Mapt/Ust/Efnb2/Braf/Map1b/Plxnd1/Lhx2/Ntn1/Tgfb2/Foxd1/Sema5a/Map2/Tnc/Artn/Gas1/Epha7/Alcam	19
GO:0060560	developmental growth involved in morphogenesis	13/376	262/23239	0.000369818	0.0385423	0.0328586	Mapt/Fgf1/Map1b/Lhx2/Ntn1/Cacng7/Flrt1/Sema5a/Map2/Tnc/Epha7/Sh3gl2/Postn	13
GO:0072001	renal system development	14/376	297/23239	0.000373886	0.0385423	0.0328586	Gdnf/Fgf1/Efnb2/Irx1/Pdgfd/C1galt1/Tgfb2/Col4a1/Foxd1/Gcnt1/Wnt6/Dact2/Cited1/Epha7	14
GO:1902115	regulation of organelle assembly	11/376	197/23239	0.000385919	0.0385423	0.0328586	Rp1/Arhgef9/Cbln1/Hspa1b/Zmynd10/Nptxr/Tbc1d30/Dcdc2a/Lrfn1/Mak/Dzip1	11
GO:0010827	regulation of glucose transmembrane transport	7/376	83/23239	0.000396827	0.0385423	0.0328586	Capn10/Upk3b/Braf/C1qtnf12/C3/Rtn2/Enpp1	7
GO:0120031	plasma membrane bounded cell projection assembly	19/376	489/23239	0.00042878	0.0385423	0.0328586	Parvb/Rp1/Dmtn/Cdc42ep5/Spata13/Tgfb3/Tmem17/Bbs1/Cc2d2a/Ntn1/Zmynd10/Dnm3/Espn/Tbc1d30/Dnaaf3/Tnik/Dcdc2a/Mak/Dzip1	19
GO:1902305	regulation of sodium ion transmembrane transport	6/376	61/23239	0.000452111	0.0385423	0.0328586	Hecw2/Hecw1/Rangrf/Stom/Plcb1/Stk39	6
GO:0035418	protein localization to synapse	7/376	85/23239	0.000458938	0.0385423	0.0328586	Mapt/Rab27b/Magi2/Iqsec2/Cacng7/Nptxr/Tnik	7
GO:0001655	urogenital system development	15/376	340/23239	0.000469385	0.0385423	0.0328586	Gdnf/Fgf1/Efnb2/Irx1/Pdgfd/C1galt1/Tgfb2/Col4a1/Foxd1/Gcnt1/Tnc/Wnt6/Dact2/Cited1/Epha7	15
GO:0043434	response to peptide hormone	14/376	304/23239	0.000471616	0.0385423	0.0328586	Capn10/Retn/Gper1/Braf/Gpld1/Car2/C1qtnf12/Inhbb/Plcb1/Scly/Cyp27b1/Cited1/Enpp1/Igf2	14
GO:0031346	positive regulation of cell projection organization	18/376	454/23239	0.000476677	0.0385423	0.0328586	Rp1/Mapt/Cdc42ep5/Tgfb3/Magi2/Ppp2r5b/Braf/Map1b/Plxnd1/Ntn1/Cacng7/Fbxo31/Zmynd10/Dnm3/Sema5a/Espn/Ndrg4/Dzip1	18
GO:0010977	negative regulation of neuron projection development	10/376	171/23239	0.0004909	0.0385423	0.0328586	Efnb2/Nfatc4/Inpp5j/Ntn1/Ntm/Dnm3/Sema5a/Map2/Nr2f1/Epha7	10
GO:0048488	synaptic vesicle endocytosis	6/376	62/23239	0.000493822	0.0385423	0.0328586	Rab27b/Ston2/Dnm3/Ophn1/Slc17a7/Sh3gl2	6
GO:0060393	regulation of pathway-restricted SMAD protein phosphorylation	6/376	62/23239	0.000493822	0.0385423	0.0328586	Tgfb3/Ldlrad4/Inhbb/Bmp3/Tgfb2/Inha	6
GO:0140238	presynaptic endocytosis	6/376	62/23239	0.000493822	0.0385423	0.0328586	Rab27b/Ston2/Dnm3/Ophn1/Slc17a7/Sh3gl2	6
GO:0099084	postsynaptic specialization organization	5/376	41/23239	0.000501242	0.0385423	0.0328586	Arhgef9/Cbln1/Nptxr/Ophn1/Lrfn1	5
GO:1902903	regulation of supramolecular fiber organization	15/376	343/23239	0.000514137	0.0387102	0.0330017	Rp1/Mapt/Dmtn/Cdc42ep5/Nox4/Tgfb3/Inpp5j/Rangrf/Braf/Baiap2l2/Map1b/Map3k1/Sema5a/Map2/Add2	15
GO:0051261	protein depolymerization	8/376	115/23239	0.000573053	0.0404524	0.034487	Rp1/Dmtn/Map1b/Sema5a/Map2/Sh3gl2/Add2/Nckap5	8
GO:0001822	kidney development	13/376	275/23239	0.00058397	0.0404524	0.034487	Gdnf/Fgf1/Efnb2/Irx1/Pdgfd/C1galt1/Tgfb2/Foxd1/Gcnt1/Wnt6/Dact2/Cited1/Epha7	13
GO:0045926	negative regulation of growth	13/376	276/23239	0.000604078	0.0404524	0.034487	Fbp1/Hyal1/Ntn1/Stc2/Tnk1/Tgfb2/Sema5a/Map2/Cyp27b1/Gas1/Lta/Epha7/Enpp1	13
GO:0060395	SMAD protein signal transduction	7/376	89/23239	0.000606352	0.0404524	0.034487	Tgfb3/Magi2/Inhbb/Bmp3/Tgfb2/Inha/Cited1	7
GO:0001569	branching involved in blood vessel morphogenesis	5/376	43/23239	0.000627049	0.0404524	0.034487	Nfatc4/Plxnd1/Dll4/Col4a1/Sema5a	5
GO:0097264	self proteolysis	3/376	11/23239	0.000629522	0.0404524	0.034487	Capn8/Tmprss6/Casp12	3
GO:0007178	transmembrane receptor protein serine/threonine kinase signaling pathway	15/376	350/23239	0.000632953	0.0404524	0.034487	Gdnf/Nrep/Tgfb3/Magi2/Ldlrad4/Tmprss6/Map3k1/Inhbb/Bmp3/Tgfb2/Foxd1/Inha/Dact2/Cited1/Zeb1	15
GO:0060389	pathway-restricted SMAD protein phosphorylation	6/376	65/23239	0.000637123	0.0404524	0.034487	Tgfb3/Ldlrad4/Inhbb/Bmp3/Tgfb2/Inha	6
GO:0050777	negative regulation of immune response	9/376	146/23239	0.000638015	0.0404524	0.034487	Tgfb3/Parp14/Tap2/Irak3/Loxl3/Tgfb2/Il33/Clec2d/Igf2	9
GO:1902473	regulation of protein localization to synapse	4/376	25/23239	0.000651889	0.0406194	0.0346294	Mapt/Magi2/Iqsec2/Tnik	4
GO:0031109	microtubule polymerization or depolymerization	8/376	118/23239	0.000679727	0.0415981	0.0354638	Rp1/Mapt/Inpp5j/Rangrf/Map1b/Fbxo5/Map2/Nckap5	8
GO:1901652	response to peptide	15/376	353/23239	0.000690616	0.0415981	0.0354638	Capn10/Retn/Gper1/Braf/Gpld1/Car2/C1qtnf12/Inhbb/Plcb1/Scly/Cyp27b1/Casp4/Cited1/Enpp1/Igf2	15
GO:0032868	response to insulin	11/376	212/23239	0.00071289	0.0422358	0.0360074	Capn10/Retn/Gpld1/C1qtnf12/Inhbb/Plcb1/Scly/Cyp27b1/Cited1/Enpp1/Igf2	11
GO:0005996	monosaccharide metabolic process	12/376	249/23239	0.000795106	0.046347	0.0395123	Ugt1a1/Fbp2/Fbp1/G6pc2/Gpld1/G6pc3/C1qtnf12/Aldh5a1/Enpp1/Igf2/Chst15/Chst1	12
GO:0034764	positive regulation of transmembrane transport	11/376	217/23239	0.000863239	0.0483392	0.0412107	Kcnh2/Capn10/Gper1/Cacnb4/Braf/Car2/C1qtnf12/Plcb1/C3/Kcnj2/Stk39	11
GO:1902105	regulation of leukocyte differentiation	13/376	287/23239	0.000866688	0.0483392	0.0412107	Thoc5/Braf/Lck/Car2/Loxl3/Il7/Tmem178/Vnn1/Nfkbid/Clec2d/Mitf/Zeb1/Tox	13
GO:1904062	regulation of cation transmembrane transport	14/376	324/23239	0.000878636	0.0483392	0.0412107	Kcnh2/Jsrp1/Hecw2/Hecw1/Gper1/Cacnb4/Rangrf/Stom/Plcb1/Tspan13/Cacng7/Tgfb2/Kcnj2/Stk39	14
GO:0007265	Ras protein signal transduction	16/376	400/23239	0.000882785	0.0483392	0.0412107	Fbp1/Cdc42ep5/Spata13/Arhgef9/Rab27b/Arhgef19/Celsr1/Rangrf/Iqsec2/Rnd1/Ntn1/Tnk1/Tgfb2/Rab6b/Ophn1/Rab19	16
GO:0019318	hexose metabolic process	11/376	219/23239	0.000930311	0.0486016	0.0414344	Fbp2/Fbp1/G6pc2/Gpld1/G6pc3/C1qtnf12/Aldh5a1/Enpp1/Igf2/Chst15/Chst1	11
GO:1990138	neuron projection extension	10/376	186/23239	0.000940684	0.0486016	0.0414344	Mapt/Map1b/Lhx2/Ntn1/Cacng7/Flrt1/Sema5a/Map2/Sh3gl2/Postn	10
GO:0001578	microtubule bundle formation	7/376	96/23239	0.00095271	0.0486016	0.0414344	Rp1/Map1b/Cc2d2a/Zmynd10/Map2/Dnaaf3/Nckap5	7
GO:0098698	postsynaptic specialization assembly	4/376	28/23239	0.00101556	0.0486016	0.0414344	Arhgef9/Cbln1/Nptxr/Lrfn1	4
GO:0002698	negative regulation of immune effector process	8/376	126/23239	0.00104409	0.0486016	0.0414344	Tgfb3/Tap2/Irak3/Loxl3/Tgfb2/Il33/Clec2d/Igf2	8
GO:0010862	positive regulation of pathway-restricted SMAD protein phosphorylation	5/376	48/23239	0.0010442	0.0486016	0.0414344	Tgfb3/Inhbb/Bmp3/Tgfb2/Inha	5
GO:2001239	regulation of extrinsic apoptotic signaling pathway in absence of ligand	5/376	48/23239	0.0010442	0.0486016	0.0414344	Gdnf/Eya2/Il7/Tgfb2/Gas1	5
GO:0050807	regulation of synapse organization	12/376	257/23239	0.00104518	0.0486016	0.0414344	Arhgef9/Nfatc4/Cbln1/Magi2/Ntn1/Adgre5/Adgrb2/Flrt1/Dnm3/Nptxr/Lrfn1/Epha7	12
GO:0010935	regulation of macrophage cytokine production	3/376	13/23239	0.00106523	0.0486016	0.0414344	Tgfb3/Irak3/Tgfb2	3
GO:0033280	response to vitamin D	3/376	13/23239	0.00106523	0.0486016	0.0414344	Spp1/Cyp27b1/Vdr	3
GO:0050746	regulation of lipoprotein metabolic process	3/376	13/23239	0.00106523	0.0486016	0.0414344	Lipg/Svip/Angptl8	3
GO:0071295	cellular response to vitamin	3/376	13/23239	0.00106523	0.0486016	0.0414344	Cyp27b1/Vdr/Postn	3
GO:2000650	negative regulation of sodium ion transmembrane transporter activity	3/376	13/23239	0.00106523	0.0486016	0.0414344	Hecw2/Hecw1/Stk39	3
GO:0060993	kidney morphogenesis	7/376	98/23239	0.00107585	0.0486016	0.0414344	Gdnf/Fgf1/Irx1/Foxd1/Gcnt1/Wnt6/Cited1	7
GO:0007409	axonogenesis	17/376	448/23239	0.00109768	0.0489757	0.0417533	Gdnf/Mapt/Ust/Efnb2/Braf/Map1b/Plxnd1/Lhx2/Ntn1/Tgfb2/Foxd1/Sema5a/Map2/Artn/Gas1/Epha7/Alcam	17

## Sheet: up.l2FC.srt
ID	Description	GeneRatio	BgRatio	pvalue	p.adjust	qvalue	geneID	Count

## Sheet: down.l2FC.srt
ID	Description	GeneRatio	BgRatio	pvalue	p.adjust	qvalue	geneID	Count
GO:0060600	dichotomous subdivision of an epithelial terminal unit	4/275	11/23239	5.93066e-06	0.0185689	0.0161439	Celsr1/Plxnd1/Ctsh/Foxd1	4
GO:0007416	synapse assembly	10/275	169/23239	3.5046e-05	0.0469981	0.0408603	Plxnd1/Ntn1/Adgre5/Adgrb2/Flrt1/Dnm3/Nptxr/Lrfn1/Epha7/Add2	10
GO:0060562	epithelial tube morphogenesis	15/275	375/23239	4.50317e-05	0.0469981	0.0408603	Celsr1/Plxnd1/Cc2d2a/Lhx2/Ntn1/Dll4/Ctsh/Tgfb2/Col4a1/Foxd1/Sema5a/Vdr/Tnc/Wnt6/Epha7	15
GO:0048754	branching morphogenesis of an epithelial tube	10/275	183/23239	6.86622e-05	0.0488715	0.0424891	Celsr1/Plxnd1/Dll4/Ctsh/Col4a1/Foxd1/Sema5a/Vdr/Tnc/Wnt6	10
GO:0030308	negative regulation of cell growth	10/275	192/23239	0.000102353	0.0488715	0.0424891	Hyal1/Ntn1/Tnk1/Tgfb2/Sema5a/Map2/Cyp27b1/Gas1/Epha7/Enpp1	10
GO:0045926	negative regulation of growth	12/275	276/23239	0.000119833	0.0488715	0.0424891	Hyal1/Ntn1/Stc2/Tnk1/Tgfb2/Sema5a/Map2/Cyp27b1/Gas1/Lta/Epha7/Enpp1	12
GO:0045444	fat cell differentiation	11/275	235/23239	0.00012045	0.0488715	0.0424891	Noct/Ero1l/Bbs1/Trib2/Cebpd/Inhbb/Psmb8/Plcb1/C1ql4/Angptl8/Enpp1	11
GO:0001763	morphogenesis of a branching structure	11/275	239/23239	0.000139701	0.0488715	0.0424891	Celsr1/Plxnd1/Dll4/Ctsh/Col4a1/Foxd1/Sema5a/Vdr/Tnc/Wnt6/Epha7	11
GO:0031345	negative regulation of cell projection organization	10/275	201/23239	0.000149104	0.0488715	0.0424891	Inpp5j/Ntn1/Ntm/Dnm3/Sema5a/Map2/Tbc1d30/Mak/Nr2f1/Epha7	10
GO:0007584	response to nutrient	7/275	97/23239	0.000156089	0.0488715	0.0424891	Bckdhb/Castor1/Spp1/Cyp27b1/Vdr/Panx1/Postn	7
GO:1902105	regulation of leukocyte differentiation	12/275	287/23239	0.000172448	0.0490849	0.0426747	Braf/Lck/Car2/Loxl3/Il7/Tmem178/Vnn1/Nfkbid/Clec2d/Mitf/Zeb1/Tox	12
