# Supplementary material for: Base editing-derived models of human WDR34 and WDR60 disease alleles replicate retrograde intraflagellar transport (IFT) and hedgehog signaling defects
Source: Commun Biol. 2026 Jul 1;9:889. doi: 10.1038/s42003-026-10507-2 (PMC13328300; doi:10.1038/s42003-026-10507-2)
Supplement: Supplementary file 4 — Supplementary data 2 [file 42003_2026_10507_MOESM4_ESM.xlsx]

## Sheet: all.l2FC.srt
ID

## Sheet: up.l2FC.srt
ID

## Sheet: down.l2FC.srt
ID
