# Supplementary material for: Base editing-derived models of human WDR34 and WDR60 disease alleles replicate retrograde intraflagellar transport (IFT) and hedgehog signaling defects
Source: Commun Biol. 2026 Jul 1;9:889. doi: 10.1038/s42003-026-10507-2 (PMC13328300; doi:10.1038/s42003-026-10507-2)
Supplement: Supplementary file 6 — Supplementary data 4 [file 42003_2026_10507_MOESM6_ESM.xlsx]

## Sheet: all.l2FC.srt
	baseMean	log2FoldChange	lfcSE	stat	pvalue	padj
Mrc2	17.0312	7.37912	0.653843	11.2858	1.54307e-29	3.36467e-26
Phactr2	26.4177	6.69905	0.510214	13.1299	2.21987e-39	1.93617e-35
Gm21693	6.40032	6.47234	0.724349	8.93539	4.05731e-19	5.05541e-16
B630019K06Rik	3.04945	6.36903	1.12697	5.65147	1.59084e-08	2.66832e-06
Rbmy	11.8946	6.25	1.04499	5.98094	2.21849e-09	4.7777e-07
Rcn1	41.354	5.34627	1.31612	4.06216	4.86213e-05	0.00218033
Ace2	1.93563	5.28004	1.05196	5.01924	5.18759e-07	4.89147e-05
Lypd2	10.3318	4.76737	0.707896	6.73456	1.64423e-11	6.99562e-09
Abcg5	1.50886	4.42703	1.00544	4.40306	1.06735e-05	0.000642028
Gdnf	2.56756	3.95899	0.887338	4.46164	8.1333e-06	0.00051035
Atp6v1b1	2.03071	3.86065	0.92493	4.17399	2.99309e-05	0.00149603
S100g	2.21112	3.77434	1.19943	3.14677	0.00165083	0.030221
Smco4	6.08516	3.65845	0.671669	5.44681	5.12816e-08	7.15645e-06
Stpg2	1.37825	3.39959	1.01357	3.35406	0.000796339	0.0180407
Gramd1b	29.9539	3.36141	0.82053	4.09664	4.19194e-05	0.00195519
Kcnh2	173.328	3.2684	0.745925	4.38167	1.17771e-05	0.000696405
Lrrc31	2.40707	3.14926	0.754148	4.17592	2.96787e-05	0.00148872
Ppp1r14c	17.8533	2.98787	0.988392	3.02296	0.00250317	0.0405586
Jsrp1	2.60636	2.94018	0.90042	3.26534	0.00109331	0.0226583
Lrriq4	1.36468	2.90172	0.974984	2.97617	0.00291875	0.0456225
Hecw2	12.4308	2.87373	0.61543	4.66947	3.01971e-06	0.000217669
Ipcef1	28.7866	2.825	0.540775	5.22398	1.75117e-07	1.99656e-05
Arxes2	10.6622	2.70754	0.444351	6.09325	1.1064e-09	2.71832e-07
Parvb	33.9608	2.69575	0.451708	5.9679	2.40325e-09	5.10519e-07
Hecw1	2.6175	2.6352	0.786624	3.35001	0.000808078	0.0182592
Mir10a	2.5836	2.55826	0.843279	3.0337	0.00241574	0.0393333
Rp1	3.30965	2.55445	0.711177	3.59186	0.000328326	0.00932789
Gpa33	35.9812	2.52875	0.801309	3.15578	0.0016007	0.029579
Capn8	3.38275	2.51573	0.849924	2.95995	0.00307687	0.0472058
Nrep	2399.86	2.46089	0.740204	3.32461	0.000885433	0.0194386
Cyp4f39	3.91943	2.43648	0.695433	3.50354	0.000459116	0.0118299
1700054A03Rik	3.81799	2.38203	0.623555	3.82008	0.000133408	0.00473966
Ugt1a1	30.2539	2.33456	0.731294	3.19237	0.00141111	0.0272898
Mcemp1	1.4506	2.32861	0.791665	2.94141	0.00326721	0.0493875
Retn	2.99597	2.29553	0.726708	3.15881	0.00158414	0.0293787
Eya2	32.1697	2.27541	0.770128	2.95459	0.00313088	0.0477404
Mapt	81.1248	2.26523	0.653938	3.46398	0.000532255	0.0132449
Fam167a	11.9469	2.23622	0.75213	2.97318	0.00294727	0.045947
E2f6	141.131	2.18349	0.465944	4.68616	2.78373e-06	0.000203177
Sgk2	26.212	2.11769	0.559248	3.78667	0.000152677	0.00521193
Ust	71.2656	2.08439	0.347106	6.00505	1.91269e-09	4.39012e-07
Gper1	46.2701	2.04761	0.283779	7.2155	5.37352e-13	2.92924e-10
Fgf1	749.491	1.99322	0.328213	6.07296	1.25574e-09	3.03635e-07
Adam33	7.39692	1.96097	0.542878	3.61217	0.000303647	0.00872623
Dmtn	64.5434	1.91603	0.626498	3.05833	0.00222578	0.0370835
Gm10549	2.6791	1.88492	0.606354	3.10861	0.00187967	0.0331202
E230025N22Rik	5.29566	1.82199	0.502289	3.62738	0.000286311	0.00835187
Figf	42.7404	1.80838	0.426546	4.23958	2.23934e-05	0.00116606
Fbp2	7.8732	1.807	0.565693	3.19432	0.0014016	0.027136
Slc7a7	5.59223	1.79996	0.605866	2.97088	0.00296944	0.0461666
Eomes	12.3301	1.7735	0.54557	3.25073	0.0011511	0.0235956
Smim24	12.6628	1.69269	0.555748	3.04579	0.00232066	0.0381543
Adamts6	47.6919	1.68521	0.512007	3.29138	0.000996975	0.0211059
C730027H18Rik	12.067	1.65597	0.508292	3.25791	0.00112237	0.0231701
3110039I08Rik	21.4481	1.6542	0.369546	4.47629	7.59496e-06	0.000480023
Parm1	1082.73	1.63909	0.219005	7.48425	7.19553e-14	5.02076e-11
Dtna	339.207	1.60872	0.430006	3.74116	0.000183175	0.00589539
Akna	7.45373	1.59224	0.473716	3.36117	0.000776142	0.0177619
Rasgef1b	697.685	1.56946	0.416653	3.76682	0.000165341	0.00550421
Hsd17b14	100.459	1.55659	0.506291	3.0745	0.00210855	0.0358186
Ptgds	198.926	1.50457	0.445215	3.37942	0.00072638	0.0169172
Gbp9	553.831	1.49556	0.481391	3.10674	0.00189165	0.0332306
Cdc42ep5	41.2991	1.48496	0.500299	2.96814	0.0029961	0.0464156
Lax1	29.0492	1.47446	0.303302	4.86134	1.16596e-06	9.97008e-05
Ccdc64	212.203	1.45841	0.274345	5.31598	1.06084e-07	1.30319e-05
Nox4	917.851	1.43533	0.467765	3.06848	0.00215148	0.0363315
Cers4	36.6834	1.43522	0.403208	3.5595	0.000371566	0.010321
4732490B19Rik	14.2449	1.40116	0.431858	3.2445	0.00117655	0.0239764
G6pc2	1461.3	1.39008	0.223091	6.23098	4.63529e-10	1.21164e-07
Slc26a4	20.1463	1.38871	0.369406	3.75931	0.000170385	0.00561851
Cyp4f41-ps	13.7136	1.37858	0.460271	2.99515	0.00274307	0.0436329
Cacnb4	26.0277	1.3749	0.365477	3.76193	0.000168606	0.00558095
Spata13	751.772	1.36668	0.142926	9.56212	1.15366e-21	1.67704e-18
Arhgef9	143.803	1.36285	0.456666	2.98436	0.00284176	0.0447801
Mep1a	36.7724	1.32868	0.381639	3.4815	0.000498615	0.0126056
Txlnb	6.8682	1.31729	0.414853	3.17533	0.00149668	0.0284713
BC039966	17.498	1.29936	0.41217	3.15249	0.00161882	0.0297877
Gpr135	16.563	1.29167	0.317082	4.07363	4.62856e-05	0.00210262
Rab27b	375.911	1.28191	0.368268	3.48091	0.000499712	0.012615
4831440E17Rik	18.7848	1.27441	0.40045	3.18244	0.00146039	0.0279026
D630024D03Rik	28.9695	1.26509	0.33222	3.808	0.000140097	0.00487793
Mycbpap	12.8516	1.25548	0.400516	3.13465	0.00172057	0.0311514
Upk3b	61.4947	1.24469	0.373471	3.33275	0.000859911	0.0190601
Arhgef19	336.505	1.23813	0.374737	3.304	0.000953162	0.0205619
Tgfb3	521.289	1.2277	0.235262	5.21841	1.80463e-07	2.04415e-05
D630045M09Rik	179.145	1.20907	0.341245	3.54312	0.00039542	0.0107441
Vsig10l	69.259	1.20701	0.210694	5.72872	1.01191e-08	1.8012e-06
Gm4890	19.2014	1.19234	0.313113	3.808	0.000140094	0.00487793
Adamts7	176.909	1.18553	0.288177	4.11388	3.89069e-05	0.00183927
Cdh6	8212.15	1.17442	0.307844	3.81499	0.000136187	0.00480213
Snhg8	189.386	1.16878	0.373524	3.12906	0.00175369	0.0314364
Eml1	287.861	1.16848	0.222138	5.26016	1.43927e-07	1.71217e-05
Map3k7cl	193.028	1.16715	0.251105	4.64805	3.35089e-06	0.00023288
Slco5a1	78.9203	1.16016	0.249579	4.64846	3.34418e-06	0.00023288
Adam1a	57.638	1.15826	0.369606	3.13377	0.00172576	0.0311638
Efnb2	1098.86	1.15588	0.163314	7.07765	1.46617e-12	7.1044e-10
Gm2694	35.2393	1.15456	0.307708	3.75213	0.000175339	0.00571703
Klhl5	275.737	1.15153	0.236446	4.87018	1.11498e-06	9.67646e-05
Pde4c	887.696	1.14216	0.360429	3.16889	0.0015302	0.0289029
Phf21b	240.832	1.13853	0.173517	6.56149	5.32741e-11	1.89656e-08
Irx1	221.978	1.13435	0.366247	3.09723	0.00195338	0.0340068
5930430L01Rik	219.046	1.13325	0.289203	3.91853	8.90893e-05	0.00354003
Ptgr1	115.977	1.11545	0.341232	3.26891	0.00107964	0.0224741
Tmem17	70.9393	1.11268	0.278963	3.98862	6.64579e-05	0.00279348
Stamos	15.2952	1.10899	0.329092	3.36985	0.000752084	0.0174228
Kcnk10	16.0592	1.10867	0.313468	3.53679	0.000405027	0.0108864
Slc46a1	154.389	1.09624	0.369577	2.9662	0.00301509	0.046627
Cldn2	255.724	1.08721	0.213704	5.08746	3.62897e-07	3.72375e-05
Nfatc4	80.4339	1.07405	0.335038	3.20576	0.00134707	0.0263139
Cbln1	80.1708	1.068	0.289589	3.688	0.000226028	0.00688102
Zfp951	35.795	1.06466	0.301678	3.52914	0.00041692	0.0111034
Ggact	781.317	1.04657	0.241589	4.33203	1.47738e-05	0.000826006
Magi2	59.8875	1.02792	0.240778	4.26917	1.96203e-05	0.00104666
2010111I01Rik	654.635	1.02357	0.300769	3.40319	0.000666047	0.0158506
Tmem86a	67.4547	1.0182	0.34324	2.96643	0.0030128	0.046627
Ldlrad4	688.333	1.01705	0.159949	6.35858	2.03631e-10	6.34312e-08
Pdgfd	129.532	-1.00658	0.214364	-4.69563	2.65792e-06	0.000195632
Retsat	407.235	-1.01521	0.238635	-4.25423	2.09772e-05	0.00110219
Ppp2r5b	2234.29	-1.01547	0.25108	-4.04439	5.24589e-05	0.00232848
Nradd	238.094	-1.01653	0.258444	-3.93328	8.37936e-05	0.00337574
Sfxn4	50.204	-1.02256	0.26636	-3.839	0.000123534	0.00446155
Rpusd3	147.087	-1.03496	0.196953	-5.25485	1.48143e-07	1.73437e-05
Ccrn4l	493.688	-1.04063	0.311586	-3.3398	0.000838394	0.018774
Neurl1b	1175.23	-1.04929	0.345102	-3.04051	0.00236178	0.0386119
Lipg	1130.56	-1.05148	0.173195	-6.07106	1.27066e-09	3.03635e-07
Zfp9	91.1804	-1.05914	0.17831	-5.93985	2.85279e-09	5.8546e-07
Zcwpw1	1469.16	-1.07218	0.31546	-3.39878	0.00067687	0.0160644
Cul9	192.354	-1.07588	0.179557	-5.99184	2.07479e-09	4.5836e-07
Zfp850	304.294	-1.07973	0.170782	-6.3223	2.57703e-10	7.25061e-08
Tmprss6	329.052	-1.08467	0.328174	-3.30516	0.000949212	0.0205435
Flnc	3556.18	-1.08557	0.292732	-3.7084	0.00020857	0.00653194
C1galt1	830.592	-1.08922	0.291504	-3.73657	0.000186548	0.00597092
Parp14	88.9663	-1.09544	0.359794	-3.04462	0.00232974	0.0382313
Klhl23	156.148	-1.09571	0.373265	-2.93549	0.00333024	0.0499508
Lppr2	242.289	-1.10266	0.164273	-6.71237	1.9149e-11	7.95324e-09
Ero1l	2502.36	-1.11411	0.326869	-3.40842	0.0006534	0.0155922
Zfp775	117.334	-1.11461	0.294754	-3.7815	0.000155888	0.0053008
Mrs2	488.384	-1.11475	0.291094	-3.82953	0.000128388	0.00458935
Nfkbie	117.663	-1.11859	0.262567	-4.26022	2.04223e-05	0.00108281
Mgat3	140.728	-1.12051	0.333707	-3.35778	0.000785725	0.0178391
Celsr1	688.276	-1.1285	0.357922	-3.15293	0.00161642	0.0297749
Inpp5j	74.0342	-1.13947	0.319352	-3.56806	0.000359638	0.0100699
Rangrf	28.6744	-1.14898	0.314434	-3.65412	0.000258064	0.00764291
Braf	956.323	-1.15153	0.259558	-4.43651	9.14309e-06	0.000565575
Elmod3	161.889	-1.15172	0.245155	-4.69792	2.62829e-06	0.000195046
Baiap2l2	550.99	-1.1523	0.269285	-4.27912	1.87634e-05	0.00101334
Mreg	103.679	-1.15526	0.227386	-5.08062	3.76205e-07	3.79336e-05
Twist2	170.949	-1.15624	0.292421	-3.95402	7.68497e-05	0.00315427
Zdhhc14	31.5592	-1.15853	0.357215	-3.24323	0.00118182	0.0240557
Mab21l3	50.3798	-1.1637	0.36798	-3.1624	0.00156476	0.0293502
Rnf157	1012.91	-1.16812	0.212765	-5.49019	4.01499e-08	5.69411e-06
Cercam	38.1591	-1.17206	0.280469	-4.17892	2.92902e-05	0.0014767
Map1b	1291.88	-1.17402	0.355843	-3.29925	0.000969437	0.0207963
Hspa1b	847.243	-1.18352	0.258094	-4.58562	4.52651e-06	0.000301376
Bbs1	729.763	-1.1877	0.158163	-7.50934	5.94278e-14	4.31941e-11
Iqsec2	115.716	-1.19578	0.292896	-4.08261	4.45335e-05	0.00205514
Usp29	52.8356	-1.19761	0.397687	-3.01143	0.0026002	0.0418818
Dzank1	85.2022	-1.19812	0.310007	-3.86482	0.00011117	0.00415258
Zfp708	19.4604	-1.20171	0.397716	-3.02154	0.00251493	0.0406208
Mthfd2	1480.09	-1.20483	0.295484	-4.07747	4.55293e-05	0.00207909
Rnd1	84.6599	-1.20599	0.362764	-3.32446	0.000885905	0.0194386
Hyal1	31.4649	-1.20723	0.298666	-4.04208	5.29786e-05	0.00233964
Plxnd1	1434.81	-1.20993	0.37761	-3.20418	0.00135447	0.0263994
Trib2	91.9285	-1.21316	0.390866	-3.10378	0.00191066	0.0334594
Bckdhb	111.144	-1.21716	0.259129	-4.6971	2.63878e-06	0.000195046
4930432K21Rik	114.687	-1.21817	0.181954	-6.69494	2.15758e-11	8.75275e-09
Gpld1	419.488	-1.21835	0.268578	-4.53631	5.72481e-06	0.000374021
Ggt7	138.554	-1.23282	0.265757	-4.63889	3.50289e-06	0.000240568
Rell2	21.0559	-1.23759	0.36602	-3.3812	0.000721691	0.0168324
Map3k1	1213.81	-1.26269	0.273646	-4.61433	3.94363e-06	0.000265609
Pla2g16	256.774	-1.27172	0.31462	-4.04209	5.29762e-05	0.00233964
Ston2	185.615	-1.28768	0.422543	-3.04745	0.00230789	0.0379801
Gm12603	57.557	-1.29101	0.399021	-3.23545	0.0012145	0.0245206
Stom	1152.82	-1.29455	0.385565	-3.35753	0.000786417	0.0178391
Svip	152.583	-1.31282	0.204143	-6.43086	1.26883e-10	4.2435e-08
G6pc3	141.882	-1.31653	0.192219	-6.84912	7.43031e-12	3.27858e-09
Heg1	431.627	-1.31733	0.359005	-3.6694	0.000243121	0.00726603
Tnfrsf22	178.77	-1.32257	0.237166	-5.57658	2.45295e-08	3.82047e-06
Snhg18	53.5647	-1.32475	0.400216	-3.3101	0.000932632	0.0202853
Lck	78.6749	-1.32791	0.244557	-5.42985	5.64004e-08	7.80832e-06
Enpp4	857.579	-1.33986	0.400227	-3.34774	0.000814734	0.0183858
Arid3b	58.0503	-1.35082	0.263154	-5.13319	2.84871e-07	3.06746e-05
Zfp518a	519.035	-1.35813	0.267268	-5.08152	3.74433e-07	3.79336e-05
Npr2	848.261	-1.3924	0.350225	-3.97574	7.01606e-05	0.00294202
Gatsl3	11.3299	-1.44946	0.435798	-3.32599	0.000881048	0.0194053
Kbtbd8	49.7945	-1.45531	0.45615	-3.19043	0.00142063	0.0274351
Asns	2340.81	-1.4587	0.296691	-4.91655	8.80805e-07	7.83916e-05
Engase	51.9477	-1.46635	0.302895	-4.84113	1.29104e-06	0.000107243
E130012A19Rik	168.939	-1.47019	0.451772	-3.25428	0.0011368	0.0233652
Mpp2	408.267	-1.47669	0.432134	-3.41719	0.000632707	0.0151398
Car2	301.03	-1.48317	0.140174	-10.5809	3.65268e-26	6.37174e-23
Ccdc126	186.833	-1.50092	0.383543	-3.91332	9.10358e-05	0.00359282
Ifitm10	12.3914	-1.50935	0.407285	-3.70587	0.000210668	0.00657405
Spp1	5934.54	-1.51087	0.465439	-3.24612	0.00116989	0.0238685
Tap2	135.994	-1.5236	0.413752	-3.68239	0.000231056	0.00697325
Peg3	3954.51	-1.53999	0.388693	-3.96197	7.43344e-05	0.00308002
Dram1	34.3825	-1.59065	0.437103	-3.63908	0.000273618	0.00804889
Cebpd	100.352	-1.59428	0.496152	-3.21329	0.00131221	0.0258355
Kcnj16	359.936	-1.60237	0.326009	-4.9151	8.87387e-07	7.85765e-05
Fam132a	155.962	-1.60388	0.343291	-4.67208	2.98165e-06	0.000215817
Fkbp14	29.7781	-1.60389	0.374158	-4.28666	1.81384e-05	0.000985161
Cc2d2a	82.6407	-1.61159	0.361826	-4.45405	8.4267e-06	0.000524945
6430571L13Rik	11.3655	-1.63819	0.506995	-3.23117	0.00123283	0.0247759
Cp	1394	-1.63979	0.390517	-4.19903	2.68064e-05	0.00137533
Inhbb	80.4226	-1.65736	0.367119	-4.51449	6.34688e-06	0.000408543
Lgals3bp	77.1737	-1.69103	0.546319	-3.09532	0.00196599	0.0341244
Lhx2	189.406	-1.73646	0.227341	-7.63815	2.20358e-14	1.83044e-11
H2-K2	20.5702	-1.76931	0.491425	-3.60036	0.000317782	0.00908752
Irak3	15.5403	-1.77795	0.462079	-3.84773	0.000119217	0.00435067
Adamts4	12.034	-1.8062	0.582609	-3.1002	0.00193391	0.0337351
Zfp536	19.3203	-1.81093	0.402855	-4.49525	6.94898e-06	0.000445655
1700003E16Rik	30.6311	-1.81347	0.357475	-5.07302	3.91559e-07	3.88088e-05
Ntn1	881.857	-1.85523	0.383397	-4.83894	1.30534e-06	0.000107916
Arl4d	18.0989	-1.90233	0.532604	-3.57176	0.000354592	0.00997663
Psmb8	16.5616	-1.90597	0.61574	-3.09542	0.00196533	0.0341244
Plcb1	281.544	-1.91305	0.568821	-3.36319	0.000770481	0.0177079
Bmp3	269.003	-1.91706	0.419501	-4.56986	4.8804e-06	0.000323702
Ank1	16.5647	-1.95776	0.401539	-4.87564	1.08458e-06	9.45971e-05
Pianp	694.234	-1.99771	0.354291	-5.63861	1.71425e-08	2.82107e-06
Scly	289.046	-2.01459	0.394973	-5.10058	3.38612e-07	3.51592e-05
Fam212b	31.997	-2.07713	0.57559	-3.6087	0.000307732	0.00882909
Hspb8	244.686	-2.08643	0.285311	-7.31284	2.61563e-13	1.62764e-10
Pkdcc	501.454	-2.09921	0.543824	-3.86009	0.000113344	0.00419975
Ppm1k	77.2764	-2.20014	0.517891	-4.24828	2.1542e-05	0.00112509
Loxl3	58.0676	-2.20759	0.322094	-6.85388	7.18729e-12	3.27858e-09
Il7	17.5216	-2.25548	0.733977	-3.07295	0.00211952	0.035931
Aldh5a1	22.9821	-2.29149	0.68151	-3.36238	0.000772745	0.0177365
Tspan13	400.82	-2.31213	0.399855	-5.78242	7.36344e-09	1.35208e-06
Procr	44.2086	-2.32563	0.717959	-3.23923	0.00119853	0.024336
Stc2	277.8	-2.33045	0.636715	-3.66011	0.00025211	0.007492
Mest	115.135	-2.33611	0.374296	-6.24134	4.33827e-10	1.16426e-07
Tmem151b	54.9456	-2.34492	0.424453	-5.52458	3.30276e-08	4.84146e-06
Cacng7	60.8336	-2.36434	0.368642	-6.41365	1.42081e-10	4.58973e-08
Mtmr7	83.1282	-2.38521	0.764289	-3.12082	0.00180347	0.0320934
Hapln4	174.534	-2.38784	0.249317	-9.57753	9.93887e-22	1.57612e-18
Cntnap1	43.4935	-2.41478	0.554022	-4.35863	1.30877e-05	0.000753471
Rbpms2	24.2707	-2.42536	0.488908	-4.96076	7.02169e-07	6.3795e-05
Hr	374.996	-2.46282	0.28993	-8.49452	1.98749e-17	2.16686e-14
Adgre5	104.558	-2.47291	0.568836	-4.34732	1.37812e-05	0.000785617
Dll4	60.8629	-2.47371	0.824593	-2.99992	0.00270054	0.0430999
Fbxo31	132.751	-2.51267	0.315478	-7.96463	1.65715e-15	1.60597e-12
Scnn1g	10.2735	-2.53662	0.708511	-3.58022	0.000343308	0.0097061
Adgrb2	273.222	-2.57886	0.480808	-5.36359	8.15834e-08	1.07003e-05
Tnk1	11.2298	-2.62962	0.836852	-3.14227	0.00167644	0.0305577
Zmynd10	12.1148	-2.64959	0.68275	-3.88077	0.000104128	0.00394873
Gng7	35.0918	-2.6543	0.575201	-4.61457	3.93916e-06	0.000265609
Ldhb	296.87	-2.6979	0.421211	-6.40509	1.50278e-10	4.76628e-08
Abcb9	11.3829	-2.7114	0.675645	-4.01305	5.99387e-05	0.00256212
Obsl1	748.123	-2.72819	0.657735	-4.14786	3.35603e-05	0.00163834
Flrt1	284.84	-2.73446	0.579597	-4.71788	2.38321e-06	0.00018395
Tex15	49.6117	-2.78983	0.726297	-3.84116	0.000122454	0.0044317
Taf9b	9.80791	-2.79445	0.782708	-3.57023	0.000356674	0.0100063
Prdm5	39.9533	-2.80408	0.483373	-5.80108	6.58911e-09	1.24935e-06
Myo5c	31.6926	-2.86141	0.545022	-5.25008	1.52031e-07	1.76802e-05
Ddit4l	12.1165	-2.86344	0.906618	-3.15838	0.00158649	0.0293787
Ntm	48.8766	-2.88041	0.705407	-4.08333	4.4395e-05	0.00205418
Ctsh	231.232	-2.89499	0.889638	-3.25412	0.00113744	0.0233652
Tgfb2	61.2107	-2.92301	0.717919	-4.07151	4.67092e-05	0.00211087
Aldh2	25.6778	-2.9519	0.536402	-5.50315	3.73058e-08	5.33412e-06
Dnm3	73.0433	-2.9977	0.953304	-3.14454	0.00166348	0.0303851
Tmem178	1215.83	-3.01958	0.795085	-3.7978	0.000145983	0.00505264
Col4a1	11.2641	-3.0214	1.00557	-3.00465	0.00265889	0.0426695
Il33	5.29962	-3.13324	1.00695	-3.1116	0.00186077	0.0328584
Ptpru	13.9046	-3.13753	0.779872	-4.02313	5.743e-05	0.00249405
Lix1l	425.288	-3.15689	0.958772	-3.29264	0.000992525	0.0210568
C3	70.2704	-3.16455	0.670403	-4.72037	2.35418e-06	0.000182517
Foxd1	608.781	-3.17704	0.7459	-4.25935	2.05027e-05	0.00108378
Usp13	48.4041	-3.21024	1.01528	-3.16193	0.00156725	0.0293504
Sema5a	1832.03	-3.21115	0.534069	-6.01262	1.82554e-09	4.24596e-07
Hspa12a	67.0603	-3.21757	0.784942	-4.09911	4.14734e-05	0.00193957
Inha	49.2651	-3.24526	0.704733	-4.60495	4.12572e-06	0.000276804
Rcan2	266.677	-3.26419	0.789199	-4.13608	3.53294e-05	0.00169776
Ttc38	41.9833	-3.27308	0.374695	-8.73531	2.42981e-18	2.82571e-15
Strip2	15.6995	-3.32647	0.791287	-4.20387	2.62387e-05	0.00135017
Vnn1	5.9612	-3.37003	1.0629	-3.1706	0.00152123	0.0287813
Nptxr	16.1558	-3.37759	0.766007	-4.40935	1.03683e-05	0.000628001
Pros1	131.534	-3.38202	0.814584	-4.15184	3.29815e-05	0.00162983
Rnf144a	47.6165	-3.3891	0.630209	-5.37774	7.54283e-08	1.00441e-05
Nfkbid	22.5284	-3.39295	0.613823	-5.52756	3.2471e-08	4.80021e-06
Map2	12.6935	-3.41802	0.960597	-3.55822	0.000373372	0.0103383
Ugt2b34	8.41535	-3.42598	1.02738	-3.33467	0.000853993	0.0189771
Nxpe4	10.8187	-3.48193	0.744589	-4.67632	2.92071e-06	0.000212287
Rab6b	273.348	-3.48597	0.292147	-11.9322	8.03882e-33	2.33715e-29
Slmo1	37.5191	-3.50731	0.461395	-7.60155	2.92606e-14	2.21923e-11
Trpm3	2.66574	-3.5256	1.14353	-3.08309	0.00204862	0.0351388
Espn	60.8168	-3.56477	1.16413	-3.06218	0.00219728	0.0366788
Tspan15	244.359	-3.58395	1.01416	-3.53391	0.000409459	0.0109549
C1rl	11.9727	-3.62752	1.20954	-2.9991	0.00270777	0.0431759
Kctd12	28.314	-3.6425	1.02303	-3.56051	0.000370137	0.0103134
Nid2	1802	-3.65638	0.951014	-3.84472	0.000120692	0.00438615
Tbc1d30	72.842	-3.68768	0.79785	-4.62202	3.80021e-06	0.000258949
9330182L06Rik	35.0022	-3.69445	0.794632	-4.64927	3.33118e-06	0.00023288
Ndrg4	37.4786	-3.70459	0.740863	-5.00038	5.72174e-07	5.30904e-05
Il5ra	62.8562	-3.72923	1.07852	-3.45772	0.000544765	0.0134411
Rtn2	25.6699	-3.73602	0.62409	-5.98634	2.14614e-09	4.67966e-07
Dnaaf3	35.4361	-3.74179	0.73483	-5.09205	3.5422e-07	3.65622e-05
Tnik	22.1589	-3.81631	1.04122	-3.66522	0.000247123	0.00735634
Dnaja4	8.21039	-3.82127	1.00117	-3.81681	0.000135189	0.00478344
Eva1a	41.9429	-3.82262	1.14487	-3.33891	0.000841084	0.0187915
Pla1a	16.6001	-3.83698	0.735763	-5.21496	1.83855e-07	2.06914e-05
Vdr	2.03109	-3.85974	1.31449	-2.9363	0.00332149	0.0498678
Clec2d	35.1575	-3.91146	0.733237	-5.33451	9.5803e-08	1.18524e-05
Gcnt1	17.9846	-3.91718	0.806474	-4.85716	1.19079e-06	0.000101327
Ophn1	146.469	-3.96572	0.261267	-15.1788	4.88551e-52	8.52228e-48
Ccdc89	3.68237	-3.9786	1.19596	-3.3267	0.000878795	0.0193801
C1ql4	6.23426	-4.03761	1.33304	-3.02888	0.00245466	0.039849
Rnf43	34.7349	-4.06563	0.986126	-4.12283	3.74249e-05	0.00178372
Gm6484	6.52151	-4.07899	1.33074	-3.0652	0.00217527	0.0365095
Rragd	6.46324	-4.08081	1.09687	-3.72043	0.000198887	0.00627375
Bdh2	196.387	-4.13969	1.09509	-3.78024	0.00015668	0.00531736
Cbr3	90.6286	-4.13984	0.540419	-7.66043	1.85309e-14	1.61626e-11
Tnc	1065.25	-4.18558	1.08184	-3.86893	0.000109315	0.00409205
Tceal1	18.2514	-4.23941	0.810666	-5.22954	1.69936e-07	1.96316e-05
Slc17a7	4.67674	-4.32563	1.35794	-3.18543	0.00144541	0.0277355
Mitf	11.9225	-4.33865	1.29784	-3.34298	0.00082883	0.0186556
Dcdc2a	916.393	-4.38482	0.345664	-12.6852	7.14436e-37	4.15421e-33
Wnt6	24.8972	-4.40401	1.34524	-3.27377	0.00106122	0.02217
Casp4	2.96009	-4.40811	1.24989	-3.52681	0.000420604	0.0111845
Ankrd33b	55.0083	-4.43473	0.791314	-5.60426	2.09148e-08	3.28682e-06
Kcnj2	3.06514	-4.45418	1.41549	-3.14674	0.00165103	0.030221
Lypd6b	22.0288	-4.52909	0.878352	-5.15635	2.51806e-07	2.74532e-05
Lifr	181.472	-4.57745	1.12425	-4.07157	4.66966e-05	0.00211087
Hcn2	14.2518	-4.63591	0.939543	-4.93422	8.04725e-07	7.27338e-05
Adh1	50.5981	-4.63871	1.49973	-3.09303	0.00198126	0.0343208
2610305D13Rik	153.572	-4.67945	0.394043	-11.8755	1.5874e-32	3.95579e-29
Artn	98.3339	-4.68756	0.902063	-5.19649	2.0309e-07	2.24851e-05
Aspg	6.22522	-4.73871	1.35454	-3.49839	0.000468069	0.012025
Cfi	21.3306	-4.74068	1.21315	-3.90774	9.3165e-05	0.00363757
Lrfn1	10.3597	-4.74694	1.20495	-3.93952	8.16436e-05	0.00330439
Krt42	6.54586	-4.80371	1.41474	-3.39547	0.000685101	0.0161717
Gstt3	4.0053	-4.8393	1.48001	-3.26977	0.00107634	0.0224322
Mak	44.6396	-4.84364	1.10721	-4.37463	1.21638e-05	0.000714431
Lypd3	4.08822	-4.86095	1.3628	-3.5669	0.000361233	0.0100983
Fbln7	11.2068	-4.88208	1.41067	-3.46082	0.000538536	0.0133251
Gas1	1594.54	-4.89676	1.21739	-4.02236	5.76188e-05	0.00249405
Fam46a	4.26025	-4.91756	1.31635	-3.73575	0.000187154	0.00597934
Nr2f1	8.08271	-5.12452	1.31355	-3.90127	9.56908e-05	0.00371766
Elovl4	4.93181	-5.13986	1.62716	-3.15878	0.0015843	0.0293787
1700016K19Rik	4.97678	-5.14809	1.33479	-3.85687	0.00011485	0.0042356
C1qtnf6	58.5571	-5.15036	1.35858	-3.79099	0.000150049	0.00515248
Cyp4a12b	8.59452	-5.20071	1.35052	-3.85088	0.000117692	0.00432214
Fam73a	21.7909	-5.23114	1.16817	-4.47806	7.53247e-06	0.000477805
Sult1d1	15.0115	-5.27809	1.23423	-4.27644	1.8991e-05	0.00101993
Hpcal4	5.90881	-5.38993	1.63043	-3.30584	0.000946936	0.0205197
Panx1	32.0345	-5.39237	0.813265	-6.63052	3.34514e-11	1.29673e-08
2010107G23Rik	10.626	-5.50973	1.09856	-5.0154	5.29245e-07	4.96352e-05
Stk39	74.1921	-5.57066	1.11713	-4.98659	6.1454e-07	5.64212e-05
Lta	18.3782	-5.61886	1.40033	-4.01253	6.00726e-05	0.00256212
Dzip1	12.4301	-5.743	1.45585	-3.94479	7.98702e-05	0.00325527
Dact2	62.3038	-5.76609	1.6212	-3.55668	0.000375577	0.0103828
Cited1	32.3662	-5.78524	1.70213	-3.39883	0.000676744	0.0160644
Tmem185b	89.6284	-5.81874	1.13957	-5.10606	3.28945e-07	3.46313e-05
Epha7	8.54846	-5.92276	1.60556	-3.6889	0.000225229	0.00686935
Casp12	9.4559	-6.07473	1.39281	-4.3615	1.29173e-05	0.000748605
Enpp1	27.7296	-6.1638	1.59121	-3.87365	0.000107217	0.0040395
Car13	10.0821	-6.16724	1.33592	-4.61646	3.90342e-06	0.000264946
Igf2	16.7339	-6.17168	1.41494	-4.3618	1.28997e-05	0.000748605
Il3ra	27.7224	-6.17173	1.2201	-5.05838	4.22833e-07	4.14377e-05
Syngr3	71.1764	-6.22098	0.877223	-7.09168	1.32492e-12	6.68387e-10
Elmod1	18.9698	-6.34871	1.30764	-4.85508	1.20336e-06	0.000101611
Adamts14	11.507	-6.35874	2.12428	-2.99336	0.00275921	0.0438358
Alcam	235.464	-6.48128	0.58048	-11.1654	6.02339e-29	1.16747e-25
B930041F14Rik	12.4999	-6.48269	1.11016	-5.83942	5.23839e-09	1.01532e-06
Tspyl5	12.887	-6.5203	1.39737	-4.66612	3.06941e-06	0.000219705
Atf7ip2	13.2371	-6.55881	1.56305	-4.19615	2.71488e-05	0.00138412
A230050P20Rik	55.0735	-6.60304	0.903501	-7.30828	2.70589e-13	1.62764e-10
Zeb1	288.358	-6.62594	1.30592	-5.07376	3.90024e-07	3.88088e-05
Rab19	14.4782	-6.69266	1.34868	-4.96237	6.96393e-07	6.36014e-05
C1rb	25.3209	-6.77181	1.84593	-3.66851	0.000243966	0.00727477
Ptp4a3	16.0619	-6.83974	2.00253	-3.41555	0.000636544	0.0152108
Sh3gl2	152.552	-6.87979	1.22436	-5.61911	1.91947e-08	3.12719e-06
Add2	16.6764	-6.89051	1.27433	-5.40716	6.40303e-08	8.65848e-06
C1s1	50.5419	-7.09493	2.01792	-3.51596	0.000438161	0.0115283
C1ra	54.2613	-7.13368	1.612	-4.42536	9.62801e-06	0.000589301
Ctxn3	33.8361	-7.19075	2.08809	-3.4437	0.000573819	0.0139217
Nckap5	54.5739	-7.19886	1.60293	-4.49107	7.08671e-06	0.000452822
Plagl1	60.8421	-7.32238	1.17527	-6.23036	4.65374e-10	1.21164e-07
Dsel	23.9267	-7.41341	2.48612	-2.98192	0.00286446	0.044998
Pitx1	25.8357	-7.5244	1.2555	-5.99314	2.05829e-09	4.5836e-07
Cd34	145.369	-7.56299	1.5819	-4.78096	1.74459e-06	0.000139599
Chst15	29.3642	-7.71247	1.97448	-3.90607	9.38088e-05	0.00365268
Fam13a	29.5227	-7.71741	1.62086	-4.7613	1.92349e-06	0.000152516
Npy2r	30.6346	-7.77481	1.65292	-4.70367	2.5553e-06	0.000192132
Galnt18	85.785	-7.83246	2.06223	-3.79806	0.000145832	0.00505264
Abca8b	37.2822	-8.05394	1.91909	-4.19676	2.70765e-05	0.00138412
Kcnc3	37.5814	-8.0653	1.50447	-5.36088	8.2816e-08	1.07011e-05
Tbx15	43.7188	-8.28402	1.63017	-5.08169	3.74091e-07	3.79336e-05
Sytl2	130.395	-8.4556	1.56217	-5.41271	6.20769e-08	8.52654e-06
Chst1	52.0027	-8.53339	1.97875	-4.31251	1.6141e-05	0.000888212
Tsnax	394.042	-8.69995	0.702245	-12.3888	3.00622e-35	1.04881e-31
Tox	66.5431	-8.88924	1.34728	-6.5979	4.17031e-11	1.58145e-08
Bend4	79.8113	-9.15182	2.47225	-3.70182	0.000214057	0.00663234
Fmo2	16.4441	-21.7175	3.74905	-5.79279	6.9227e-09	1.28468e-06
Vit	16.7868	-21.7404	3.74903	-5.79894	6.67367e-09	1.25178e-06
Postn	22.8724	-21.9452	3.74881	-5.85392	4.80134e-09	9.51756e-07
Rassf9	25.7558	-22.3656	3.74874	-5.96616	2.42909e-09	5.10519e-07

## Sheet: all.p.srt
	baseMean	log2FoldChange	lfcSE	stat	pvalue	padj
Ophn1	146.469	-3.96572	0.261267	-15.1788	4.88551e-52	8.52228e-48
Phactr2	26.4177	6.69905	0.510214	13.1299	2.21987e-39	1.93617e-35
Dcdc2a	916.393	-4.38482	0.345664	-12.6852	7.14436e-37	4.15421e-33
Tsnax	394.042	-8.69995	0.702245	-12.3888	3.00622e-35	1.04881e-31
Rab6b	273.348	-3.48597	0.292147	-11.9322	8.03882e-33	2.33715e-29
2610305D13Rik	153.572	-4.67945	0.394043	-11.8755	1.5874e-32	3.95579e-29
Mrc2	17.0312	7.37912	0.653843	11.2858	1.54307e-29	3.36467e-26
Alcam	235.464	-6.48128	0.58048	-11.1654	6.02339e-29	1.16747e-25
Car2	301.03	-1.48317	0.140174	-10.5809	3.65268e-26	6.37174e-23
Hapln4	174.534	-2.38784	0.249317	-9.57753	9.93887e-22	1.57612e-18
Spata13	751.772	1.36668	0.142926	9.56212	1.15366e-21	1.67704e-18
Gm21693	6.40032	6.47234	0.724349	8.93539	4.05731e-19	5.05541e-16
Ttc38	41.9833	-3.27308	0.374695	-8.73531	2.42981e-18	2.82571e-15
Hr	374.996	-2.46282	0.28993	-8.49452	1.98749e-17	2.16686e-14
Fbxo31	132.751	-2.51267	0.315478	-7.96463	1.65715e-15	1.60597e-12
Cbr3	90.6286	-4.13984	0.540419	-7.66043	1.85309e-14	1.61626e-11
Lhx2	189.406	-1.73646	0.227341	-7.63815	2.20358e-14	1.83044e-11
Slmo1	37.5191	-3.50731	0.461395	-7.60155	2.92606e-14	2.21923e-11
Bbs1	729.763	-1.1877	0.158163	-7.50934	5.94278e-14	4.31941e-11
Parm1	1082.73	1.63909	0.219005	7.48425	7.19553e-14	5.02076e-11
Hspb8	244.686	-2.08643	0.285311	-7.31284	2.61563e-13	1.62764e-10
A230050P20Rik	55.0735	-6.60304	0.903501	-7.30828	2.70589e-13	1.62764e-10
Gper1	46.2701	2.04761	0.283779	7.2155	5.37352e-13	2.92924e-10
Syngr3	71.1764	-6.22098	0.877223	-7.09168	1.32492e-12	6.68387e-10
Efnb2	1098.86	1.15588	0.163314	7.07765	1.46617e-12	7.1044e-10
Loxl3	58.0676	-2.20759	0.322094	-6.85388	7.18729e-12	3.27858e-09
G6pc3	141.882	-1.31653	0.192219	-6.84912	7.43031e-12	3.27858e-09
Lypd2	10.3318	4.76737	0.707896	6.73456	1.64423e-11	6.99562e-09
Lppr2	242.289	-1.10266	0.164273	-6.71237	1.9149e-11	7.95324e-09
4930432K21Rik	114.687	-1.21817	0.181954	-6.69494	2.15758e-11	8.75275e-09
Panx1	32.0345	-5.39237	0.813265	-6.63052	3.34514e-11	1.29673e-08
Tox	66.5431	-8.88924	1.34728	-6.5979	4.17031e-11	1.58145e-08
Phf21b	240.832	1.13853	0.173517	6.56149	5.32741e-11	1.89656e-08
Svip	152.583	-1.31282	0.204143	-6.43086	1.26883e-10	4.2435e-08
Cacng7	60.8336	-2.36434	0.368642	-6.41365	1.42081e-10	4.58973e-08
Ldhb	296.87	-2.6979	0.421211	-6.40509	1.50278e-10	4.76628e-08
Ldlrad4	688.333	1.01705	0.159949	6.35858	2.03631e-10	6.34312e-08
Zfp850	304.294	-1.07973	0.170782	-6.3223	2.57703e-10	7.25061e-08
Mest	115.135	-2.33611	0.374296	-6.24134	4.33827e-10	1.16426e-07
G6pc2	1461.3	1.39008	0.223091	6.23098	4.63529e-10	1.21164e-07
Plagl1	60.8421	-7.32238	1.17527	-6.23036	4.65374e-10	1.21164e-07
Arxes2	10.6622	2.70754	0.444351	6.09325	1.1064e-09	2.71832e-07
Fgf1	749.491	1.99322	0.328213	6.07296	1.25574e-09	3.03635e-07
Lipg	1130.56	-1.05148	0.173195	-6.07106	1.27066e-09	3.03635e-07
Sema5a	1832.03	-3.21115	0.534069	-6.01262	1.82554e-09	4.24596e-07
Ust	71.2656	2.08439	0.347106	6.00505	1.91269e-09	4.39012e-07
Pitx1	25.8357	-7.5244	1.2555	-5.99314	2.05829e-09	4.5836e-07
Cul9	192.354	-1.07588	0.179557	-5.99184	2.07479e-09	4.5836e-07
Rtn2	25.6699	-3.73602	0.62409	-5.98634	2.14614e-09	4.67966e-07
Rbmy	11.8946	6.25	1.04499	5.98094	2.21849e-09	4.7777e-07
Parvb	33.9608	2.69575	0.451708	5.9679	2.40325e-09	5.10519e-07
Rassf9	25.7558	-22.3656	3.74874	-5.96616	2.42909e-09	5.10519e-07
Zfp9	91.1804	-1.05914	0.17831	-5.93985	2.85279e-09	5.8546e-07
Postn	22.8724	-21.9452	3.74881	-5.85392	4.80134e-09	9.51756e-07
B930041F14Rik	12.4999	-6.48269	1.11016	-5.83942	5.23839e-09	1.01532e-06
Prdm5	39.9533	-2.80408	0.483373	-5.80108	6.58911e-09	1.24935e-06
Vit	16.7868	-21.7404	3.74903	-5.79894	6.67367e-09	1.25178e-06
Fmo2	16.4441	-21.7175	3.74905	-5.79279	6.9227e-09	1.28468e-06
Tspan13	400.82	-2.31213	0.399855	-5.78242	7.36344e-09	1.35208e-06
Vsig10l	69.259	1.20701	0.210694	5.72872	1.01191e-08	1.8012e-06
B630019K06Rik	3.04945	6.36903	1.12697	5.65147	1.59084e-08	2.66832e-06
Pianp	694.234	-1.99771	0.354291	-5.63861	1.71425e-08	2.82107e-06
Sh3gl2	152.552	-6.87979	1.22436	-5.61911	1.91947e-08	3.12719e-06
Ankrd33b	55.0083	-4.43473	0.791314	-5.60426	2.09148e-08	3.28682e-06
Tnfrsf22	178.77	-1.32257	0.237166	-5.57658	2.45295e-08	3.82047e-06
Nfkbid	22.5284	-3.39295	0.613823	-5.52756	3.2471e-08	4.80021e-06
Tmem151b	54.9456	-2.34492	0.424453	-5.52458	3.30276e-08	4.84146e-06
Aldh2	25.6778	-2.9519	0.536402	-5.50315	3.73058e-08	5.33412e-06
Rnf157	1012.91	-1.16812	0.212765	-5.49019	4.01499e-08	5.69411e-06
Smco4	6.08516	3.65845	0.671669	5.44681	5.12816e-08	7.15645e-06
Lck	78.6749	-1.32791	0.244557	-5.42985	5.64004e-08	7.80832e-06
Sytl2	130.395	-8.4556	1.56217	-5.41271	6.20769e-08	8.52654e-06
Add2	16.6764	-6.89051	1.27433	-5.40716	6.40303e-08	8.65848e-06
Rnf144a	47.6165	-3.3891	0.630209	-5.37774	7.54283e-08	1.00441e-05
Adgrb2	273.222	-2.57886	0.480808	-5.36359	8.15834e-08	1.07003e-05
Kcnc3	37.5814	-8.0653	1.50447	-5.36088	8.2816e-08	1.07011e-05
Clec2d	35.1575	-3.91146	0.733237	-5.33451	9.5803e-08	1.18524e-05
Ccdc64	212.203	1.45841	0.274345	5.31598	1.06084e-07	1.30319e-05
Eml1	287.861	1.16848	0.222138	5.26016	1.43927e-07	1.71217e-05
Rpusd3	147.087	-1.03496	0.196953	-5.25485	1.48143e-07	1.73437e-05
Myo5c	31.6926	-2.86141	0.545022	-5.25008	1.52031e-07	1.76802e-05
Tceal1	18.2514	-4.23941	0.810666	-5.22954	1.69936e-07	1.96316e-05
Ipcef1	28.7866	2.825	0.540775	5.22398	1.75117e-07	1.99656e-05
Tgfb3	521.289	1.2277	0.235262	5.21841	1.80463e-07	2.04415e-05
Pla1a	16.6001	-3.83698	0.735763	-5.21496	1.83855e-07	2.06914e-05
Artn	98.3339	-4.68756	0.902063	-5.19649	2.0309e-07	2.24851e-05
Lypd6b	22.0288	-4.52909	0.878352	-5.15635	2.51806e-07	2.74532e-05
Arid3b	58.0503	-1.35082	0.263154	-5.13319	2.84871e-07	3.06746e-05
Tmem185b	89.6284	-5.81874	1.13957	-5.10606	3.28945e-07	3.46313e-05
Scly	289.046	-2.01459	0.394973	-5.10058	3.38612e-07	3.51592e-05
Dnaaf3	35.4361	-3.74179	0.73483	-5.09205	3.5422e-07	3.65622e-05
Cldn2	255.724	1.08721	0.213704	5.08746	3.62897e-07	3.72375e-05
Tbx15	43.7188	-8.28402	1.63017	-5.08169	3.74091e-07	3.79336e-05
Zfp518a	519.035	-1.35813	0.267268	-5.08152	3.74433e-07	3.79336e-05
Mreg	103.679	-1.15526	0.227386	-5.08062	3.76205e-07	3.79336e-05
Zeb1	288.358	-6.62594	1.30592	-5.07376	3.90024e-07	3.88088e-05
1700003E16Rik	30.6311	-1.81347	0.357475	-5.07302	3.91559e-07	3.88088e-05
Il3ra	27.7224	-6.17173	1.2201	-5.05838	4.22833e-07	4.14377e-05
Ace2	1.93563	5.28004	1.05196	5.01924	5.18759e-07	4.89147e-05
2010107G23Rik	10.626	-5.50973	1.09856	-5.0154	5.29245e-07	4.96352e-05
Ndrg4	37.4786	-3.70459	0.740863	-5.00038	5.72174e-07	5.30904e-05
Stk39	74.1921	-5.57066	1.11713	-4.98659	6.1454e-07	5.64212e-05
Rab19	14.4782	-6.69266	1.34868	-4.96237	6.96393e-07	6.36014e-05
Rbpms2	24.2707	-2.42536	0.488908	-4.96076	7.02169e-07	6.3795e-05
Hcn2	14.2518	-4.63591	0.939543	-4.93422	8.04725e-07	7.27338e-05
Asns	2340.81	-1.4587	0.296691	-4.91655	8.80805e-07	7.83916e-05
Kcnj16	359.936	-1.60237	0.326009	-4.9151	8.87387e-07	7.85765e-05
Ank1	16.5647	-1.95776	0.401539	-4.87564	1.08458e-06	9.45971e-05
Klhl5	275.737	1.15153	0.236446	4.87018	1.11498e-06	9.67646e-05
Lax1	29.0492	1.47446	0.303302	4.86134	1.16596e-06	9.97008e-05
Gcnt1	17.9846	-3.91718	0.806474	-4.85716	1.19079e-06	0.000101327
Elmod1	18.9698	-6.34871	1.30764	-4.85508	1.20336e-06	0.000101611
Engase	51.9477	-1.46635	0.302895	-4.84113	1.29104e-06	0.000107243
Ntn1	881.857	-1.85523	0.383397	-4.83894	1.30534e-06	0.000107916
Cd34	145.369	-7.56299	1.5819	-4.78096	1.74459e-06	0.000139599
Fam13a	29.5227	-7.71741	1.62086	-4.7613	1.92349e-06	0.000152516
C3	70.2704	-3.16455	0.670403	-4.72037	2.35418e-06	0.000182517
Flrt1	284.84	-2.73446	0.579597	-4.71788	2.38321e-06	0.00018395
Npy2r	30.6346	-7.77481	1.65292	-4.70367	2.5553e-06	0.000192132
Elmod3	161.889	-1.15172	0.245155	-4.69792	2.62829e-06	0.000195046
Bckdhb	111.144	-1.21716	0.259129	-4.6971	2.63878e-06	0.000195046
Pdgfd	129.532	-1.00658	0.214364	-4.69563	2.65792e-06	0.000195632
E2f6	141.131	2.18349	0.465944	4.68616	2.78373e-06	0.000203177
Nxpe4	10.8187	-3.48193	0.744589	-4.67632	2.92071e-06	0.000212287
Fam132a	155.962	-1.60388	0.343291	-4.67208	2.98165e-06	0.000215817
Hecw2	12.4308	2.87373	0.61543	4.66947	3.01971e-06	0.000217669
Tspyl5	12.887	-6.5203	1.39737	-4.66612	3.06941e-06	0.000219705
9330182L06Rik	35.0022	-3.69445	0.794632	-4.64927	3.33118e-06	0.00023288
Slco5a1	78.9203	1.16016	0.249579	4.64846	3.34418e-06	0.00023288
Map3k7cl	193.028	1.16715	0.251105	4.64805	3.35089e-06	0.00023288
Ggt7	138.554	-1.23282	0.265757	-4.63889	3.50289e-06	0.000240568
Tbc1d30	72.842	-3.68768	0.79785	-4.62202	3.80021e-06	0.000258949
Car13	10.0821	-6.16724	1.33592	-4.61646	3.90342e-06	0.000264946
Gng7	35.0918	-2.6543	0.575201	-4.61457	3.93916e-06	0.000265609
Map3k1	1213.81	-1.26269	0.273646	-4.61433	3.94363e-06	0.000265609
Inha	49.2651	-3.24526	0.704733	-4.60495	4.12572e-06	0.000276804
Hspa1b	847.243	-1.18352	0.258094	-4.58562	4.52651e-06	0.000301376
Bmp3	269.003	-1.91706	0.419501	-4.56986	4.8804e-06	0.000323702
Gpld1	419.488	-1.21835	0.268578	-4.53631	5.72481e-06	0.000374021
Inhbb	80.4226	-1.65736	0.367119	-4.51449	6.34688e-06	0.000408543
Zfp536	19.3203	-1.81093	0.402855	-4.49525	6.94898e-06	0.000445655
Nckap5	54.5739	-7.19886	1.60293	-4.49107	7.08671e-06	0.000452822
Fam73a	21.7909	-5.23114	1.16817	-4.47806	7.53247e-06	0.000477805
3110039I08Rik	21.4481	1.6542	0.369546	4.47629	7.59496e-06	0.000480023
Gdnf	2.56756	3.95899	0.887338	4.46164	8.1333e-06	0.00051035
Cc2d2a	82.6407	-1.61159	0.361826	-4.45405	8.4267e-06	0.000524945
Braf	956.323	-1.15153	0.259558	-4.43651	9.14309e-06	0.000565575
C1ra	54.2613	-7.13368	1.612	-4.42536	9.62801e-06	0.000589301
Nptxr	16.1558	-3.37759	0.766007	-4.40935	1.03683e-05	0.000628001
Abcg5	1.50886	4.42703	1.00544	4.40306	1.06735e-05	0.000642028
Kcnh2	173.328	3.2684	0.745925	4.38167	1.17771e-05	0.000696405
Mak	44.6396	-4.84364	1.10721	-4.37463	1.21638e-05	0.000714431
Igf2	16.7339	-6.17168	1.41494	-4.3618	1.28997e-05	0.000748605
Casp12	9.4559	-6.07473	1.39281	-4.3615	1.29173e-05	0.000748605
Cntnap1	43.4935	-2.41478	0.554022	-4.35863	1.30877e-05	0.000753471
Adgre5	104.558	-2.47291	0.568836	-4.34732	1.37812e-05	0.000785617
Ggact	781.317	1.04657	0.241589	4.33203	1.47738e-05	0.000826006
Chst1	52.0027	-8.53339	1.97875	-4.31251	1.6141e-05	0.000888212
Fkbp14	29.7781	-1.60389	0.374158	-4.28666	1.81384e-05	0.000985161
Baiap2l2	550.99	-1.1523	0.269285	-4.27912	1.87634e-05	0.00101334
Sult1d1	15.0115	-5.27809	1.23423	-4.27644	1.8991e-05	0.00101993
Magi2	59.8875	1.02792	0.240778	4.26917	1.96203e-05	0.00104666
Nfkbie	117.663	-1.11859	0.262567	-4.26022	2.04223e-05	0.00108281
Foxd1	608.781	-3.17704	0.7459	-4.25935	2.05027e-05	0.00108378
Retsat	407.235	-1.01521	0.238635	-4.25423	2.09772e-05	0.00110219
Ppm1k	77.2764	-2.20014	0.517891	-4.24828	2.1542e-05	0.00112509
Figf	42.7404	1.80838	0.426546	4.23958	2.23934e-05	0.00116606
Strip2	15.6995	-3.32647	0.791287	-4.20387	2.62387e-05	0.00135017
Cp	1394	-1.63979	0.390517	-4.19903	2.68064e-05	0.00137533
Abca8b	37.2822	-8.05394	1.91909	-4.19676	2.70765e-05	0.00138412
Atf7ip2	13.2371	-6.55881	1.56305	-4.19615	2.71488e-05	0.00138412
Cercam	38.1591	-1.17206	0.280469	-4.17892	2.92902e-05	0.0014767
Lrrc31	2.40707	3.14926	0.754148	4.17592	2.96787e-05	0.00148872
Atp6v1b1	2.03071	3.86065	0.92493	4.17399	2.99309e-05	0.00149603
Pros1	131.534	-3.38202	0.814584	-4.15184	3.29815e-05	0.00162983
Obsl1	748.123	-2.72819	0.657735	-4.14786	3.35603e-05	0.00163834
Rcan2	266.677	-3.26419	0.789199	-4.13608	3.53294e-05	0.00169776
Rnf43	34.7349	-4.06563	0.986126	-4.12283	3.74249e-05	0.00178372
Adamts7	176.909	1.18553	0.288177	4.11388	3.89069e-05	0.00183927
Hspa12a	67.0603	-3.21757	0.784942	-4.09911	4.14734e-05	0.00193957
Gramd1b	29.9539	3.36141	0.82053	4.09664	4.19194e-05	0.00195519
Ntm	48.8766	-2.88041	0.705407	-4.08333	4.4395e-05	0.00205418
Iqsec2	115.716	-1.19578	0.292896	-4.08261	4.45335e-05	0.00205514
Mthfd2	1480.09	-1.20483	0.295484	-4.07747	4.55293e-05	0.00207909
Gpr135	16.563	1.29167	0.317082	4.07363	4.62856e-05	0.00210262
Lifr	181.472	-4.57745	1.12425	-4.07157	4.66966e-05	0.00211087
Tgfb2	61.2107	-2.92301	0.717919	-4.07151	4.67092e-05	0.00211087
Rcn1	41.354	5.34627	1.31612	4.06216	4.86213e-05	0.00218033
Ppp2r5b	2234.29	-1.01547	0.25108	-4.04439	5.24589e-05	0.00232848
Pla2g16	256.774	-1.27172	0.31462	-4.04209	5.29762e-05	0.00233964
Hyal1	31.4649	-1.20723	0.298666	-4.04208	5.29786e-05	0.00233964
Ptpru	13.9046	-3.13753	0.779872	-4.02313	5.743e-05	0.00249405
Gas1	1594.54	-4.89676	1.21739	-4.02236	5.76188e-05	0.00249405
Abcb9	11.3829	-2.7114	0.675645	-4.01305	5.99387e-05	0.00256212
Lta	18.3782	-5.61886	1.40033	-4.01253	6.00726e-05	0.00256212
Tmem17	70.9393	1.11268	0.278963	3.98862	6.64579e-05	0.00279348
Npr2	848.261	-1.3924	0.350225	-3.97574	7.01606e-05	0.00294202
Peg3	3954.51	-1.53999	0.388693	-3.96197	7.43344e-05	0.00308002
Twist2	170.949	-1.15624	0.292421	-3.95402	7.68497e-05	0.00315427
Dzip1	12.4301	-5.743	1.45585	-3.94479	7.98702e-05	0.00325527
Lrfn1	10.3597	-4.74694	1.20495	-3.93952	8.16436e-05	0.00330439
Nradd	238.094	-1.01653	0.258444	-3.93328	8.37936e-05	0.00337574
5930430L01Rik	219.046	1.13325	0.289203	3.91853	8.90893e-05	0.00354003
Ccdc126	186.833	-1.50092	0.383543	-3.91332	9.10358e-05	0.00359282
Cfi	21.3306	-4.74068	1.21315	-3.90774	9.3165e-05	0.00363757
Chst15	29.3642	-7.71247	1.97448	-3.90607	9.38088e-05	0.00365268
Nr2f1	8.08271	-5.12452	1.31355	-3.90127	9.56908e-05	0.00371766
Zmynd10	12.1148	-2.64959	0.68275	-3.88077	0.000104128	0.00394873
Enpp1	27.7296	-6.1638	1.59121	-3.87365	0.000107217	0.0040395
Tnc	1065.25	-4.18558	1.08184	-3.86893	0.000109315	0.00409205
Dzank1	85.2022	-1.19812	0.310007	-3.86482	0.00011117	0.00415258
Pkdcc	501.454	-2.09921	0.543824	-3.86009	0.000113344	0.00419975
1700016K19Rik	4.97678	-5.14809	1.33479	-3.85687	0.00011485	0.0042356
Cyp4a12b	8.59452	-5.20071	1.35052	-3.85088	0.000117692	0.00432214
Irak3	15.5403	-1.77795	0.462079	-3.84773	0.000119217	0.00435067
Nid2	1802	-3.65638	0.951014	-3.84472	0.000120692	0.00438615
Tex15	49.6117	-2.78983	0.726297	-3.84116	0.000122454	0.0044317
Sfxn4	50.204	-1.02256	0.26636	-3.839	0.000123534	0.00446155
Mrs2	488.384	-1.11475	0.291094	-3.82953	0.000128388	0.00458935
1700054A03Rik	3.81799	2.38203	0.623555	3.82008	0.000133408	0.00473966
Dnaja4	8.21039	-3.82127	1.00117	-3.81681	0.000135189	0.00478344
Cdh6	8212.15	1.17442	0.307844	3.81499	0.000136187	0.00480213
Gm4890	19.2014	1.19234	0.313113	3.808	0.000140094	0.00487793
D630024D03Rik	28.9695	1.26509	0.33222	3.808	0.000140097	0.00487793
Galnt18	85.785	-7.83246	2.06223	-3.79806	0.000145832	0.00505264
Tmem178	1215.83	-3.01958	0.795085	-3.7978	0.000145983	0.00505264
C1qtnf6	58.5571	-5.15036	1.35858	-3.79099	0.000150049	0.00515248
Sgk2	26.212	2.11769	0.559248	3.78667	0.000152677	0.00521193
Zfp775	117.334	-1.11461	0.294754	-3.7815	0.000155888	0.0053008
Bdh2	196.387	-4.13969	1.09509	-3.78024	0.00015668	0.00531736
Rasgef1b	697.685	1.56946	0.416653	3.76682	0.000165341	0.00550421
Cacnb4	26.0277	1.3749	0.365477	3.76193	0.000168606	0.00558095
Slc26a4	20.1463	1.38871	0.369406	3.75931	0.000170385	0.00561851
Gm2694	35.2393	1.15456	0.307708	3.75213	0.000175339	0.00571703
Dtna	339.207	1.60872	0.430006	3.74116	0.000183175	0.00589539
C1galt1	830.592	-1.08922	0.291504	-3.73657	0.000186548	0.00597092
Fam46a	4.26025	-4.91756	1.31635	-3.73575	0.000187154	0.00597934
Rragd	6.46324	-4.08081	1.09687	-3.72043	0.000198887	0.00627375
Flnc	3556.18	-1.08557	0.292732	-3.7084	0.00020857	0.00653194
Ifitm10	12.3914	-1.50935	0.407285	-3.70587	0.000210668	0.00657405
Bend4	79.8113	-9.15182	2.47225	-3.70182	0.000214057	0.00663234
Epha7	8.54846	-5.92276	1.60556	-3.6889	0.000225229	0.00686935
Cbln1	80.1708	1.068	0.289589	3.688	0.000226028	0.00688102
Tap2	135.994	-1.5236	0.413752	-3.68239	0.000231056	0.00697325
Heg1	431.627	-1.31733	0.359005	-3.6694	0.000243121	0.00726603
C1rb	25.3209	-6.77181	1.84593	-3.66851	0.000243966	0.00727477
Tnik	22.1589	-3.81631	1.04122	-3.66522	0.000247123	0.00735634
Stc2	277.8	-2.33045	0.636715	-3.66011	0.00025211	0.007492
Rangrf	28.6744	-1.14898	0.314434	-3.65412	0.000258064	0.00764291
Dram1	34.3825	-1.59065	0.437103	-3.63908	0.000273618	0.00804889
E230025N22Rik	5.29566	1.82199	0.502289	3.62738	0.000286311	0.00835187
Adam33	7.39692	1.96097	0.542878	3.61217	0.000303647	0.00872623
Fam212b	31.997	-2.07713	0.57559	-3.6087	0.000307732	0.00882909
H2-K2	20.5702	-1.76931	0.491425	-3.60036	0.000317782	0.00908752
Rp1	3.30965	2.55445	0.711177	3.59186	0.000328326	0.00932789
Scnn1g	10.2735	-2.53662	0.708511	-3.58022	0.000343308	0.0097061
Arl4d	18.0989	-1.90233	0.532604	-3.57176	0.000354592	0.00997663
Taf9b	9.80791	-2.79445	0.782708	-3.57023	0.000356674	0.0100063
Inpp5j	74.0342	-1.13947	0.319352	-3.56806	0.000359638	0.0100699
Lypd3	4.08822	-4.86095	1.3628	-3.5669	0.000361233	0.0100983
Kctd12	28.314	-3.6425	1.02303	-3.56051	0.000370137	0.0103134
Cers4	36.6834	1.43522	0.403208	3.5595	0.000371566	0.010321
Map2	12.6935	-3.41802	0.960597	-3.55822	0.000373372	0.0103383
Dact2	62.3038	-5.76609	1.6212	-3.55668	0.000375577	0.0103828
D630045M09Rik	179.145	1.20907	0.341245	3.54312	0.00039542	0.0107441
Kcnk10	16.0592	1.10867	0.313468	3.53679	0.000405027	0.0108864
Tspan15	244.359	-3.58395	1.01416	-3.53391	0.000409459	0.0109549
Zfp951	35.795	1.06466	0.301678	3.52914	0.00041692	0.0111034
Casp4	2.96009	-4.40811	1.24989	-3.52681	0.000420604	0.0111845
C1s1	50.5419	-7.09493	2.01792	-3.51596	0.000438161	0.0115283
Cyp4f39	3.91943	2.43648	0.695433	3.50354	0.000459116	0.0118299
Aspg	6.22522	-4.73871	1.35454	-3.49839	0.000468069	0.012025
Mep1a	36.7724	1.32868	0.381639	3.4815	0.000498615	0.0126056
Rab27b	375.911	1.28191	0.368268	3.48091	0.000499712	0.012615
Mapt	81.1248	2.26523	0.653938	3.46398	0.000532255	0.0132449
Fbln7	11.2068	-4.88208	1.41067	-3.46082	0.000538536	0.0133251
Il5ra	62.8562	-3.72923	1.07852	-3.45772	0.000544765	0.0134411
Ctxn3	33.8361	-7.19075	2.08809	-3.4437	0.000573819	0.0139217
Mpp2	408.267	-1.47669	0.432134	-3.41719	0.000632707	0.0151398
Ptp4a3	16.0619	-6.83974	2.00253	-3.41555	0.000636544	0.0152108
Ero1l	2502.36	-1.11411	0.326869	-3.40842	0.0006534	0.0155922
2010111I01Rik	654.635	1.02357	0.300769	3.40319	0.000666047	0.0158506
Cited1	32.3662	-5.78524	1.70213	-3.39883	0.000676744	0.0160644
Zcwpw1	1469.16	-1.07218	0.31546	-3.39878	0.00067687	0.0160644
Krt42	6.54586	-4.80371	1.41474	-3.39547	0.000685101	0.0161717
Rell2	21.0559	-1.23759	0.36602	-3.3812	0.000721691	0.0168324
Ptgds	198.926	1.50457	0.445215	3.37942	0.00072638	0.0169172
Stamos	15.2952	1.10899	0.329092	3.36985	0.000752084	0.0174228
Plcb1	281.544	-1.91305	0.568821	-3.36319	0.000770481	0.0177079
Aldh5a1	22.9821	-2.29149	0.68151	-3.36238	0.000772745	0.0177365
Akna	7.45373	1.59224	0.473716	3.36117	0.000776142	0.0177619
Mgat3	140.728	-1.12051	0.333707	-3.35778	0.000785725	0.0178391
Stom	1152.82	-1.29455	0.385565	-3.35753	0.000786417	0.0178391
Stpg2	1.37825	3.39959	1.01357	3.35406	0.000796339	0.0180407
Hecw1	2.6175	2.6352	0.786624	3.35001	0.000808078	0.0182592
Enpp4	857.579	-1.33986	0.400227	-3.34774	0.000814734	0.0183858
Mitf	11.9225	-4.33865	1.29784	-3.34298	0.00082883	0.0186556
Ccrn4l	493.688	-1.04063	0.311586	-3.3398	0.000838394	0.018774
Eva1a	41.9429	-3.82262	1.14487	-3.33891	0.000841084	0.0187915
Ugt2b34	8.41535	-3.42598	1.02738	-3.33467	0.000853993	0.0189771
Upk3b	61.4947	1.24469	0.373471	3.33275	0.000859911	0.0190601
Ccdc89	3.68237	-3.9786	1.19596	-3.3267	0.000878795	0.0193801
Gatsl3	11.3299	-1.44946	0.435798	-3.32599	0.000881048	0.0194053
Nrep	2399.86	2.46089	0.740204	3.32461	0.000885433	0.0194386
Rnd1	84.6599	-1.20599	0.362764	-3.32446	0.000885905	0.0194386
Snhg18	53.5647	-1.32475	0.400216	-3.3101	0.000932632	0.0202853
Hpcal4	5.90881	-5.38993	1.63043	-3.30584	0.000946936	0.0205197
Tmprss6	329.052	-1.08467	0.328174	-3.30516	0.000949212	0.0205435
Arhgef19	336.505	1.23813	0.374737	3.304	0.000953162	0.0205619
Map1b	1291.88	-1.17402	0.355843	-3.29925	0.000969437	0.0207963
Lix1l	425.288	-3.15689	0.958772	-3.29264	0.000992525	0.0210568
Adamts6	47.6919	1.68521	0.512007	3.29138	0.000996975	0.0211059
Wnt6	24.8972	-4.40401	1.34524	-3.27377	0.00106122	0.02217
Gstt3	4.0053	-4.8393	1.48001	-3.26977	0.00107634	0.0224322
Ptgr1	115.977	1.11545	0.341232	3.26891	0.00107964	0.0224741
Jsrp1	2.60636	2.94018	0.90042	3.26534	0.00109331	0.0226583
C730027H18Rik	12.067	1.65597	0.508292	3.25791	0.00112237	0.0231701
E130012A19Rik	168.939	-1.47019	0.451772	-3.25428	0.0011368	0.0233652
Ctsh	231.232	-2.89499	0.889638	-3.25412	0.00113744	0.0233652
Eomes	12.3301	1.7735	0.54557	3.25073	0.0011511	0.0235956
Spp1	5934.54	-1.51087	0.465439	-3.24612	0.00116989	0.0238685
4732490B19Rik	14.2449	1.40116	0.431858	3.2445	0.00117655	0.0239764
Zdhhc14	31.5592	-1.15853	0.357215	-3.24323	0.00118182	0.0240557
Procr	44.2086	-2.32563	0.717959	-3.23923	0.00119853	0.024336
Gm12603	57.557	-1.29101	0.399021	-3.23545	0.0012145	0.0245206
6430571L13Rik	11.3655	-1.63819	0.506995	-3.23117	0.00123283	0.0247759
Cebpd	100.352	-1.59428	0.496152	-3.21329	0.00131221	0.0258355
Nfatc4	80.4339	1.07405	0.335038	3.20576	0.00134707	0.0263139
Plxnd1	1434.81	-1.20993	0.37761	-3.20418	0.00135447	0.0263994
Fbp2	7.8732	1.807	0.565693	3.19432	0.0014016	0.027136
Ugt1a1	30.2539	2.33456	0.731294	3.19237	0.00141111	0.0272898
Kbtbd8	49.7945	-1.45531	0.45615	-3.19043	0.00142063	0.0274351
Slc17a7	4.67674	-4.32563	1.35794	-3.18543	0.00144541	0.0277355
4831440E17Rik	18.7848	1.27441	0.40045	3.18244	0.00146039	0.0279026
Txlnb	6.8682	1.31729	0.414853	3.17533	0.00149668	0.0284713
Vnn1	5.9612	-3.37003	1.0629	-3.1706	0.00152123	0.0287813
Pde4c	887.696	1.14216	0.360429	3.16889	0.0015302	0.0289029
Mab21l3	50.3798	-1.1637	0.36798	-3.1624	0.00156476	0.0293502
Usp13	48.4041	-3.21024	1.01528	-3.16193	0.00156725	0.0293504
Retn	2.99597	2.29553	0.726708	3.15881	0.00158414	0.0293787
Elovl4	4.93181	-5.13986	1.62716	-3.15878	0.0015843	0.0293787
Ddit4l	12.1165	-2.86344	0.906618	-3.15838	0.00158649	0.0293787
Gpa33	35.9812	2.52875	0.801309	3.15578	0.0016007	0.029579
Celsr1	688.276	-1.1285	0.357922	-3.15293	0.00161642	0.0297749
BC039966	17.498	1.29936	0.41217	3.15249	0.00161882	0.0297877
S100g	2.21112	3.77434	1.19943	3.14677	0.00165083	0.030221
Kcnj2	3.06514	-4.45418	1.41549	-3.14674	0.00165103	0.030221
Dnm3	73.0433	-2.9977	0.953304	-3.14454	0.00166348	0.0303851
Tnk1	11.2298	-2.62962	0.836852	-3.14227	0.00167644	0.0305577
Mycbpap	12.8516	1.25548	0.400516	3.13465	0.00172057	0.0311514
Adam1a	57.638	1.15826	0.369606	3.13377	0.00172576	0.0311638
Snhg8	189.386	1.16878	0.373524	3.12906	0.00175369	0.0314364
Mtmr7	83.1282	-2.38521	0.764289	-3.12082	0.00180347	0.0320934
Il33	5.29962	-3.13324	1.00695	-3.1116	0.00186077	0.0328584
Gm10549	2.6791	1.88492	0.606354	3.10861	0.00187967	0.0331202
Gbp9	553.831	1.49556	0.481391	3.10674	0.00189165	0.0332306
Trib2	91.9285	-1.21316	0.390866	-3.10378	0.00191066	0.0334594
Adamts4	12.034	-1.8062	0.582609	-3.1002	0.00193391	0.0337351
Irx1	221.978	1.13435	0.366247	3.09723	0.00195338	0.0340068
Psmb8	16.5616	-1.90597	0.61574	-3.09542	0.00196533	0.0341244
Lgals3bp	77.1737	-1.69103	0.546319	-3.09532	0.00196599	0.0341244
Adh1	50.5981	-4.63871	1.49973	-3.09303	0.00198126	0.0343208
Trpm3	2.66574	-3.5256	1.14353	-3.08309	0.00204862	0.0351388
Hsd17b14	100.459	1.55659	0.506291	3.0745	0.00210855	0.0358186
Il7	17.5216	-2.25548	0.733977	-3.07295	0.00211952	0.035931
Nox4	917.851	1.43533	0.467765	3.06848	0.00215148	0.0363315
Gm6484	6.52151	-4.07899	1.33074	-3.0652	0.00217527	0.0365095
Espn	60.8168	-3.56477	1.16413	-3.06218	0.00219728	0.0366788
Dmtn	64.5434	1.91603	0.626498	3.05833	0.00222578	0.0370835
Ston2	185.615	-1.28768	0.422543	-3.04745	0.00230789	0.0379801
Smim24	12.6628	1.69269	0.555748	3.04579	0.00232066	0.0381543
Parp14	88.9663	-1.09544	0.359794	-3.04462	0.00232974	0.0382313
Neurl1b	1175.23	-1.04929	0.345102	-3.04051	0.00236178	0.0386119
Mir10a	2.5836	2.55826	0.843279	3.0337	0.00241574	0.0393333
C1ql4	6.23426	-4.03761	1.33304	-3.02888	0.00245466	0.039849
Ppp1r14c	17.8533	2.98787	0.988392	3.02296	0.00250317	0.0405586
Zfp708	19.4604	-1.20171	0.397716	-3.02154	0.00251493	0.0406208
Usp29	52.8356	-1.19761	0.397687	-3.01143	0.0026002	0.0418818
Col4a1	11.2641	-3.0214	1.00557	-3.00465	0.00265889	0.0426695
Dll4	60.8629	-2.47371	0.824593	-2.99992	0.00270054	0.0430999
C1rl	11.9727	-3.62752	1.20954	-2.9991	0.00270777	0.0431759
Cyp4f41-ps	13.7136	1.37858	0.460271	2.99515	0.00274307	0.0436329
Adamts14	11.507	-6.35874	2.12428	-2.99336	0.00275921	0.0438358
Arhgef9	143.803	1.36285	0.456666	2.98436	0.00284176	0.0447801
Dsel	23.9267	-7.41341	2.48612	-2.98192	0.00286446	0.044998
Lrriq4	1.36468	2.90172	0.974984	2.97617	0.00291875	0.0456225
Fam167a	11.9469	2.23622	0.75213	2.97318	0.00294727	0.045947
Slc7a7	5.59223	1.79996	0.605866	2.97088	0.00296944	0.0461666
Cdc42ep5	41.2991	1.48496	0.500299	2.96814	0.0029961	0.0464156
Tmem86a	67.4547	1.0182	0.34324	2.96643	0.0030128	0.046627
Slc46a1	154.389	1.09624	0.369577	2.9662	0.00301509	0.046627
Capn8	3.38275	2.51573	0.849924	2.95995	0.00307687	0.0472058
Eya2	32.1697	2.27541	0.770128	2.95459	0.00313088	0.0477404
Mcemp1	1.4506	2.32861	0.791665	2.94141	0.00326721	0.0493875
Vdr	2.03109	-3.85974	1.31449	-2.9363	0.00332149	0.0498678
Klhl23	156.148	-1.09571	0.373265	-2.93549	0.00333024	0.0499508

## Sheet: all.names.srt
	baseMean	log2FoldChange	lfcSE	stat	pvalue	padj
1700003E16Rik	30.6311	-1.81347	0.357475	-5.07302	3.91559e-07	3.88088e-05
1700016K19Rik	4.97678	-5.14809	1.33479	-3.85687	0.00011485	0.0042356
1700054A03Rik	3.81799	2.38203	0.623555	3.82008	0.000133408	0.00473966
2010107G23Rik	10.626	-5.50973	1.09856	-5.0154	5.29245e-07	4.96352e-05
2010111I01Rik	654.635	1.02357	0.300769	3.40319	0.000666047	0.0158506
2610305D13Rik	153.572	-4.67945	0.394043	-11.8755	1.5874e-32	3.95579e-29
3110039I08Rik	21.4481	1.6542	0.369546	4.47629	7.59496e-06	0.000480023
4732490B19Rik	14.2449	1.40116	0.431858	3.2445	0.00117655	0.0239764
4831440E17Rik	18.7848	1.27441	0.40045	3.18244	0.00146039	0.0279026
4930432K21Rik	114.687	-1.21817	0.181954	-6.69494	2.15758e-11	8.75275e-09
5930430L01Rik	219.046	1.13325	0.289203	3.91853	8.90893e-05	0.00354003
6430571L13Rik	11.3655	-1.63819	0.506995	-3.23117	0.00123283	0.0247759
9330182L06Rik	35.0022	-3.69445	0.794632	-4.64927	3.33118e-06	0.00023288
A230050P20Rik	55.0735	-6.60304	0.903501	-7.30828	2.70589e-13	1.62764e-10
Abca8b	37.2822	-8.05394	1.91909	-4.19676	2.70765e-05	0.00138412
Abcb9	11.3829	-2.7114	0.675645	-4.01305	5.99387e-05	0.00256212
Abcg5	1.50886	4.42703	1.00544	4.40306	1.06735e-05	0.000642028
Ace2	1.93563	5.28004	1.05196	5.01924	5.18759e-07	4.89147e-05
Adam1a	57.638	1.15826	0.369606	3.13377	0.00172576	0.0311638
Adam33	7.39692	1.96097	0.542878	3.61217	0.000303647	0.00872623
Adamts14	11.507	-6.35874	2.12428	-2.99336	0.00275921	0.0438358
Adamts4	12.034	-1.8062	0.582609	-3.1002	0.00193391	0.0337351
Adamts6	47.6919	1.68521	0.512007	3.29138	0.000996975	0.0211059
Adamts7	176.909	1.18553	0.288177	4.11388	3.89069e-05	0.00183927
Add2	16.6764	-6.89051	1.27433	-5.40716	6.40303e-08	8.65848e-06
Adgrb2	273.222	-2.57886	0.480808	-5.36359	8.15834e-08	1.07003e-05
Adgre5	104.558	-2.47291	0.568836	-4.34732	1.37812e-05	0.000785617
Adh1	50.5981	-4.63871	1.49973	-3.09303	0.00198126	0.0343208
Akna	7.45373	1.59224	0.473716	3.36117	0.000776142	0.0177619
Alcam	235.464	-6.48128	0.58048	-11.1654	6.02339e-29	1.16747e-25
Aldh2	25.6778	-2.9519	0.536402	-5.50315	3.73058e-08	5.33412e-06
Aldh5a1	22.9821	-2.29149	0.68151	-3.36238	0.000772745	0.0177365
Ank1	16.5647	-1.95776	0.401539	-4.87564	1.08458e-06	9.45971e-05
Ankrd33b	55.0083	-4.43473	0.791314	-5.60426	2.09148e-08	3.28682e-06
Arhgef19	336.505	1.23813	0.374737	3.304	0.000953162	0.0205619
Arhgef9	143.803	1.36285	0.456666	2.98436	0.00284176	0.0447801
Arid3b	58.0503	-1.35082	0.263154	-5.13319	2.84871e-07	3.06746e-05
Arl4d	18.0989	-1.90233	0.532604	-3.57176	0.000354592	0.00997663
Artn	98.3339	-4.68756	0.902063	-5.19649	2.0309e-07	2.24851e-05
Arxes2	10.6622	2.70754	0.444351	6.09325	1.1064e-09	2.71832e-07
Asns	2340.81	-1.4587	0.296691	-4.91655	8.80805e-07	7.83916e-05
Aspg	6.22522	-4.73871	1.35454	-3.49839	0.000468069	0.012025
Atf7ip2	13.2371	-6.55881	1.56305	-4.19615	2.71488e-05	0.00138412
Atp6v1b1	2.03071	3.86065	0.92493	4.17399	2.99309e-05	0.00149603
B630019K06Rik	3.04945	6.36903	1.12697	5.65147	1.59084e-08	2.66832e-06
B930041F14Rik	12.4999	-6.48269	1.11016	-5.83942	5.23839e-09	1.01532e-06
Baiap2l2	550.99	-1.1523	0.269285	-4.27912	1.87634e-05	0.00101334
Bbs1	729.763	-1.1877	0.158163	-7.50934	5.94278e-14	4.31941e-11
BC039966	17.498	1.29936	0.41217	3.15249	0.00161882	0.0297877
Bckdhb	111.144	-1.21716	0.259129	-4.6971	2.63878e-06	0.000195046
Bdh2	196.387	-4.13969	1.09509	-3.78024	0.00015668	0.00531736
Bend4	79.8113	-9.15182	2.47225	-3.70182	0.000214057	0.00663234
Bmp3	269.003	-1.91706	0.419501	-4.56986	4.8804e-06	0.000323702
Braf	956.323	-1.15153	0.259558	-4.43651	9.14309e-06	0.000565575
C1galt1	830.592	-1.08922	0.291504	-3.73657	0.000186548	0.00597092
C1ql4	6.23426	-4.03761	1.33304	-3.02888	0.00245466	0.039849
C1qtnf6	58.5571	-5.15036	1.35858	-3.79099	0.000150049	0.00515248
C1ra	54.2613	-7.13368	1.612	-4.42536	9.62801e-06	0.000589301
C1rb	25.3209	-6.77181	1.84593	-3.66851	0.000243966	0.00727477
C1rl	11.9727	-3.62752	1.20954	-2.9991	0.00270777	0.0431759
C1s1	50.5419	-7.09493	2.01792	-3.51596	0.000438161	0.0115283
C3	70.2704	-3.16455	0.670403	-4.72037	2.35418e-06	0.000182517
C730027H18Rik	12.067	1.65597	0.508292	3.25791	0.00112237	0.0231701
Cacnb4	26.0277	1.3749	0.365477	3.76193	0.000168606	0.00558095
Cacng7	60.8336	-2.36434	0.368642	-6.41365	1.42081e-10	4.58973e-08
Capn8	3.38275	2.51573	0.849924	2.95995	0.00307687	0.0472058
Car13	10.0821	-6.16724	1.33592	-4.61646	3.90342e-06	0.000264946
Car2	301.03	-1.48317	0.140174	-10.5809	3.65268e-26	6.37174e-23
Casp12	9.4559	-6.07473	1.39281	-4.3615	1.29173e-05	0.000748605
Casp4	2.96009	-4.40811	1.24989	-3.52681	0.000420604	0.0111845
Cbln1	80.1708	1.068	0.289589	3.688	0.000226028	0.00688102
Cbr3	90.6286	-4.13984	0.540419	-7.66043	1.85309e-14	1.61626e-11
Cc2d2a	82.6407	-1.61159	0.361826	-4.45405	8.4267e-06	0.000524945
Ccdc126	186.833	-1.50092	0.383543	-3.91332	9.10358e-05	0.00359282
Ccdc64	212.203	1.45841	0.274345	5.31598	1.06084e-07	1.30319e-05
Ccdc89	3.68237	-3.9786	1.19596	-3.3267	0.000878795	0.0193801
Ccrn4l	493.688	-1.04063	0.311586	-3.3398	0.000838394	0.018774
Cd34	145.369	-7.56299	1.5819	-4.78096	1.74459e-06	0.000139599
Cdc42ep5	41.2991	1.48496	0.500299	2.96814	0.0029961	0.0464156
Cdh6	8212.15	1.17442	0.307844	3.81499	0.000136187	0.00480213
Cebpd	100.352	-1.59428	0.496152	-3.21329	0.00131221	0.0258355
Celsr1	688.276	-1.1285	0.357922	-3.15293	0.00161642	0.0297749
Cercam	38.1591	-1.17206	0.280469	-4.17892	2.92902e-05	0.0014767
Cers4	36.6834	1.43522	0.403208	3.5595	0.000371566	0.010321
Cfi	21.3306	-4.74068	1.21315	-3.90774	9.3165e-05	0.00363757
Chst1	52.0027	-8.53339	1.97875	-4.31251	1.6141e-05	0.000888212
Chst15	29.3642	-7.71247	1.97448	-3.90607	9.38088e-05	0.00365268
Cited1	32.3662	-5.78524	1.70213	-3.39883	0.000676744	0.0160644
Cldn2	255.724	1.08721	0.213704	5.08746	3.62897e-07	3.72375e-05
Clec2d	35.1575	-3.91146	0.733237	-5.33451	9.5803e-08	1.18524e-05
Cntnap1	43.4935	-2.41478	0.554022	-4.35863	1.30877e-05	0.000753471
Col4a1	11.2641	-3.0214	1.00557	-3.00465	0.00265889	0.0426695
Cp	1394	-1.63979	0.390517	-4.19903	2.68064e-05	0.00137533
Ctsh	231.232	-2.89499	0.889638	-3.25412	0.00113744	0.0233652
Ctxn3	33.8361	-7.19075	2.08809	-3.4437	0.000573819	0.0139217
Cul9	192.354	-1.07588	0.179557	-5.99184	2.07479e-09	4.5836e-07
Cyp4a12b	8.59452	-5.20071	1.35052	-3.85088	0.000117692	0.00432214
Cyp4f39	3.91943	2.43648	0.695433	3.50354	0.000459116	0.0118299
Cyp4f41-ps	13.7136	1.37858	0.460271	2.99515	0.00274307	0.0436329
D630024D03Rik	28.9695	1.26509	0.33222	3.808	0.000140097	0.00487793
D630045M09Rik	179.145	1.20907	0.341245	3.54312	0.00039542	0.0107441
Dact2	62.3038	-5.76609	1.6212	-3.55668	0.000375577	0.0103828
Dcdc2a	916.393	-4.38482	0.345664	-12.6852	7.14436e-37	4.15421e-33
Ddit4l	12.1165	-2.86344	0.906618	-3.15838	0.00158649	0.0293787
Dll4	60.8629	-2.47371	0.824593	-2.99992	0.00270054	0.0430999
Dmtn	64.5434	1.91603	0.626498	3.05833	0.00222578	0.0370835
Dnaaf3	35.4361	-3.74179	0.73483	-5.09205	3.5422e-07	3.65622e-05
Dnaja4	8.21039	-3.82127	1.00117	-3.81681	0.000135189	0.00478344
Dnm3	73.0433	-2.9977	0.953304	-3.14454	0.00166348	0.0303851
Dram1	34.3825	-1.59065	0.437103	-3.63908	0.000273618	0.00804889
Dsel	23.9267	-7.41341	2.48612	-2.98192	0.00286446	0.044998
Dtna	339.207	1.60872	0.430006	3.74116	0.000183175	0.00589539
Dzank1	85.2022	-1.19812	0.310007	-3.86482	0.00011117	0.00415258
Dzip1	12.4301	-5.743	1.45585	-3.94479	7.98702e-05	0.00325527
E130012A19Rik	168.939	-1.47019	0.451772	-3.25428	0.0011368	0.0233652
E230025N22Rik	5.29566	1.82199	0.502289	3.62738	0.000286311	0.00835187
E2f6	141.131	2.18349	0.465944	4.68616	2.78373e-06	0.000203177
Efnb2	1098.86	1.15588	0.163314	7.07765	1.46617e-12	7.1044e-10
Elmod1	18.9698	-6.34871	1.30764	-4.85508	1.20336e-06	0.000101611
Elmod3	161.889	-1.15172	0.245155	-4.69792	2.62829e-06	0.000195046
Elovl4	4.93181	-5.13986	1.62716	-3.15878	0.0015843	0.0293787
Eml1	287.861	1.16848	0.222138	5.26016	1.43927e-07	1.71217e-05
Engase	51.9477	-1.46635	0.302895	-4.84113	1.29104e-06	0.000107243
Enpp1	27.7296	-6.1638	1.59121	-3.87365	0.000107217	0.0040395
Enpp4	857.579	-1.33986	0.400227	-3.34774	0.000814734	0.0183858
Eomes	12.3301	1.7735	0.54557	3.25073	0.0011511	0.0235956
Epha7	8.54846	-5.92276	1.60556	-3.6889	0.000225229	0.00686935
Ero1l	2502.36	-1.11411	0.326869	-3.40842	0.0006534	0.0155922
Espn	60.8168	-3.56477	1.16413	-3.06218	0.00219728	0.0366788
Eva1a	41.9429	-3.82262	1.14487	-3.33891	0.000841084	0.0187915
Eya2	32.1697	2.27541	0.770128	2.95459	0.00313088	0.0477404
Fam132a	155.962	-1.60388	0.343291	-4.67208	2.98165e-06	0.000215817
Fam13a	29.5227	-7.71741	1.62086	-4.7613	1.92349e-06	0.000152516
Fam167a	11.9469	2.23622	0.75213	2.97318	0.00294727	0.045947
Fam212b	31.997	-2.07713	0.57559	-3.6087	0.000307732	0.00882909
Fam46a	4.26025	-4.91756	1.31635	-3.73575	0.000187154	0.00597934
Fam73a	21.7909	-5.23114	1.16817	-4.47806	7.53247e-06	0.000477805
Fbln7	11.2068	-4.88208	1.41067	-3.46082	0.000538536	0.0133251
Fbp2	7.8732	1.807	0.565693	3.19432	0.0014016	0.027136
Fbxo31	132.751	-2.51267	0.315478	-7.96463	1.65715e-15	1.60597e-12
Fgf1	749.491	1.99322	0.328213	6.07296	1.25574e-09	3.03635e-07
Figf	42.7404	1.80838	0.426546	4.23958	2.23934e-05	0.00116606
Fkbp14	29.7781	-1.60389	0.374158	-4.28666	1.81384e-05	0.000985161
Flnc	3556.18	-1.08557	0.292732	-3.7084	0.00020857	0.00653194
Flrt1	284.84	-2.73446	0.579597	-4.71788	2.38321e-06	0.00018395
Fmo2	16.4441	-21.7175	3.74905	-5.79279	6.9227e-09	1.28468e-06
Foxd1	608.781	-3.17704	0.7459	-4.25935	2.05027e-05	0.00108378
G6pc2	1461.3	1.39008	0.223091	6.23098	4.63529e-10	1.21164e-07
G6pc3	141.882	-1.31653	0.192219	-6.84912	7.43031e-12	3.27858e-09
Galnt18	85.785	-7.83246	2.06223	-3.79806	0.000145832	0.00505264
Gas1	1594.54	-4.89676	1.21739	-4.02236	5.76188e-05	0.00249405
Gatsl3	11.3299	-1.44946	0.435798	-3.32599	0.000881048	0.0194053
Gbp9	553.831	1.49556	0.481391	3.10674	0.00189165	0.0332306
Gcnt1	17.9846	-3.91718	0.806474	-4.85716	1.19079e-06	0.000101327
Gdnf	2.56756	3.95899	0.887338	4.46164	8.1333e-06	0.00051035
Ggact	781.317	1.04657	0.241589	4.33203	1.47738e-05	0.000826006
Ggt7	138.554	-1.23282	0.265757	-4.63889	3.50289e-06	0.000240568
Gm10549	2.6791	1.88492	0.606354	3.10861	0.00187967	0.0331202
Gm12603	57.557	-1.29101	0.399021	-3.23545	0.0012145	0.0245206
Gm21693	6.40032	6.47234	0.724349	8.93539	4.05731e-19	5.05541e-16
Gm2694	35.2393	1.15456	0.307708	3.75213	0.000175339	0.00571703
Gm4890	19.2014	1.19234	0.313113	3.808	0.000140094	0.00487793
Gm6484	6.52151	-4.07899	1.33074	-3.0652	0.00217527	0.0365095
Gng7	35.0918	-2.6543	0.575201	-4.61457	3.93916e-06	0.000265609
Gpa33	35.9812	2.52875	0.801309	3.15578	0.0016007	0.029579
Gper1	46.2701	2.04761	0.283779	7.2155	5.37352e-13	2.92924e-10
Gpld1	419.488	-1.21835	0.268578	-4.53631	5.72481e-06	0.000374021
Gpr135	16.563	1.29167	0.317082	4.07363	4.62856e-05	0.00210262
Gramd1b	29.9539	3.36141	0.82053	4.09664	4.19194e-05	0.00195519
Gstt3	4.0053	-4.8393	1.48001	-3.26977	0.00107634	0.0224322
H2-K2	20.5702	-1.76931	0.491425	-3.60036	0.000317782	0.00908752
Hapln4	174.534	-2.38784	0.249317	-9.57753	9.93887e-22	1.57612e-18
Hcn2	14.2518	-4.63591	0.939543	-4.93422	8.04725e-07	7.27338e-05
Hecw1	2.6175	2.6352	0.786624	3.35001	0.000808078	0.0182592
Hecw2	12.4308	2.87373	0.61543	4.66947	3.01971e-06	0.000217669
Heg1	431.627	-1.31733	0.359005	-3.6694	0.000243121	0.00726603
Hpcal4	5.90881	-5.38993	1.63043	-3.30584	0.000946936	0.0205197
Hr	374.996	-2.46282	0.28993	-8.49452	1.98749e-17	2.16686e-14
Hsd17b14	100.459	1.55659	0.506291	3.0745	0.00210855	0.0358186
Hspa12a	67.0603	-3.21757	0.784942	-4.09911	4.14734e-05	0.00193957
Hspa1b	847.243	-1.18352	0.258094	-4.58562	4.52651e-06	0.000301376
Hspb8	244.686	-2.08643	0.285311	-7.31284	2.61563e-13	1.62764e-10
Hyal1	31.4649	-1.20723	0.298666	-4.04208	5.29786e-05	0.00233964
Ifitm10	12.3914	-1.50935	0.407285	-3.70587	0.000210668	0.00657405
Igf2	16.7339	-6.17168	1.41494	-4.3618	1.28997e-05	0.000748605
Il33	5.29962	-3.13324	1.00695	-3.1116	0.00186077	0.0328584
Il3ra	27.7224	-6.17173	1.2201	-5.05838	4.22833e-07	4.14377e-05
Il5ra	62.8562	-3.72923	1.07852	-3.45772	0.000544765	0.0134411
Il7	17.5216	-2.25548	0.733977	-3.07295	0.00211952	0.035931
Inha	49.2651	-3.24526	0.704733	-4.60495	4.12572e-06	0.000276804
Inhbb	80.4226	-1.65736	0.367119	-4.51449	6.34688e-06	0.000408543
Inpp5j	74.0342	-1.13947	0.319352	-3.56806	0.000359638	0.0100699
Ipcef1	28.7866	2.825	0.540775	5.22398	1.75117e-07	1.99656e-05
Iqsec2	115.716	-1.19578	0.292896	-4.08261	4.45335e-05	0.00205514
Irak3	15.5403	-1.77795	0.462079	-3.84773	0.000119217	0.00435067
Irx1	221.978	1.13435	0.366247	3.09723	0.00195338	0.0340068
Jsrp1	2.60636	2.94018	0.90042	3.26534	0.00109331	0.0226583
Kbtbd8	49.7945	-1.45531	0.45615	-3.19043	0.00142063	0.0274351
Kcnc3	37.5814	-8.0653	1.50447	-5.36088	8.2816e-08	1.07011e-05
Kcnh2	173.328	3.2684	0.745925	4.38167	1.17771e-05	0.000696405
Kcnj16	359.936	-1.60237	0.326009	-4.9151	8.87387e-07	7.85765e-05
Kcnj2	3.06514	-4.45418	1.41549	-3.14674	0.00165103	0.030221
Kcnk10	16.0592	1.10867	0.313468	3.53679	0.000405027	0.0108864
Kctd12	28.314	-3.6425	1.02303	-3.56051	0.000370137	0.0103134
Klhl23	156.148	-1.09571	0.373265	-2.93549	0.00333024	0.0499508
Klhl5	275.737	1.15153	0.236446	4.87018	1.11498e-06	9.67646e-05
Krt42	6.54586	-4.80371	1.41474	-3.39547	0.000685101	0.0161717
Lax1	29.0492	1.47446	0.303302	4.86134	1.16596e-06	9.97008e-05
Lck	78.6749	-1.32791	0.244557	-5.42985	5.64004e-08	7.80832e-06
Ldhb	296.87	-2.6979	0.421211	-6.40509	1.50278e-10	4.76628e-08
Ldlrad4	688.333	1.01705	0.159949	6.35858	2.03631e-10	6.34312e-08
Lgals3bp	77.1737	-1.69103	0.546319	-3.09532	0.00196599	0.0341244
Lhx2	189.406	-1.73646	0.227341	-7.63815	2.20358e-14	1.83044e-11
Lifr	181.472	-4.57745	1.12425	-4.07157	4.66966e-05	0.00211087
Lipg	1130.56	-1.05148	0.173195	-6.07106	1.27066e-09	3.03635e-07
Lix1l	425.288	-3.15689	0.958772	-3.29264	0.000992525	0.0210568
Loxl3	58.0676	-2.20759	0.322094	-6.85388	7.18729e-12	3.27858e-09
Lppr2	242.289	-1.10266	0.164273	-6.71237	1.9149e-11	7.95324e-09
Lrfn1	10.3597	-4.74694	1.20495	-3.93952	8.16436e-05	0.00330439
Lrrc31	2.40707	3.14926	0.754148	4.17592	2.96787e-05	0.00148872
Lrriq4	1.36468	2.90172	0.974984	2.97617	0.00291875	0.0456225
Lta	18.3782	-5.61886	1.40033	-4.01253	6.00726e-05	0.00256212
Lypd2	10.3318	4.76737	0.707896	6.73456	1.64423e-11	6.99562e-09
Lypd3	4.08822	-4.86095	1.3628	-3.5669	0.000361233	0.0100983
Lypd6b	22.0288	-4.52909	0.878352	-5.15635	2.51806e-07	2.74532e-05
Mab21l3	50.3798	-1.1637	0.36798	-3.1624	0.00156476	0.0293502
Magi2	59.8875	1.02792	0.240778	4.26917	1.96203e-05	0.00104666
Mak	44.6396	-4.84364	1.10721	-4.37463	1.21638e-05	0.000714431
Map1b	1291.88	-1.17402	0.355843	-3.29925	0.000969437	0.0207963
Map2	12.6935	-3.41802	0.960597	-3.55822	0.000373372	0.0103383
Map3k1	1213.81	-1.26269	0.273646	-4.61433	3.94363e-06	0.000265609
Map3k7cl	193.028	1.16715	0.251105	4.64805	3.35089e-06	0.00023288
Mapt	81.1248	2.26523	0.653938	3.46398	0.000532255	0.0132449
Mcemp1	1.4506	2.32861	0.791665	2.94141	0.00326721	0.0493875
Mep1a	36.7724	1.32868	0.381639	3.4815	0.000498615	0.0126056
Mest	115.135	-2.33611	0.374296	-6.24134	4.33827e-10	1.16426e-07
Mgat3	140.728	-1.12051	0.333707	-3.35778	0.000785725	0.0178391
Mir10a	2.5836	2.55826	0.843279	3.0337	0.00241574	0.0393333
Mitf	11.9225	-4.33865	1.29784	-3.34298	0.00082883	0.0186556
Mpp2	408.267	-1.47669	0.432134	-3.41719	0.000632707	0.0151398
Mrc2	17.0312	7.37912	0.653843	11.2858	1.54307e-29	3.36467e-26
Mreg	103.679	-1.15526	0.227386	-5.08062	3.76205e-07	3.79336e-05
Mrs2	488.384	-1.11475	0.291094	-3.82953	0.000128388	0.00458935
Mthfd2	1480.09	-1.20483	0.295484	-4.07747	4.55293e-05	0.00207909
Mtmr7	83.1282	-2.38521	0.764289	-3.12082	0.00180347	0.0320934
Mycbpap	12.8516	1.25548	0.400516	3.13465	0.00172057	0.0311514
Myo5c	31.6926	-2.86141	0.545022	-5.25008	1.52031e-07	1.76802e-05
Nckap5	54.5739	-7.19886	1.60293	-4.49107	7.08671e-06	0.000452822
Ndrg4	37.4786	-3.70459	0.740863	-5.00038	5.72174e-07	5.30904e-05
Neurl1b	1175.23	-1.04929	0.345102	-3.04051	0.00236178	0.0386119
Nfatc4	80.4339	1.07405	0.335038	3.20576	0.00134707	0.0263139
Nfkbid	22.5284	-3.39295	0.613823	-5.52756	3.2471e-08	4.80021e-06
Nfkbie	117.663	-1.11859	0.262567	-4.26022	2.04223e-05	0.00108281
Nid2	1802	-3.65638	0.951014	-3.84472	0.000120692	0.00438615
Nox4	917.851	1.43533	0.467765	3.06848	0.00215148	0.0363315
Npr2	848.261	-1.3924	0.350225	-3.97574	7.01606e-05	0.00294202
Nptxr	16.1558	-3.37759	0.766007	-4.40935	1.03683e-05	0.000628001
Npy2r	30.6346	-7.77481	1.65292	-4.70367	2.5553e-06	0.000192132
Nr2f1	8.08271	-5.12452	1.31355	-3.90127	9.56908e-05	0.00371766
Nradd	238.094	-1.01653	0.258444	-3.93328	8.37936e-05	0.00337574
Nrep	2399.86	2.46089	0.740204	3.32461	0.000885433	0.0194386
Ntm	48.8766	-2.88041	0.705407	-4.08333	4.4395e-05	0.00205418
Ntn1	881.857	-1.85523	0.383397	-4.83894	1.30534e-06	0.000107916
Nxpe4	10.8187	-3.48193	0.744589	-4.67632	2.92071e-06	0.000212287
Obsl1	748.123	-2.72819	0.657735	-4.14786	3.35603e-05	0.00163834
Ophn1	146.469	-3.96572	0.261267	-15.1788	4.88551e-52	8.52228e-48
Panx1	32.0345	-5.39237	0.813265	-6.63052	3.34514e-11	1.29673e-08
Parm1	1082.73	1.63909	0.219005	7.48425	7.19553e-14	5.02076e-11
Parp14	88.9663	-1.09544	0.359794	-3.04462	0.00232974	0.0382313
Parvb	33.9608	2.69575	0.451708	5.9679	2.40325e-09	5.10519e-07
Pde4c	887.696	1.14216	0.360429	3.16889	0.0015302	0.0289029
Pdgfd	129.532	-1.00658	0.214364	-4.69563	2.65792e-06	0.000195632
Peg3	3954.51	-1.53999	0.388693	-3.96197	7.43344e-05	0.00308002
Phactr2	26.4177	6.69905	0.510214	13.1299	2.21987e-39	1.93617e-35
Phf21b	240.832	1.13853	0.173517	6.56149	5.32741e-11	1.89656e-08
Pianp	694.234	-1.99771	0.354291	-5.63861	1.71425e-08	2.82107e-06
Pitx1	25.8357	-7.5244	1.2555	-5.99314	2.05829e-09	4.5836e-07
Pkdcc	501.454	-2.09921	0.543824	-3.86009	0.000113344	0.00419975
Pla1a	16.6001	-3.83698	0.735763	-5.21496	1.83855e-07	2.06914e-05
Pla2g16	256.774	-1.27172	0.31462	-4.04209	5.29762e-05	0.00233964
Plagl1	60.8421	-7.32238	1.17527	-6.23036	4.65374e-10	1.21164e-07
Plcb1	281.544	-1.91305	0.568821	-3.36319	0.000770481	0.0177079
Plxnd1	1434.81	-1.20993	0.37761	-3.20418	0.00135447	0.0263994
Postn	22.8724	-21.9452	3.74881	-5.85392	4.80134e-09	9.51756e-07
Ppm1k	77.2764	-2.20014	0.517891	-4.24828	2.1542e-05	0.00112509
Ppp1r14c	17.8533	2.98787	0.988392	3.02296	0.00250317	0.0405586
Ppp2r5b	2234.29	-1.01547	0.25108	-4.04439	5.24589e-05	0.00232848
Prdm5	39.9533	-2.80408	0.483373	-5.80108	6.58911e-09	1.24935e-06
Procr	44.2086	-2.32563	0.717959	-3.23923	0.00119853	0.024336
Pros1	131.534	-3.38202	0.814584	-4.15184	3.29815e-05	0.00162983
Psmb8	16.5616	-1.90597	0.61574	-3.09542	0.00196533	0.0341244
Ptgds	198.926	1.50457	0.445215	3.37942	0.00072638	0.0169172
Ptgr1	115.977	1.11545	0.341232	3.26891	0.00107964	0.0224741
Ptp4a3	16.0619	-6.83974	2.00253	-3.41555	0.000636544	0.0152108
Ptpru	13.9046	-3.13753	0.779872	-4.02313	5.743e-05	0.00249405
Rab19	14.4782	-6.69266	1.34868	-4.96237	6.96393e-07	6.36014e-05
Rab27b	375.911	1.28191	0.368268	3.48091	0.000499712	0.012615
Rab6b	273.348	-3.48597	0.292147	-11.9322	8.03882e-33	2.33715e-29
Rangrf	28.6744	-1.14898	0.314434	-3.65412	0.000258064	0.00764291
Rasgef1b	697.685	1.56946	0.416653	3.76682	0.000165341	0.00550421
Rassf9	25.7558	-22.3656	3.74874	-5.96616	2.42909e-09	5.10519e-07
Rbmy	11.8946	6.25	1.04499	5.98094	2.21849e-09	4.7777e-07
Rbpms2	24.2707	-2.42536	0.488908	-4.96076	7.02169e-07	6.3795e-05
Rcan2	266.677	-3.26419	0.789199	-4.13608	3.53294e-05	0.00169776
Rcn1	41.354	5.34627	1.31612	4.06216	4.86213e-05	0.00218033
Rell2	21.0559	-1.23759	0.36602	-3.3812	0.000721691	0.0168324
Retn	2.99597	2.29553	0.726708	3.15881	0.00158414	0.0293787
Retsat	407.235	-1.01521	0.238635	-4.25423	2.09772e-05	0.00110219
Rnd1	84.6599	-1.20599	0.362764	-3.32446	0.000885905	0.0194386
Rnf144a	47.6165	-3.3891	0.630209	-5.37774	7.54283e-08	1.00441e-05
Rnf157	1012.91	-1.16812	0.212765	-5.49019	4.01499e-08	5.69411e-06
Rnf43	34.7349	-4.06563	0.986126	-4.12283	3.74249e-05	0.00178372
Rp1	3.30965	2.55445	0.711177	3.59186	0.000328326	0.00932789
Rpusd3	147.087	-1.03496	0.196953	-5.25485	1.48143e-07	1.73437e-05
Rragd	6.46324	-4.08081	1.09687	-3.72043	0.000198887	0.00627375
Rtn2	25.6699	-3.73602	0.62409	-5.98634	2.14614e-09	4.67966e-07
S100g	2.21112	3.77434	1.19943	3.14677	0.00165083	0.030221
Scly	289.046	-2.01459	0.394973	-5.10058	3.38612e-07	3.51592e-05
Scnn1g	10.2735	-2.53662	0.708511	-3.58022	0.000343308	0.0097061
Sema5a	1832.03	-3.21115	0.534069	-6.01262	1.82554e-09	4.24596e-07
Sfxn4	50.204	-1.02256	0.26636	-3.839	0.000123534	0.00446155
Sgk2	26.212	2.11769	0.559248	3.78667	0.000152677	0.00521193
Sh3gl2	152.552	-6.87979	1.22436	-5.61911	1.91947e-08	3.12719e-06
Slc17a7	4.67674	-4.32563	1.35794	-3.18543	0.00144541	0.0277355
Slc26a4	20.1463	1.38871	0.369406	3.75931	0.000170385	0.00561851
Slc46a1	154.389	1.09624	0.369577	2.9662	0.00301509	0.046627
Slc7a7	5.59223	1.79996	0.605866	2.97088	0.00296944	0.0461666
Slco5a1	78.9203	1.16016	0.249579	4.64846	3.34418e-06	0.00023288
Slmo1	37.5191	-3.50731	0.461395	-7.60155	2.92606e-14	2.21923e-11
Smco4	6.08516	3.65845	0.671669	5.44681	5.12816e-08	7.15645e-06
Smim24	12.6628	1.69269	0.555748	3.04579	0.00232066	0.0381543
Snhg18	53.5647	-1.32475	0.400216	-3.3101	0.000932632	0.0202853
Snhg8	189.386	1.16878	0.373524	3.12906	0.00175369	0.0314364
Spata13	751.772	1.36668	0.142926	9.56212	1.15366e-21	1.67704e-18
Spp1	5934.54	-1.51087	0.465439	-3.24612	0.00116989	0.0238685
Stamos	15.2952	1.10899	0.329092	3.36985	0.000752084	0.0174228
Stc2	277.8	-2.33045	0.636715	-3.66011	0.00025211	0.007492
Stk39	74.1921	-5.57066	1.11713	-4.98659	6.1454e-07	5.64212e-05
Stom	1152.82	-1.29455	0.385565	-3.35753	0.000786417	0.0178391
Ston2	185.615	-1.28768	0.422543	-3.04745	0.00230789	0.0379801
Stpg2	1.37825	3.39959	1.01357	3.35406	0.000796339	0.0180407
Strip2	15.6995	-3.32647	0.791287	-4.20387	2.62387e-05	0.00135017
Sult1d1	15.0115	-5.27809	1.23423	-4.27644	1.8991e-05	0.00101993
Svip	152.583	-1.31282	0.204143	-6.43086	1.26883e-10	4.2435e-08
Syngr3	71.1764	-6.22098	0.877223	-7.09168	1.32492e-12	6.68387e-10
Sytl2	130.395	-8.4556	1.56217	-5.41271	6.20769e-08	8.52654e-06
Taf9b	9.80791	-2.79445	0.782708	-3.57023	0.000356674	0.0100063
Tap2	135.994	-1.5236	0.413752	-3.68239	0.000231056	0.00697325
Tbc1d30	72.842	-3.68768	0.79785	-4.62202	3.80021e-06	0.000258949
Tbx15	43.7188	-8.28402	1.63017	-5.08169	3.74091e-07	3.79336e-05
Tceal1	18.2514	-4.23941	0.810666	-5.22954	1.69936e-07	1.96316e-05
Tex15	49.6117	-2.78983	0.726297	-3.84116	0.000122454	0.0044317
Tgfb2	61.2107	-2.92301	0.717919	-4.07151	4.67092e-05	0.00211087
Tgfb3	521.289	1.2277	0.235262	5.21841	1.80463e-07	2.04415e-05
Tmem151b	54.9456	-2.34492	0.424453	-5.52458	3.30276e-08	4.84146e-06
Tmem17	70.9393	1.11268	0.278963	3.98862	6.64579e-05	0.00279348
Tmem178	1215.83	-3.01958	0.795085	-3.7978	0.000145983	0.00505264
Tmem185b	89.6284	-5.81874	1.13957	-5.10606	3.28945e-07	3.46313e-05
Tmem86a	67.4547	1.0182	0.34324	2.96643	0.0030128	0.046627
Tmprss6	329.052	-1.08467	0.328174	-3.30516	0.000949212	0.0205435
Tnc	1065.25	-4.18558	1.08184	-3.86893	0.000109315	0.00409205
Tnfrsf22	178.77	-1.32257	0.237166	-5.57658	2.45295e-08	3.82047e-06
Tnik	22.1589	-3.81631	1.04122	-3.66522	0.000247123	0.00735634
Tnk1	11.2298	-2.62962	0.836852	-3.14227	0.00167644	0.0305577
Tox	66.5431	-8.88924	1.34728	-6.5979	4.17031e-11	1.58145e-08
Trib2	91.9285	-1.21316	0.390866	-3.10378	0.00191066	0.0334594
Trpm3	2.66574	-3.5256	1.14353	-3.08309	0.00204862	0.0351388
Tsnax	394.042	-8.69995	0.702245	-12.3888	3.00622e-35	1.04881e-31
Tspan13	400.82	-2.31213	0.399855	-5.78242	7.36344e-09	1.35208e-06
Tspan15	244.359	-3.58395	1.01416	-3.53391	0.000409459	0.0109549
Tspyl5	12.887	-6.5203	1.39737	-4.66612	3.06941e-06	0.000219705
Ttc38	41.9833	-3.27308	0.374695	-8.73531	2.42981e-18	2.82571e-15
Twist2	170.949	-1.15624	0.292421	-3.95402	7.68497e-05	0.00315427
Txlnb	6.8682	1.31729	0.414853	3.17533	0.00149668	0.0284713
Ugt1a1	30.2539	2.33456	0.731294	3.19237	0.00141111	0.0272898
Ugt2b34	8.41535	-3.42598	1.02738	-3.33467	0.000853993	0.0189771
Upk3b	61.4947	1.24469	0.373471	3.33275	0.000859911	0.0190601
Usp13	48.4041	-3.21024	1.01528	-3.16193	0.00156725	0.0293504
Usp29	52.8356	-1.19761	0.397687	-3.01143	0.0026002	0.0418818
Ust	71.2656	2.08439	0.347106	6.00505	1.91269e-09	4.39012e-07
Vdr	2.03109	-3.85974	1.31449	-2.9363	0.00332149	0.0498678
Vit	16.7868	-21.7404	3.74903	-5.79894	6.67367e-09	1.25178e-06
Vnn1	5.9612	-3.37003	1.0629	-3.1706	0.00152123	0.0287813
Vsig10l	69.259	1.20701	0.210694	5.72872	1.01191e-08	1.8012e-06
Wnt6	24.8972	-4.40401	1.34524	-3.27377	0.00106122	0.02217
Zcwpw1	1469.16	-1.07218	0.31546	-3.39878	0.00067687	0.0160644
Zdhhc14	31.5592	-1.15853	0.357215	-3.24323	0.00118182	0.0240557
Zeb1	288.358	-6.62594	1.30592	-5.07376	3.90024e-07	3.88088e-05
Zfp518a	519.035	-1.35813	0.267268	-5.08152	3.74433e-07	3.79336e-05
Zfp536	19.3203	-1.81093	0.402855	-4.49525	6.94898e-06	0.000445655
Zfp708	19.4604	-1.20171	0.397716	-3.02154	0.00251493	0.0406208
Zfp775	117.334	-1.11461	0.294754	-3.7815	0.000155888	0.0053008
Zfp850	304.294	-1.07973	0.170782	-6.3223	2.57703e-10	7.25061e-08
Zfp9	91.1804	-1.05914	0.17831	-5.93985	2.85279e-09	5.8546e-07
Zfp951	35.795	1.06466	0.301678	3.52914	0.00041692	0.0111034
Zmynd10	12.1148	-2.64959	0.68275	-3.88077	0.000104128	0.00394873

## Sheet: up.l2FC.srt
	baseMean	log2FoldChange	lfcSE	stat	pvalue	padj
Mrc2	17.0312	7.37912	0.653843	11.2858	1.54307e-29	3.36467e-26
Phactr2	26.4177	6.69905	0.510214	13.1299	2.21987e-39	1.93617e-35
Gm21693	6.40032	6.47234	0.724349	8.93539	4.05731e-19	5.05541e-16
B630019K06Rik	3.04945	6.36903	1.12697	5.65147	1.59084e-08	2.66832e-06
Rbmy	11.8946	6.25	1.04499	5.98094	2.21849e-09	4.7777e-07
Rcn1	41.354	5.34627	1.31612	4.06216	4.86213e-05	0.00218033
Ace2	1.93563	5.28004	1.05196	5.01924	5.18759e-07	4.89147e-05
Lypd2	10.3318	4.76737	0.707896	6.73456	1.64423e-11	6.99562e-09
Abcg5	1.50886	4.42703	1.00544	4.40306	1.06735e-05	0.000642028
Gdnf	2.56756	3.95899	0.887338	4.46164	8.1333e-06	0.00051035
Atp6v1b1	2.03071	3.86065	0.92493	4.17399	2.99309e-05	0.00149603
S100g	2.21112	3.77434	1.19943	3.14677	0.00165083	0.030221
Smco4	6.08516	3.65845	0.671669	5.44681	5.12816e-08	7.15645e-06
Stpg2	1.37825	3.39959	1.01357	3.35406	0.000796339	0.0180407
Gramd1b	29.9539	3.36141	0.82053	4.09664	4.19194e-05	0.00195519
Kcnh2	173.328	3.2684	0.745925	4.38167	1.17771e-05	0.000696405
Lrrc31	2.40707	3.14926	0.754148	4.17592	2.96787e-05	0.00148872
Ppp1r14c	17.8533	2.98787	0.988392	3.02296	0.00250317	0.0405586
Jsrp1	2.60636	2.94018	0.90042	3.26534	0.00109331	0.0226583
Lrriq4	1.36468	2.90172	0.974984	2.97617	0.00291875	0.0456225
Hecw2	12.4308	2.87373	0.61543	4.66947	3.01971e-06	0.000217669
Ipcef1	28.7866	2.825	0.540775	5.22398	1.75117e-07	1.99656e-05
Arxes2	10.6622	2.70754	0.444351	6.09325	1.1064e-09	2.71832e-07
Parvb	33.9608	2.69575	0.451708	5.9679	2.40325e-09	5.10519e-07
Hecw1	2.6175	2.6352	0.786624	3.35001	0.000808078	0.0182592
Mir10a	2.5836	2.55826	0.843279	3.0337	0.00241574	0.0393333
Rp1	3.30965	2.55445	0.711177	3.59186	0.000328326	0.00932789
Gpa33	35.9812	2.52875	0.801309	3.15578	0.0016007	0.029579
Capn8	3.38275	2.51573	0.849924	2.95995	0.00307687	0.0472058
Nrep	2399.86	2.46089	0.740204	3.32461	0.000885433	0.0194386
Cyp4f39	3.91943	2.43648	0.695433	3.50354	0.000459116	0.0118299
1700054A03Rik	3.81799	2.38203	0.623555	3.82008	0.000133408	0.00473966
Ugt1a1	30.2539	2.33456	0.731294	3.19237	0.00141111	0.0272898
Mcemp1	1.4506	2.32861	0.791665	2.94141	0.00326721	0.0493875
Retn	2.99597	2.29553	0.726708	3.15881	0.00158414	0.0293787
Eya2	32.1697	2.27541	0.770128	2.95459	0.00313088	0.0477404
Mapt	81.1248	2.26523	0.653938	3.46398	0.000532255	0.0132449
Fam167a	11.9469	2.23622	0.75213	2.97318	0.00294727	0.045947
E2f6	141.131	2.18349	0.465944	4.68616	2.78373e-06	0.000203177
Sgk2	26.212	2.11769	0.559248	3.78667	0.000152677	0.00521193
Ust	71.2656	2.08439	0.347106	6.00505	1.91269e-09	4.39012e-07
Gper1	46.2701	2.04761	0.283779	7.2155	5.37352e-13	2.92924e-10
Fgf1	749.491	1.99322	0.328213	6.07296	1.25574e-09	3.03635e-07
Adam33	7.39692	1.96097	0.542878	3.61217	0.000303647	0.00872623
Dmtn	64.5434	1.91603	0.626498	3.05833	0.00222578	0.0370835
Gm10549	2.6791	1.88492	0.606354	3.10861	0.00187967	0.0331202
E230025N22Rik	5.29566	1.82199	0.502289	3.62738	0.000286311	0.00835187
Figf	42.7404	1.80838	0.426546	4.23958	2.23934e-05	0.00116606
Fbp2	7.8732	1.807	0.565693	3.19432	0.0014016	0.027136
Slc7a7	5.59223	1.79996	0.605866	2.97088	0.00296944	0.0461666
Eomes	12.3301	1.7735	0.54557	3.25073	0.0011511	0.0235956
Smim24	12.6628	1.69269	0.555748	3.04579	0.00232066	0.0381543
Adamts6	47.6919	1.68521	0.512007	3.29138	0.000996975	0.0211059
C730027H18Rik	12.067	1.65597	0.508292	3.25791	0.00112237	0.0231701
3110039I08Rik	21.4481	1.6542	0.369546	4.47629	7.59496e-06	0.000480023
Parm1	1082.73	1.63909	0.219005	7.48425	7.19553e-14	5.02076e-11
Dtna	339.207	1.60872	0.430006	3.74116	0.000183175	0.00589539
Akna	7.45373	1.59224	0.473716	3.36117	0.000776142	0.0177619
Rasgef1b	697.685	1.56946	0.416653	3.76682	0.000165341	0.00550421
Hsd17b14	100.459	1.55659	0.506291	3.0745	0.00210855	0.0358186
Ptgds	198.926	1.50457	0.445215	3.37942	0.00072638	0.0169172
Gbp9	553.831	1.49556	0.481391	3.10674	0.00189165	0.0332306
Cdc42ep5	41.2991	1.48496	0.500299	2.96814	0.0029961	0.0464156
Lax1	29.0492	1.47446	0.303302	4.86134	1.16596e-06	9.97008e-05
Ccdc64	212.203	1.45841	0.274345	5.31598	1.06084e-07	1.30319e-05
Nox4	917.851	1.43533	0.467765	3.06848	0.00215148	0.0363315
Cers4	36.6834	1.43522	0.403208	3.5595	0.000371566	0.010321
4732490B19Rik	14.2449	1.40116	0.431858	3.2445	0.00117655	0.0239764
G6pc2	1461.3	1.39008	0.223091	6.23098	4.63529e-10	1.21164e-07
Slc26a4	20.1463	1.38871	0.369406	3.75931	0.000170385	0.00561851
Cyp4f41-ps	13.7136	1.37858	0.460271	2.99515	0.00274307	0.0436329
Cacnb4	26.0277	1.3749	0.365477	3.76193	0.000168606	0.00558095
Spata13	751.772	1.36668	0.142926	9.56212	1.15366e-21	1.67704e-18
Arhgef9	143.803	1.36285	0.456666	2.98436	0.00284176	0.0447801
Mep1a	36.7724	1.32868	0.381639	3.4815	0.000498615	0.0126056
Txlnb	6.8682	1.31729	0.414853	3.17533	0.00149668	0.0284713
BC039966	17.498	1.29936	0.41217	3.15249	0.00161882	0.0297877
Gpr135	16.563	1.29167	0.317082	4.07363	4.62856e-05	0.00210262
Rab27b	375.911	1.28191	0.368268	3.48091	0.000499712	0.012615
4831440E17Rik	18.7848	1.27441	0.40045	3.18244	0.00146039	0.0279026
D630024D03Rik	28.9695	1.26509	0.33222	3.808	0.000140097	0.00487793
Mycbpap	12.8516	1.25548	0.400516	3.13465	0.00172057	0.0311514
Upk3b	61.4947	1.24469	0.373471	3.33275	0.000859911	0.0190601
Arhgef19	336.505	1.23813	0.374737	3.304	0.000953162	0.0205619
Tgfb3	521.289	1.2277	0.235262	5.21841	1.80463e-07	2.04415e-05
D630045M09Rik	179.145	1.20907	0.341245	3.54312	0.00039542	0.0107441
Vsig10l	69.259	1.20701	0.210694	5.72872	1.01191e-08	1.8012e-06
Gm4890	19.2014	1.19234	0.313113	3.808	0.000140094	0.00487793
Adamts7	176.909	1.18553	0.288177	4.11388	3.89069e-05	0.00183927
Cdh6	8212.15	1.17442	0.307844	3.81499	0.000136187	0.00480213
Snhg8	189.386	1.16878	0.373524	3.12906	0.00175369	0.0314364
Eml1	287.861	1.16848	0.222138	5.26016	1.43927e-07	1.71217e-05
Map3k7cl	193.028	1.16715	0.251105	4.64805	3.35089e-06	0.00023288
Slco5a1	78.9203	1.16016	0.249579	4.64846	3.34418e-06	0.00023288
Adam1a	57.638	1.15826	0.369606	3.13377	0.00172576	0.0311638
Efnb2	1098.86	1.15588	0.163314	7.07765	1.46617e-12	7.1044e-10
Gm2694	35.2393	1.15456	0.307708	3.75213	0.000175339	0.00571703
Klhl5	275.737	1.15153	0.236446	4.87018	1.11498e-06	9.67646e-05
Pde4c	887.696	1.14216	0.360429	3.16889	0.0015302	0.0289029
Phf21b	240.832	1.13853	0.173517	6.56149	5.32741e-11	1.89656e-08
Irx1	221.978	1.13435	0.366247	3.09723	0.00195338	0.0340068
5930430L01Rik	219.046	1.13325	0.289203	3.91853	8.90893e-05	0.00354003
Ptgr1	115.977	1.11545	0.341232	3.26891	0.00107964	0.0224741
Tmem17	70.9393	1.11268	0.278963	3.98862	6.64579e-05	0.00279348
Stamos	15.2952	1.10899	0.329092	3.36985	0.000752084	0.0174228
Kcnk10	16.0592	1.10867	0.313468	3.53679	0.000405027	0.0108864
Slc46a1	154.389	1.09624	0.369577	2.9662	0.00301509	0.046627
Cldn2	255.724	1.08721	0.213704	5.08746	3.62897e-07	3.72375e-05
Nfatc4	80.4339	1.07405	0.335038	3.20576	0.00134707	0.0263139
Cbln1	80.1708	1.068	0.289589	3.688	0.000226028	0.00688102
Zfp951	35.795	1.06466	0.301678	3.52914	0.00041692	0.0111034
Ggact	781.317	1.04657	0.241589	4.33203	1.47738e-05	0.000826006
Magi2	59.8875	1.02792	0.240778	4.26917	1.96203e-05	0.00104666
2010111I01Rik	654.635	1.02357	0.300769	3.40319	0.000666047	0.0158506
Tmem86a	67.4547	1.0182	0.34324	2.96643	0.0030128	0.046627
Ldlrad4	688.333	1.01705	0.159949	6.35858	2.03631e-10	6.34312e-08

## Sheet: up.p.srt
	baseMean	log2FoldChange	lfcSE	stat	pvalue	padj
Phactr2	26.4177	6.69905	0.510214	13.1299	2.21987e-39	1.93617e-35
Mrc2	17.0312	7.37912	0.653843	11.2858	1.54307e-29	3.36467e-26
Spata13	751.772	1.36668	0.142926	9.56212	1.15366e-21	1.67704e-18
Gm21693	6.40032	6.47234	0.724349	8.93539	4.05731e-19	5.05541e-16
Parm1	1082.73	1.63909	0.219005	7.48425	7.19553e-14	5.02076e-11
Gper1	46.2701	2.04761	0.283779	7.2155	5.37352e-13	2.92924e-10
Efnb2	1098.86	1.15588	0.163314	7.07765	1.46617e-12	7.1044e-10
Lypd2	10.3318	4.76737	0.707896	6.73456	1.64423e-11	6.99562e-09
Phf21b	240.832	1.13853	0.173517	6.56149	5.32741e-11	1.89656e-08
Ldlrad4	688.333	1.01705	0.159949	6.35858	2.03631e-10	6.34312e-08
G6pc2	1461.3	1.39008	0.223091	6.23098	4.63529e-10	1.21164e-07
Arxes2	10.6622	2.70754	0.444351	6.09325	1.1064e-09	2.71832e-07
Fgf1	749.491	1.99322	0.328213	6.07296	1.25574e-09	3.03635e-07
Ust	71.2656	2.08439	0.347106	6.00505	1.91269e-09	4.39012e-07
Rbmy	11.8946	6.25	1.04499	5.98094	2.21849e-09	4.7777e-07
Parvb	33.9608	2.69575	0.451708	5.9679	2.40325e-09	5.10519e-07
Vsig10l	69.259	1.20701	0.210694	5.72872	1.01191e-08	1.8012e-06
B630019K06Rik	3.04945	6.36903	1.12697	5.65147	1.59084e-08	2.66832e-06
Smco4	6.08516	3.65845	0.671669	5.44681	5.12816e-08	7.15645e-06
Ccdc64	212.203	1.45841	0.274345	5.31598	1.06084e-07	1.30319e-05
Eml1	287.861	1.16848	0.222138	5.26016	1.43927e-07	1.71217e-05
Ipcef1	28.7866	2.825	0.540775	5.22398	1.75117e-07	1.99656e-05
Tgfb3	521.289	1.2277	0.235262	5.21841	1.80463e-07	2.04415e-05
Cldn2	255.724	1.08721	0.213704	5.08746	3.62897e-07	3.72375e-05
Ace2	1.93563	5.28004	1.05196	5.01924	5.18759e-07	4.89147e-05
Klhl5	275.737	1.15153	0.236446	4.87018	1.11498e-06	9.67646e-05
Lax1	29.0492	1.47446	0.303302	4.86134	1.16596e-06	9.97008e-05
E2f6	141.131	2.18349	0.465944	4.68616	2.78373e-06	0.000203177
Hecw2	12.4308	2.87373	0.61543	4.66947	3.01971e-06	0.000217669
Slco5a1	78.9203	1.16016	0.249579	4.64846	3.34418e-06	0.00023288
Map3k7cl	193.028	1.16715	0.251105	4.64805	3.35089e-06	0.00023288
3110039I08Rik	21.4481	1.6542	0.369546	4.47629	7.59496e-06	0.000480023
Gdnf	2.56756	3.95899	0.887338	4.46164	8.1333e-06	0.00051035
Abcg5	1.50886	4.42703	1.00544	4.40306	1.06735e-05	0.000642028
Kcnh2	173.328	3.2684	0.745925	4.38167	1.17771e-05	0.000696405
Ggact	781.317	1.04657	0.241589	4.33203	1.47738e-05	0.000826006
Magi2	59.8875	1.02792	0.240778	4.26917	1.96203e-05	0.00104666
Figf	42.7404	1.80838	0.426546	4.23958	2.23934e-05	0.00116606
Lrrc31	2.40707	3.14926	0.754148	4.17592	2.96787e-05	0.00148872
Atp6v1b1	2.03071	3.86065	0.92493	4.17399	2.99309e-05	0.00149603
Adamts7	176.909	1.18553	0.288177	4.11388	3.89069e-05	0.00183927
Gramd1b	29.9539	3.36141	0.82053	4.09664	4.19194e-05	0.00195519
Gpr135	16.563	1.29167	0.317082	4.07363	4.62856e-05	0.00210262
Rcn1	41.354	5.34627	1.31612	4.06216	4.86213e-05	0.00218033
Tmem17	70.9393	1.11268	0.278963	3.98862	6.64579e-05	0.00279348
5930430L01Rik	219.046	1.13325	0.289203	3.91853	8.90893e-05	0.00354003
1700054A03Rik	3.81799	2.38203	0.623555	3.82008	0.000133408	0.00473966
Cdh6	8212.15	1.17442	0.307844	3.81499	0.000136187	0.00480213
Gm4890	19.2014	1.19234	0.313113	3.808	0.000140094	0.00487793
D630024D03Rik	28.9695	1.26509	0.33222	3.808	0.000140097	0.00487793
Sgk2	26.212	2.11769	0.559248	3.78667	0.000152677	0.00521193
Rasgef1b	697.685	1.56946	0.416653	3.76682	0.000165341	0.00550421
Cacnb4	26.0277	1.3749	0.365477	3.76193	0.000168606	0.00558095
Slc26a4	20.1463	1.38871	0.369406	3.75931	0.000170385	0.00561851
Gm2694	35.2393	1.15456	0.307708	3.75213	0.000175339	0.00571703
Dtna	339.207	1.60872	0.430006	3.74116	0.000183175	0.00589539
Cbln1	80.1708	1.068	0.289589	3.688	0.000226028	0.00688102
E230025N22Rik	5.29566	1.82199	0.502289	3.62738	0.000286311	0.00835187
Adam33	7.39692	1.96097	0.542878	3.61217	0.000303647	0.00872623
Rp1	3.30965	2.55445	0.711177	3.59186	0.000328326	0.00932789
Cers4	36.6834	1.43522	0.403208	3.5595	0.000371566	0.010321
D630045M09Rik	179.145	1.20907	0.341245	3.54312	0.00039542	0.0107441
Kcnk10	16.0592	1.10867	0.313468	3.53679	0.000405027	0.0108864
Zfp951	35.795	1.06466	0.301678	3.52914	0.00041692	0.0111034
Cyp4f39	3.91943	2.43648	0.695433	3.50354	0.000459116	0.0118299
Mep1a	36.7724	1.32868	0.381639	3.4815	0.000498615	0.0126056
Rab27b	375.911	1.28191	0.368268	3.48091	0.000499712	0.012615
Mapt	81.1248	2.26523	0.653938	3.46398	0.000532255	0.0132449
2010111I01Rik	654.635	1.02357	0.300769	3.40319	0.000666047	0.0158506
Ptgds	198.926	1.50457	0.445215	3.37942	0.00072638	0.0169172
Stamos	15.2952	1.10899	0.329092	3.36985	0.000752084	0.0174228
Akna	7.45373	1.59224	0.473716	3.36117	0.000776142	0.0177619
Stpg2	1.37825	3.39959	1.01357	3.35406	0.000796339	0.0180407
Hecw1	2.6175	2.6352	0.786624	3.35001	0.000808078	0.0182592
Upk3b	61.4947	1.24469	0.373471	3.33275	0.000859911	0.0190601
Nrep	2399.86	2.46089	0.740204	3.32461	0.000885433	0.0194386
Arhgef19	336.505	1.23813	0.374737	3.304	0.000953162	0.0205619
Adamts6	47.6919	1.68521	0.512007	3.29138	0.000996975	0.0211059
Ptgr1	115.977	1.11545	0.341232	3.26891	0.00107964	0.0224741
Jsrp1	2.60636	2.94018	0.90042	3.26534	0.00109331	0.0226583
C730027H18Rik	12.067	1.65597	0.508292	3.25791	0.00112237	0.0231701
Eomes	12.3301	1.7735	0.54557	3.25073	0.0011511	0.0235956
4732490B19Rik	14.2449	1.40116	0.431858	3.2445	0.00117655	0.0239764
Nfatc4	80.4339	1.07405	0.335038	3.20576	0.00134707	0.0263139
Fbp2	7.8732	1.807	0.565693	3.19432	0.0014016	0.027136
Ugt1a1	30.2539	2.33456	0.731294	3.19237	0.00141111	0.0272898
4831440E17Rik	18.7848	1.27441	0.40045	3.18244	0.00146039	0.0279026
Txlnb	6.8682	1.31729	0.414853	3.17533	0.00149668	0.0284713
Pde4c	887.696	1.14216	0.360429	3.16889	0.0015302	0.0289029
Retn	2.99597	2.29553	0.726708	3.15881	0.00158414	0.0293787
Gpa33	35.9812	2.52875	0.801309	3.15578	0.0016007	0.029579
BC039966	17.498	1.29936	0.41217	3.15249	0.00161882	0.0297877
S100g	2.21112	3.77434	1.19943	3.14677	0.00165083	0.030221
Mycbpap	12.8516	1.25548	0.400516	3.13465	0.00172057	0.0311514
Adam1a	57.638	1.15826	0.369606	3.13377	0.00172576	0.0311638
Snhg8	189.386	1.16878	0.373524	3.12906	0.00175369	0.0314364
Gm10549	2.6791	1.88492	0.606354	3.10861	0.00187967	0.0331202
Gbp9	553.831	1.49556	0.481391	3.10674	0.00189165	0.0332306
Irx1	221.978	1.13435	0.366247	3.09723	0.00195338	0.0340068
Hsd17b14	100.459	1.55659	0.506291	3.0745	0.00210855	0.0358186
Nox4	917.851	1.43533	0.467765	3.06848	0.00215148	0.0363315
Dmtn	64.5434	1.91603	0.626498	3.05833	0.00222578	0.0370835
Smim24	12.6628	1.69269	0.555748	3.04579	0.00232066	0.0381543
Mir10a	2.5836	2.55826	0.843279	3.0337	0.00241574	0.0393333
Ppp1r14c	17.8533	2.98787	0.988392	3.02296	0.00250317	0.0405586
Cyp4f41-ps	13.7136	1.37858	0.460271	2.99515	0.00274307	0.0436329
Arhgef9	143.803	1.36285	0.456666	2.98436	0.00284176	0.0447801
Lrriq4	1.36468	2.90172	0.974984	2.97617	0.00291875	0.0456225
Fam167a	11.9469	2.23622	0.75213	2.97318	0.00294727	0.045947
Slc7a7	5.59223	1.79996	0.605866	2.97088	0.00296944	0.0461666
Cdc42ep5	41.2991	1.48496	0.500299	2.96814	0.0029961	0.0464156
Tmem86a	67.4547	1.0182	0.34324	2.96643	0.0030128	0.046627
Slc46a1	154.389	1.09624	0.369577	2.9662	0.00301509	0.046627
Capn8	3.38275	2.51573	0.849924	2.95995	0.00307687	0.0472058
Eya2	32.1697	2.27541	0.770128	2.95459	0.00313088	0.0477404
Mcemp1	1.4506	2.32861	0.791665	2.94141	0.00326721	0.0493875

## Sheet: up.names.srt
	baseMean	log2FoldChange	lfcSE	stat	pvalue	padj
1700054A03Rik	3.81799	2.38203	0.623555	3.82008	0.000133408	0.00473966
2010111I01Rik	654.635	1.02357	0.300769	3.40319	0.000666047	0.0158506
3110039I08Rik	21.4481	1.6542	0.369546	4.47629	7.59496e-06	0.000480023
4732490B19Rik	14.2449	1.40116	0.431858	3.2445	0.00117655	0.0239764
4831440E17Rik	18.7848	1.27441	0.40045	3.18244	0.00146039	0.0279026
5930430L01Rik	219.046	1.13325	0.289203	3.91853	8.90893e-05	0.00354003
Abcg5	1.50886	4.42703	1.00544	4.40306	1.06735e-05	0.000642028
Ace2	1.93563	5.28004	1.05196	5.01924	5.18759e-07	4.89147e-05
Adam1a	57.638	1.15826	0.369606	3.13377	0.00172576	0.0311638
Adam33	7.39692	1.96097	0.542878	3.61217	0.000303647	0.00872623
Adamts6	47.6919	1.68521	0.512007	3.29138	0.000996975	0.0211059
Adamts7	176.909	1.18553	0.288177	4.11388	3.89069e-05	0.00183927
Akna	7.45373	1.59224	0.473716	3.36117	0.000776142	0.0177619
Arhgef19	336.505	1.23813	0.374737	3.304	0.000953162	0.0205619
Arhgef9	143.803	1.36285	0.456666	2.98436	0.00284176	0.0447801
Arxes2	10.6622	2.70754	0.444351	6.09325	1.1064e-09	2.71832e-07
Atp6v1b1	2.03071	3.86065	0.92493	4.17399	2.99309e-05	0.00149603
B630019K06Rik	3.04945	6.36903	1.12697	5.65147	1.59084e-08	2.66832e-06
BC039966	17.498	1.29936	0.41217	3.15249	0.00161882	0.0297877
C730027H18Rik	12.067	1.65597	0.508292	3.25791	0.00112237	0.0231701
Cacnb4	26.0277	1.3749	0.365477	3.76193	0.000168606	0.00558095
Capn8	3.38275	2.51573	0.849924	2.95995	0.00307687	0.0472058
Cbln1	80.1708	1.068	0.289589	3.688	0.000226028	0.00688102
Ccdc64	212.203	1.45841	0.274345	5.31598	1.06084e-07	1.30319e-05
Cdc42ep5	41.2991	1.48496	0.500299	2.96814	0.0029961	0.0464156
Cdh6	8212.15	1.17442	0.307844	3.81499	0.000136187	0.00480213
Cers4	36.6834	1.43522	0.403208	3.5595	0.000371566	0.010321
Cldn2	255.724	1.08721	0.213704	5.08746	3.62897e-07	3.72375e-05
Cyp4f39	3.91943	2.43648	0.695433	3.50354	0.000459116	0.0118299
Cyp4f41-ps	13.7136	1.37858	0.460271	2.99515	0.00274307	0.0436329
D630024D03Rik	28.9695	1.26509	0.33222	3.808	0.000140097	0.00487793
D630045M09Rik	179.145	1.20907	0.341245	3.54312	0.00039542	0.0107441
Dmtn	64.5434	1.91603	0.626498	3.05833	0.00222578	0.0370835
Dtna	339.207	1.60872	0.430006	3.74116	0.000183175	0.00589539
E230025N22Rik	5.29566	1.82199	0.502289	3.62738	0.000286311	0.00835187
E2f6	141.131	2.18349	0.465944	4.68616	2.78373e-06	0.000203177
Efnb2	1098.86	1.15588	0.163314	7.07765	1.46617e-12	7.1044e-10
Eml1	287.861	1.16848	0.222138	5.26016	1.43927e-07	1.71217e-05
Eomes	12.3301	1.7735	0.54557	3.25073	0.0011511	0.0235956
Eya2	32.1697	2.27541	0.770128	2.95459	0.00313088	0.0477404
Fam167a	11.9469	2.23622	0.75213	2.97318	0.00294727	0.045947
Fbp2	7.8732	1.807	0.565693	3.19432	0.0014016	0.027136
Fgf1	749.491	1.99322	0.328213	6.07296	1.25574e-09	3.03635e-07
Figf	42.7404	1.80838	0.426546	4.23958	2.23934e-05	0.00116606
G6pc2	1461.3	1.39008	0.223091	6.23098	4.63529e-10	1.21164e-07
Gbp9	553.831	1.49556	0.481391	3.10674	0.00189165	0.0332306
Gdnf	2.56756	3.95899	0.887338	4.46164	8.1333e-06	0.00051035
Ggact	781.317	1.04657	0.241589	4.33203	1.47738e-05	0.000826006
Gm10549	2.6791	1.88492	0.606354	3.10861	0.00187967	0.0331202
Gm21693	6.40032	6.47234	0.724349	8.93539	4.05731e-19	5.05541e-16
Gm2694	35.2393	1.15456	0.307708	3.75213	0.000175339	0.00571703
Gm4890	19.2014	1.19234	0.313113	3.808	0.000140094	0.00487793
Gpa33	35.9812	2.52875	0.801309	3.15578	0.0016007	0.029579
Gper1	46.2701	2.04761	0.283779	7.2155	5.37352e-13	2.92924e-10
Gpr135	16.563	1.29167	0.317082	4.07363	4.62856e-05	0.00210262
Gramd1b	29.9539	3.36141	0.82053	4.09664	4.19194e-05	0.00195519
Hecw1	2.6175	2.6352	0.786624	3.35001	0.000808078	0.0182592
Hecw2	12.4308	2.87373	0.61543	4.66947	3.01971e-06	0.000217669
Hsd17b14	100.459	1.55659	0.506291	3.0745	0.00210855	0.0358186
Ipcef1	28.7866	2.825	0.540775	5.22398	1.75117e-07	1.99656e-05
Irx1	221.978	1.13435	0.366247	3.09723	0.00195338	0.0340068
Jsrp1	2.60636	2.94018	0.90042	3.26534	0.00109331	0.0226583
Kcnh2	173.328	3.2684	0.745925	4.38167	1.17771e-05	0.000696405
Kcnk10	16.0592	1.10867	0.313468	3.53679	0.000405027	0.0108864
Klhl5	275.737	1.15153	0.236446	4.87018	1.11498e-06	9.67646e-05
Lax1	29.0492	1.47446	0.303302	4.86134	1.16596e-06	9.97008e-05
Ldlrad4	688.333	1.01705	0.159949	6.35858	2.03631e-10	6.34312e-08
Lrrc31	2.40707	3.14926	0.754148	4.17592	2.96787e-05	0.00148872
Lrriq4	1.36468	2.90172	0.974984	2.97617	0.00291875	0.0456225
Lypd2	10.3318	4.76737	0.707896	6.73456	1.64423e-11	6.99562e-09
Magi2	59.8875	1.02792	0.240778	4.26917	1.96203e-05	0.00104666
Map3k7cl	193.028	1.16715	0.251105	4.64805	3.35089e-06	0.00023288
Mapt	81.1248	2.26523	0.653938	3.46398	0.000532255	0.0132449
Mcemp1	1.4506	2.32861	0.791665	2.94141	0.00326721	0.0493875
Mep1a	36.7724	1.32868	0.381639	3.4815	0.000498615	0.0126056
Mir10a	2.5836	2.55826	0.843279	3.0337	0.00241574	0.0393333
Mrc2	17.0312	7.37912	0.653843	11.2858	1.54307e-29	3.36467e-26
Mycbpap	12.8516	1.25548	0.400516	3.13465	0.00172057	0.0311514
Nfatc4	80.4339	1.07405	0.335038	3.20576	0.00134707	0.0263139
Nox4	917.851	1.43533	0.467765	3.06848	0.00215148	0.0363315
Nrep	2399.86	2.46089	0.740204	3.32461	0.000885433	0.0194386
Parm1	1082.73	1.63909	0.219005	7.48425	7.19553e-14	5.02076e-11
Parvb	33.9608	2.69575	0.451708	5.9679	2.40325e-09	5.10519e-07
Pde4c	887.696	1.14216	0.360429	3.16889	0.0015302	0.0289029
Phactr2	26.4177	6.69905	0.510214	13.1299	2.21987e-39	1.93617e-35
Phf21b	240.832	1.13853	0.173517	6.56149	5.32741e-11	1.89656e-08
Ppp1r14c	17.8533	2.98787	0.988392	3.02296	0.00250317	0.0405586
Ptgds	198.926	1.50457	0.445215	3.37942	0.00072638	0.0169172
Ptgr1	115.977	1.11545	0.341232	3.26891	0.00107964	0.0224741
Rab27b	375.911	1.28191	0.368268	3.48091	0.000499712	0.012615
Rasgef1b	697.685	1.56946	0.416653	3.76682	0.000165341	0.00550421
Rbmy	11.8946	6.25	1.04499	5.98094	2.21849e-09	4.7777e-07
Rcn1	41.354	5.34627	1.31612	4.06216	4.86213e-05	0.00218033
Retn	2.99597	2.29553	0.726708	3.15881	0.00158414	0.0293787
Rp1	3.30965	2.55445	0.711177	3.59186	0.000328326	0.00932789
S100g	2.21112	3.77434	1.19943	3.14677	0.00165083	0.030221
Sgk2	26.212	2.11769	0.559248	3.78667	0.000152677	0.00521193
Slc26a4	20.1463	1.38871	0.369406	3.75931	0.000170385	0.00561851
Slc46a1	154.389	1.09624	0.369577	2.9662	0.00301509	0.046627
Slc7a7	5.59223	1.79996	0.605866	2.97088	0.00296944	0.0461666
Slco5a1	78.9203	1.16016	0.249579	4.64846	3.34418e-06	0.00023288
Smco4	6.08516	3.65845	0.671669	5.44681	5.12816e-08	7.15645e-06
Smim24	12.6628	1.69269	0.555748	3.04579	0.00232066	0.0381543
Snhg8	189.386	1.16878	0.373524	3.12906	0.00175369	0.0314364
Spata13	751.772	1.36668	0.142926	9.56212	1.15366e-21	1.67704e-18
Stamos	15.2952	1.10899	0.329092	3.36985	0.000752084	0.0174228
Stpg2	1.37825	3.39959	1.01357	3.35406	0.000796339	0.0180407
Tgfb3	521.289	1.2277	0.235262	5.21841	1.80463e-07	2.04415e-05
Tmem17	70.9393	1.11268	0.278963	3.98862	6.64579e-05	0.00279348
Tmem86a	67.4547	1.0182	0.34324	2.96643	0.0030128	0.046627
Txlnb	6.8682	1.31729	0.414853	3.17533	0.00149668	0.0284713
Ugt1a1	30.2539	2.33456	0.731294	3.19237	0.00141111	0.0272898
Upk3b	61.4947	1.24469	0.373471	3.33275	0.000859911	0.0190601
Ust	71.2656	2.08439	0.347106	6.00505	1.91269e-09	4.39012e-07
Vsig10l	69.259	1.20701	0.210694	5.72872	1.01191e-08	1.8012e-06
Zfp951	35.795	1.06466	0.301678	3.52914	0.00041692	0.0111034

## Sheet: down.l2FC.srt
	baseMean	log2FoldChange	lfcSE	stat	pvalue	padj
Pdgfd	129.532	-1.00658	0.214364	-4.69563	2.65792e-06	0.000195632
Retsat	407.235	-1.01521	0.238635	-4.25423	2.09772e-05	0.00110219
Ppp2r5b	2234.29	-1.01547	0.25108	-4.04439	5.24589e-05	0.00232848
Nradd	238.094	-1.01653	0.258444	-3.93328	8.37936e-05	0.00337574
Sfxn4	50.204	-1.02256	0.26636	-3.839	0.000123534	0.00446155
Rpusd3	147.087	-1.03496	0.196953	-5.25485	1.48143e-07	1.73437e-05
Ccrn4l	493.688	-1.04063	0.311586	-3.3398	0.000838394	0.018774
Neurl1b	1175.23	-1.04929	0.345102	-3.04051	0.00236178	0.0386119
Lipg	1130.56	-1.05148	0.173195	-6.07106	1.27066e-09	3.03635e-07
Zfp9	91.1804	-1.05914	0.17831	-5.93985	2.85279e-09	5.8546e-07
Zcwpw1	1469.16	-1.07218	0.31546	-3.39878	0.00067687	0.0160644
Cul9	192.354	-1.07588	0.179557	-5.99184	2.07479e-09	4.5836e-07
Zfp850	304.294	-1.07973	0.170782	-6.3223	2.57703e-10	7.25061e-08
Tmprss6	329.052	-1.08467	0.328174	-3.30516	0.000949212	0.0205435
Flnc	3556.18	-1.08557	0.292732	-3.7084	0.00020857	0.00653194
C1galt1	830.592	-1.08922	0.291504	-3.73657	0.000186548	0.00597092
Parp14	88.9663	-1.09544	0.359794	-3.04462	0.00232974	0.0382313
Klhl23	156.148	-1.09571	0.373265	-2.93549	0.00333024	0.0499508
Lppr2	242.289	-1.10266	0.164273	-6.71237	1.9149e-11	7.95324e-09
Ero1l	2502.36	-1.11411	0.326869	-3.40842	0.0006534	0.0155922
Zfp775	117.334	-1.11461	0.294754	-3.7815	0.000155888	0.0053008
Mrs2	488.384	-1.11475	0.291094	-3.82953	0.000128388	0.00458935
Nfkbie	117.663	-1.11859	0.262567	-4.26022	2.04223e-05	0.00108281
Mgat3	140.728	-1.12051	0.333707	-3.35778	0.000785725	0.0178391
Celsr1	688.276	-1.1285	0.357922	-3.15293	0.00161642	0.0297749
Inpp5j	74.0342	-1.13947	0.319352	-3.56806	0.000359638	0.0100699
Rangrf	28.6744	-1.14898	0.314434	-3.65412	0.000258064	0.00764291
Braf	956.323	-1.15153	0.259558	-4.43651	9.14309e-06	0.000565575
Elmod3	161.889	-1.15172	0.245155	-4.69792	2.62829e-06	0.000195046
Baiap2l2	550.99	-1.1523	0.269285	-4.27912	1.87634e-05	0.00101334
Mreg	103.679	-1.15526	0.227386	-5.08062	3.76205e-07	3.79336e-05
Twist2	170.949	-1.15624	0.292421	-3.95402	7.68497e-05	0.00315427
Zdhhc14	31.5592	-1.15853	0.357215	-3.24323	0.00118182	0.0240557
Mab21l3	50.3798	-1.1637	0.36798	-3.1624	0.00156476	0.0293502
Rnf157	1012.91	-1.16812	0.212765	-5.49019	4.01499e-08	5.69411e-06
Cercam	38.1591	-1.17206	0.280469	-4.17892	2.92902e-05	0.0014767
Map1b	1291.88	-1.17402	0.355843	-3.29925	0.000969437	0.0207963
Hspa1b	847.243	-1.18352	0.258094	-4.58562	4.52651e-06	0.000301376
Bbs1	729.763	-1.1877	0.158163	-7.50934	5.94278e-14	4.31941e-11
Iqsec2	115.716	-1.19578	0.292896	-4.08261	4.45335e-05	0.00205514
Usp29	52.8356	-1.19761	0.397687	-3.01143	0.0026002	0.0418818
Dzank1	85.2022	-1.19812	0.310007	-3.86482	0.00011117	0.00415258
Zfp708	19.4604	-1.20171	0.397716	-3.02154	0.00251493	0.0406208
Mthfd2	1480.09	-1.20483	0.295484	-4.07747	4.55293e-05	0.00207909
Rnd1	84.6599	-1.20599	0.362764	-3.32446	0.000885905	0.0194386
Hyal1	31.4649	-1.20723	0.298666	-4.04208	5.29786e-05	0.00233964
Plxnd1	1434.81	-1.20993	0.37761	-3.20418	0.00135447	0.0263994
Trib2	91.9285	-1.21316	0.390866	-3.10378	0.00191066	0.0334594
Bckdhb	111.144	-1.21716	0.259129	-4.6971	2.63878e-06	0.000195046
4930432K21Rik	114.687	-1.21817	0.181954	-6.69494	2.15758e-11	8.75275e-09
Gpld1	419.488	-1.21835	0.268578	-4.53631	5.72481e-06	0.000374021
Ggt7	138.554	-1.23282	0.265757	-4.63889	3.50289e-06	0.000240568
Rell2	21.0559	-1.23759	0.36602	-3.3812	0.000721691	0.0168324
Map3k1	1213.81	-1.26269	0.273646	-4.61433	3.94363e-06	0.000265609
Pla2g16	256.774	-1.27172	0.31462	-4.04209	5.29762e-05	0.00233964
Ston2	185.615	-1.28768	0.422543	-3.04745	0.00230789	0.0379801
Gm12603	57.557	-1.29101	0.399021	-3.23545	0.0012145	0.0245206
Stom	1152.82	-1.29455	0.385565	-3.35753	0.000786417	0.0178391
Svip	152.583	-1.31282	0.204143	-6.43086	1.26883e-10	4.2435e-08
G6pc3	141.882	-1.31653	0.192219	-6.84912	7.43031e-12	3.27858e-09
Heg1	431.627	-1.31733	0.359005	-3.6694	0.000243121	0.00726603
Tnfrsf22	178.77	-1.32257	0.237166	-5.57658	2.45295e-08	3.82047e-06
Snhg18	53.5647	-1.32475	0.400216	-3.3101	0.000932632	0.0202853
Lck	78.6749	-1.32791	0.244557	-5.42985	5.64004e-08	7.80832e-06
Enpp4	857.579	-1.33986	0.400227	-3.34774	0.000814734	0.0183858
Arid3b	58.0503	-1.35082	0.263154	-5.13319	2.84871e-07	3.06746e-05
Zfp518a	519.035	-1.35813	0.267268	-5.08152	3.74433e-07	3.79336e-05
Npr2	848.261	-1.3924	0.350225	-3.97574	7.01606e-05	0.00294202
Gatsl3	11.3299	-1.44946	0.435798	-3.32599	0.000881048	0.0194053
Kbtbd8	49.7945	-1.45531	0.45615	-3.19043	0.00142063	0.0274351
Asns	2340.81	-1.4587	0.296691	-4.91655	8.80805e-07	7.83916e-05
Engase	51.9477	-1.46635	0.302895	-4.84113	1.29104e-06	0.000107243
E130012A19Rik	168.939	-1.47019	0.451772	-3.25428	0.0011368	0.0233652
Mpp2	408.267	-1.47669	0.432134	-3.41719	0.000632707	0.0151398
Car2	301.03	-1.48317	0.140174	-10.5809	3.65268e-26	6.37174e-23
Ccdc126	186.833	-1.50092	0.383543	-3.91332	9.10358e-05	0.00359282
Ifitm10	12.3914	-1.50935	0.407285	-3.70587	0.000210668	0.00657405
Spp1	5934.54	-1.51087	0.465439	-3.24612	0.00116989	0.0238685
Tap2	135.994	-1.5236	0.413752	-3.68239	0.000231056	0.00697325
Peg3	3954.51	-1.53999	0.388693	-3.96197	7.43344e-05	0.00308002
Dram1	34.3825	-1.59065	0.437103	-3.63908	0.000273618	0.00804889
Cebpd	100.352	-1.59428	0.496152	-3.21329	0.00131221	0.0258355
Kcnj16	359.936	-1.60237	0.326009	-4.9151	8.87387e-07	7.85765e-05
Fam132a	155.962	-1.60388	0.343291	-4.67208	2.98165e-06	0.000215817
Fkbp14	29.7781	-1.60389	0.374158	-4.28666	1.81384e-05	0.000985161
Cc2d2a	82.6407	-1.61159	0.361826	-4.45405	8.4267e-06	0.000524945
6430571L13Rik	11.3655	-1.63819	0.506995	-3.23117	0.00123283	0.0247759
Cp	1394	-1.63979	0.390517	-4.19903	2.68064e-05	0.00137533
Inhbb	80.4226	-1.65736	0.367119	-4.51449	6.34688e-06	0.000408543
Lgals3bp	77.1737	-1.69103	0.546319	-3.09532	0.00196599	0.0341244
Lhx2	189.406	-1.73646	0.227341	-7.63815	2.20358e-14	1.83044e-11
H2-K2	20.5702	-1.76931	0.491425	-3.60036	0.000317782	0.00908752
Irak3	15.5403	-1.77795	0.462079	-3.84773	0.000119217	0.00435067
Adamts4	12.034	-1.8062	0.582609	-3.1002	0.00193391	0.0337351
Zfp536	19.3203	-1.81093	0.402855	-4.49525	6.94898e-06	0.000445655
1700003E16Rik	30.6311	-1.81347	0.357475	-5.07302	3.91559e-07	3.88088e-05
Ntn1	881.857	-1.85523	0.383397	-4.83894	1.30534e-06	0.000107916
Arl4d	18.0989	-1.90233	0.532604	-3.57176	0.000354592	0.00997663
Psmb8	16.5616	-1.90597	0.61574	-3.09542	0.00196533	0.0341244
Plcb1	281.544	-1.91305	0.568821	-3.36319	0.000770481	0.0177079
Bmp3	269.003	-1.91706	0.419501	-4.56986	4.8804e-06	0.000323702
Ank1	16.5647	-1.95776	0.401539	-4.87564	1.08458e-06	9.45971e-05
Pianp	694.234	-1.99771	0.354291	-5.63861	1.71425e-08	2.82107e-06
Scly	289.046	-2.01459	0.394973	-5.10058	3.38612e-07	3.51592e-05
Fam212b	31.997	-2.07713	0.57559	-3.6087	0.000307732	0.00882909
Hspb8	244.686	-2.08643	0.285311	-7.31284	2.61563e-13	1.62764e-10
Pkdcc	501.454	-2.09921	0.543824	-3.86009	0.000113344	0.00419975
Ppm1k	77.2764	-2.20014	0.517891	-4.24828	2.1542e-05	0.00112509
Loxl3	58.0676	-2.20759	0.322094	-6.85388	7.18729e-12	3.27858e-09
Il7	17.5216	-2.25548	0.733977	-3.07295	0.00211952	0.035931
Aldh5a1	22.9821	-2.29149	0.68151	-3.36238	0.000772745	0.0177365
Tspan13	400.82	-2.31213	0.399855	-5.78242	7.36344e-09	1.35208e-06
Procr	44.2086	-2.32563	0.717959	-3.23923	0.00119853	0.024336
Stc2	277.8	-2.33045	0.636715	-3.66011	0.00025211	0.007492
Mest	115.135	-2.33611	0.374296	-6.24134	4.33827e-10	1.16426e-07
Tmem151b	54.9456	-2.34492	0.424453	-5.52458	3.30276e-08	4.84146e-06
Cacng7	60.8336	-2.36434	0.368642	-6.41365	1.42081e-10	4.58973e-08
Mtmr7	83.1282	-2.38521	0.764289	-3.12082	0.00180347	0.0320934
Hapln4	174.534	-2.38784	0.249317	-9.57753	9.93887e-22	1.57612e-18
Cntnap1	43.4935	-2.41478	0.554022	-4.35863	1.30877e-05	0.000753471
Rbpms2	24.2707	-2.42536	0.488908	-4.96076	7.02169e-07	6.3795e-05
Hr	374.996	-2.46282	0.28993	-8.49452	1.98749e-17	2.16686e-14
Adgre5	104.558	-2.47291	0.568836	-4.34732	1.37812e-05	0.000785617
Dll4	60.8629	-2.47371	0.824593	-2.99992	0.00270054	0.0430999
Fbxo31	132.751	-2.51267	0.315478	-7.96463	1.65715e-15	1.60597e-12
Scnn1g	10.2735	-2.53662	0.708511	-3.58022	0.000343308	0.0097061
Adgrb2	273.222	-2.57886	0.480808	-5.36359	8.15834e-08	1.07003e-05
Tnk1	11.2298	-2.62962	0.836852	-3.14227	0.00167644	0.0305577
Zmynd10	12.1148	-2.64959	0.68275	-3.88077	0.000104128	0.00394873
Gng7	35.0918	-2.6543	0.575201	-4.61457	3.93916e-06	0.000265609
Ldhb	296.87	-2.6979	0.421211	-6.40509	1.50278e-10	4.76628e-08
Abcb9	11.3829	-2.7114	0.675645	-4.01305	5.99387e-05	0.00256212
Obsl1	748.123	-2.72819	0.657735	-4.14786	3.35603e-05	0.00163834
Flrt1	284.84	-2.73446	0.579597	-4.71788	2.38321e-06	0.00018395
Tex15	49.6117	-2.78983	0.726297	-3.84116	0.000122454	0.0044317
Taf9b	9.80791	-2.79445	0.782708	-3.57023	0.000356674	0.0100063
Prdm5	39.9533	-2.80408	0.483373	-5.80108	6.58911e-09	1.24935e-06
Myo5c	31.6926	-2.86141	0.545022	-5.25008	1.52031e-07	1.76802e-05
Ddit4l	12.1165	-2.86344	0.906618	-3.15838	0.00158649	0.0293787
Ntm	48.8766	-2.88041	0.705407	-4.08333	4.4395e-05	0.00205418
Ctsh	231.232	-2.89499	0.889638	-3.25412	0.00113744	0.0233652
Tgfb2	61.2107	-2.92301	0.717919	-4.07151	4.67092e-05	0.00211087
Aldh2	25.6778	-2.9519	0.536402	-5.50315	3.73058e-08	5.33412e-06
Dnm3	73.0433	-2.9977	0.953304	-3.14454	0.00166348	0.0303851
Tmem178	1215.83	-3.01958	0.795085	-3.7978	0.000145983	0.00505264
Col4a1	11.2641	-3.0214	1.00557	-3.00465	0.00265889	0.0426695
Il33	5.29962	-3.13324	1.00695	-3.1116	0.00186077	0.0328584
Ptpru	13.9046	-3.13753	0.779872	-4.02313	5.743e-05	0.00249405
Lix1l	425.288	-3.15689	0.958772	-3.29264	0.000992525	0.0210568
C3	70.2704	-3.16455	0.670403	-4.72037	2.35418e-06	0.000182517
Foxd1	608.781	-3.17704	0.7459	-4.25935	2.05027e-05	0.00108378
Usp13	48.4041	-3.21024	1.01528	-3.16193	0.00156725	0.0293504
Sema5a	1832.03	-3.21115	0.534069	-6.01262	1.82554e-09	4.24596e-07
Hspa12a	67.0603	-3.21757	0.784942	-4.09911	4.14734e-05	0.00193957
Inha	49.2651	-3.24526	0.704733	-4.60495	4.12572e-06	0.000276804
Rcan2	266.677	-3.26419	0.789199	-4.13608	3.53294e-05	0.00169776
Ttc38	41.9833	-3.27308	0.374695	-8.73531	2.42981e-18	2.82571e-15
Strip2	15.6995	-3.32647	0.791287	-4.20387	2.62387e-05	0.00135017
Vnn1	5.9612	-3.37003	1.0629	-3.1706	0.00152123	0.0287813
Nptxr	16.1558	-3.37759	0.766007	-4.40935	1.03683e-05	0.000628001
Pros1	131.534	-3.38202	0.814584	-4.15184	3.29815e-05	0.00162983
Rnf144a	47.6165	-3.3891	0.630209	-5.37774	7.54283e-08	1.00441e-05
Nfkbid	22.5284	-3.39295	0.613823	-5.52756	3.2471e-08	4.80021e-06
Map2	12.6935	-3.41802	0.960597	-3.55822	0.000373372	0.0103383
Ugt2b34	8.41535	-3.42598	1.02738	-3.33467	0.000853993	0.0189771
Nxpe4	10.8187	-3.48193	0.744589	-4.67632	2.92071e-06	0.000212287
Rab6b	273.348	-3.48597	0.292147	-11.9322	8.03882e-33	2.33715e-29
Slmo1	37.5191	-3.50731	0.461395	-7.60155	2.92606e-14	2.21923e-11
Trpm3	2.66574	-3.5256	1.14353	-3.08309	0.00204862	0.0351388
Espn	60.8168	-3.56477	1.16413	-3.06218	0.00219728	0.0366788
Tspan15	244.359	-3.58395	1.01416	-3.53391	0.000409459	0.0109549
C1rl	11.9727	-3.62752	1.20954	-2.9991	0.00270777	0.0431759
Kctd12	28.314	-3.6425	1.02303	-3.56051	0.000370137	0.0103134
Nid2	1802	-3.65638	0.951014	-3.84472	0.000120692	0.00438615
Tbc1d30	72.842	-3.68768	0.79785	-4.62202	3.80021e-06	0.000258949
9330182L06Rik	35.0022	-3.69445	0.794632	-4.64927	3.33118e-06	0.00023288
Ndrg4	37.4786	-3.70459	0.740863	-5.00038	5.72174e-07	5.30904e-05
Il5ra	62.8562	-3.72923	1.07852	-3.45772	0.000544765	0.0134411
Rtn2	25.6699	-3.73602	0.62409	-5.98634	2.14614e-09	4.67966e-07
Dnaaf3	35.4361	-3.74179	0.73483	-5.09205	3.5422e-07	3.65622e-05
Tnik	22.1589	-3.81631	1.04122	-3.66522	0.000247123	0.00735634
Dnaja4	8.21039	-3.82127	1.00117	-3.81681	0.000135189	0.00478344
Eva1a	41.9429	-3.82262	1.14487	-3.33891	0.000841084	0.0187915
Pla1a	16.6001	-3.83698	0.735763	-5.21496	1.83855e-07	2.06914e-05
Vdr	2.03109	-3.85974	1.31449	-2.9363	0.00332149	0.0498678
Clec2d	35.1575	-3.91146	0.733237	-5.33451	9.5803e-08	1.18524e-05
Gcnt1	17.9846	-3.91718	0.806474	-4.85716	1.19079e-06	0.000101327
Ophn1	146.469	-3.96572	0.261267	-15.1788	4.88551e-52	8.52228e-48
Ccdc89	3.68237	-3.9786	1.19596	-3.3267	0.000878795	0.0193801
C1ql4	6.23426	-4.03761	1.33304	-3.02888	0.00245466	0.039849
Rnf43	34.7349	-4.06563	0.986126	-4.12283	3.74249e-05	0.00178372
Gm6484	6.52151	-4.07899	1.33074	-3.0652	0.00217527	0.0365095
Rragd	6.46324	-4.08081	1.09687	-3.72043	0.000198887	0.00627375
Bdh2	196.387	-4.13969	1.09509	-3.78024	0.00015668	0.00531736
Cbr3	90.6286	-4.13984	0.540419	-7.66043	1.85309e-14	1.61626e-11
Tnc	1065.25	-4.18558	1.08184	-3.86893	0.000109315	0.00409205
Tceal1	18.2514	-4.23941	0.810666	-5.22954	1.69936e-07	1.96316e-05
Slc17a7	4.67674	-4.32563	1.35794	-3.18543	0.00144541	0.0277355
Mitf	11.9225	-4.33865	1.29784	-3.34298	0.00082883	0.0186556
Dcdc2a	916.393	-4.38482	0.345664	-12.6852	7.14436e-37	4.15421e-33
Wnt6	24.8972	-4.40401	1.34524	-3.27377	0.00106122	0.02217
Casp4	2.96009	-4.40811	1.24989	-3.52681	0.000420604	0.0111845
Ankrd33b	55.0083	-4.43473	0.791314	-5.60426	2.09148e-08	3.28682e-06
Kcnj2	3.06514	-4.45418	1.41549	-3.14674	0.00165103	0.030221
Lypd6b	22.0288	-4.52909	0.878352	-5.15635	2.51806e-07	2.74532e-05
Lifr	181.472	-4.57745	1.12425	-4.07157	4.66966e-05	0.00211087
Hcn2	14.2518	-4.63591	0.939543	-4.93422	8.04725e-07	7.27338e-05
Adh1	50.5981	-4.63871	1.49973	-3.09303	0.00198126	0.0343208
2610305D13Rik	153.572	-4.67945	0.394043	-11.8755	1.5874e-32	3.95579e-29
Artn	98.3339	-4.68756	0.902063	-5.19649	2.0309e-07	2.24851e-05
Aspg	6.22522	-4.73871	1.35454	-3.49839	0.000468069	0.012025
Cfi	21.3306	-4.74068	1.21315	-3.90774	9.3165e-05	0.00363757
Lrfn1	10.3597	-4.74694	1.20495	-3.93952	8.16436e-05	0.00330439
Krt42	6.54586	-4.80371	1.41474	-3.39547	0.000685101	0.0161717
Gstt3	4.0053	-4.8393	1.48001	-3.26977	0.00107634	0.0224322
Mak	44.6396	-4.84364	1.10721	-4.37463	1.21638e-05	0.000714431
Lypd3	4.08822	-4.86095	1.3628	-3.5669	0.000361233	0.0100983
Fbln7	11.2068	-4.88208	1.41067	-3.46082	0.000538536	0.0133251
Gas1	1594.54	-4.89676	1.21739	-4.02236	5.76188e-05	0.00249405
Fam46a	4.26025	-4.91756	1.31635	-3.73575	0.000187154	0.00597934
Nr2f1	8.08271	-5.12452	1.31355	-3.90127	9.56908e-05	0.00371766
Elovl4	4.93181	-5.13986	1.62716	-3.15878	0.0015843	0.0293787
1700016K19Rik	4.97678	-5.14809	1.33479	-3.85687	0.00011485	0.0042356
C1qtnf6	58.5571	-5.15036	1.35858	-3.79099	0.000150049	0.00515248
Cyp4a12b	8.59452	-5.20071	1.35052	-3.85088	0.000117692	0.00432214
Fam73a	21.7909	-5.23114	1.16817	-4.47806	7.53247e-06	0.000477805
Sult1d1	15.0115	-5.27809	1.23423	-4.27644	1.8991e-05	0.00101993
Hpcal4	5.90881	-5.38993	1.63043	-3.30584	0.000946936	0.0205197
Panx1	32.0345	-5.39237	0.813265	-6.63052	3.34514e-11	1.29673e-08
2010107G23Rik	10.626	-5.50973	1.09856	-5.0154	5.29245e-07	4.96352e-05
Stk39	74.1921	-5.57066	1.11713	-4.98659	6.1454e-07	5.64212e-05
Lta	18.3782	-5.61886	1.40033	-4.01253	6.00726e-05	0.00256212
Dzip1	12.4301	-5.743	1.45585	-3.94479	7.98702e-05	0.00325527
Dact2	62.3038	-5.76609	1.6212	-3.55668	0.000375577	0.0103828
Cited1	32.3662	-5.78524	1.70213	-3.39883	0.000676744	0.0160644
Tmem185b	89.6284	-5.81874	1.13957	-5.10606	3.28945e-07	3.46313e-05
Epha7	8.54846	-5.92276	1.60556	-3.6889	0.000225229	0.00686935
Casp12	9.4559	-6.07473	1.39281	-4.3615	1.29173e-05	0.000748605
Enpp1	27.7296	-6.1638	1.59121	-3.87365	0.000107217	0.0040395
Car13	10.0821	-6.16724	1.33592	-4.61646	3.90342e-06	0.000264946
Igf2	16.7339	-6.17168	1.41494	-4.3618	1.28997e-05	0.000748605
Il3ra	27.7224	-6.17173	1.2201	-5.05838	4.22833e-07	4.14377e-05
Syngr3	71.1764	-6.22098	0.877223	-7.09168	1.32492e-12	6.68387e-10
Elmod1	18.9698	-6.34871	1.30764	-4.85508	1.20336e-06	0.000101611
Adamts14	11.507	-6.35874	2.12428	-2.99336	0.00275921	0.0438358
Alcam	235.464	-6.48128	0.58048	-11.1654	6.02339e-29	1.16747e-25
B930041F14Rik	12.4999	-6.48269	1.11016	-5.83942	5.23839e-09	1.01532e-06
Tspyl5	12.887	-6.5203	1.39737	-4.66612	3.06941e-06	0.000219705
Atf7ip2	13.2371	-6.55881	1.56305	-4.19615	2.71488e-05	0.00138412
A230050P20Rik	55.0735	-6.60304	0.903501	-7.30828	2.70589e-13	1.62764e-10
Zeb1	288.358	-6.62594	1.30592	-5.07376	3.90024e-07	3.88088e-05
Rab19	14.4782	-6.69266	1.34868	-4.96237	6.96393e-07	6.36014e-05
C1rb	25.3209	-6.77181	1.84593	-3.66851	0.000243966	0.00727477
Ptp4a3	16.0619	-6.83974	2.00253	-3.41555	0.000636544	0.0152108
Sh3gl2	152.552	-6.87979	1.22436	-5.61911	1.91947e-08	3.12719e-06
Add2	16.6764	-6.89051	1.27433	-5.40716	6.40303e-08	8.65848e-06
C1s1	50.5419	-7.09493	2.01792	-3.51596	0.000438161	0.0115283
C1ra	54.2613	-7.13368	1.612	-4.42536	9.62801e-06	0.000589301
Ctxn3	33.8361	-7.19075	2.08809	-3.4437	0.000573819	0.0139217
Nckap5	54.5739	-7.19886	1.60293	-4.49107	7.08671e-06	0.000452822
Plagl1	60.8421	-7.32238	1.17527	-6.23036	4.65374e-10	1.21164e-07
Dsel	23.9267	-7.41341	2.48612	-2.98192	0.00286446	0.044998
Pitx1	25.8357	-7.5244	1.2555	-5.99314	2.05829e-09	4.5836e-07
Cd34	145.369	-7.56299	1.5819	-4.78096	1.74459e-06	0.000139599
Chst15	29.3642	-7.71247	1.97448	-3.90607	9.38088e-05	0.00365268
Fam13a	29.5227	-7.71741	1.62086	-4.7613	1.92349e-06	0.000152516
Npy2r	30.6346	-7.77481	1.65292	-4.70367	2.5553e-06	0.000192132
Galnt18	85.785	-7.83246	2.06223	-3.79806	0.000145832	0.00505264
Abca8b	37.2822	-8.05394	1.91909	-4.19676	2.70765e-05	0.00138412
Kcnc3	37.5814	-8.0653	1.50447	-5.36088	8.2816e-08	1.07011e-05
Tbx15	43.7188	-8.28402	1.63017	-5.08169	3.74091e-07	3.79336e-05
Sytl2	130.395	-8.4556	1.56217	-5.41271	6.20769e-08	8.52654e-06
Chst1	52.0027	-8.53339	1.97875	-4.31251	1.6141e-05	0.000888212
Tsnax	394.042	-8.69995	0.702245	-12.3888	3.00622e-35	1.04881e-31
Tox	66.5431	-8.88924	1.34728	-6.5979	4.17031e-11	1.58145e-08
Bend4	79.8113	-9.15182	2.47225	-3.70182	0.000214057	0.00663234
Fmo2	16.4441	-21.7175	3.74905	-5.79279	6.9227e-09	1.28468e-06
Vit	16.7868	-21.7404	3.74903	-5.79894	6.67367e-09	1.25178e-06
Postn	22.8724	-21.9452	3.74881	-5.85392	4.80134e-09	9.51756e-07
Rassf9	25.7558	-22.3656	3.74874	-5.96616	2.42909e-09	5.10519e-07

## Sheet: down.p.srt
	baseMean	log2FoldChange	lfcSE	stat	pvalue	padj
Ophn1	146.469	-3.96572	0.261267	-15.1788	4.88551e-52	8.52228e-48
Dcdc2a	916.393	-4.38482	0.345664	-12.6852	7.14436e-37	4.15421e-33
Tsnax	394.042	-8.69995	0.702245	-12.3888	3.00622e-35	1.04881e-31
Rab6b	273.348	-3.48597	0.292147	-11.9322	8.03882e-33	2.33715e-29
2610305D13Rik	153.572	-4.67945	0.394043	-11.8755	1.5874e-32	3.95579e-29
Alcam	235.464	-6.48128	0.58048	-11.1654	6.02339e-29	1.16747e-25
Car2	301.03	-1.48317	0.140174	-10.5809	3.65268e-26	6.37174e-23
Hapln4	174.534	-2.38784	0.249317	-9.57753	9.93887e-22	1.57612e-18
Ttc38	41.9833	-3.27308	0.374695	-8.73531	2.42981e-18	2.82571e-15
Hr	374.996	-2.46282	0.28993	-8.49452	1.98749e-17	2.16686e-14
Fbxo31	132.751	-2.51267	0.315478	-7.96463	1.65715e-15	1.60597e-12
Cbr3	90.6286	-4.13984	0.540419	-7.66043	1.85309e-14	1.61626e-11
Lhx2	189.406	-1.73646	0.227341	-7.63815	2.20358e-14	1.83044e-11
Slmo1	37.5191	-3.50731	0.461395	-7.60155	2.92606e-14	2.21923e-11
Bbs1	729.763	-1.1877	0.158163	-7.50934	5.94278e-14	4.31941e-11
Hspb8	244.686	-2.08643	0.285311	-7.31284	2.61563e-13	1.62764e-10
A230050P20Rik	55.0735	-6.60304	0.903501	-7.30828	2.70589e-13	1.62764e-10
Syngr3	71.1764	-6.22098	0.877223	-7.09168	1.32492e-12	6.68387e-10
Loxl3	58.0676	-2.20759	0.322094	-6.85388	7.18729e-12	3.27858e-09
G6pc3	141.882	-1.31653	0.192219	-6.84912	7.43031e-12	3.27858e-09
Lppr2	242.289	-1.10266	0.164273	-6.71237	1.9149e-11	7.95324e-09
4930432K21Rik	114.687	-1.21817	0.181954	-6.69494	2.15758e-11	8.75275e-09
Panx1	32.0345	-5.39237	0.813265	-6.63052	3.34514e-11	1.29673e-08
Tox	66.5431	-8.88924	1.34728	-6.5979	4.17031e-11	1.58145e-08
Svip	152.583	-1.31282	0.204143	-6.43086	1.26883e-10	4.2435e-08
Cacng7	60.8336	-2.36434	0.368642	-6.41365	1.42081e-10	4.58973e-08
Ldhb	296.87	-2.6979	0.421211	-6.40509	1.50278e-10	4.76628e-08
Zfp850	304.294	-1.07973	0.170782	-6.3223	2.57703e-10	7.25061e-08
Mest	115.135	-2.33611	0.374296	-6.24134	4.33827e-10	1.16426e-07
Plagl1	60.8421	-7.32238	1.17527	-6.23036	4.65374e-10	1.21164e-07
Lipg	1130.56	-1.05148	0.173195	-6.07106	1.27066e-09	3.03635e-07
Sema5a	1832.03	-3.21115	0.534069	-6.01262	1.82554e-09	4.24596e-07
Pitx1	25.8357	-7.5244	1.2555	-5.99314	2.05829e-09	4.5836e-07
Cul9	192.354	-1.07588	0.179557	-5.99184	2.07479e-09	4.5836e-07
Rtn2	25.6699	-3.73602	0.62409	-5.98634	2.14614e-09	4.67966e-07
Rassf9	25.7558	-22.3656	3.74874	-5.96616	2.42909e-09	5.10519e-07
Zfp9	91.1804	-1.05914	0.17831	-5.93985	2.85279e-09	5.8546e-07
Postn	22.8724	-21.9452	3.74881	-5.85392	4.80134e-09	9.51756e-07
B930041F14Rik	12.4999	-6.48269	1.11016	-5.83942	5.23839e-09	1.01532e-06
Prdm5	39.9533	-2.80408	0.483373	-5.80108	6.58911e-09	1.24935e-06
Vit	16.7868	-21.7404	3.74903	-5.79894	6.67367e-09	1.25178e-06
Fmo2	16.4441	-21.7175	3.74905	-5.79279	6.9227e-09	1.28468e-06
Tspan13	400.82	-2.31213	0.399855	-5.78242	7.36344e-09	1.35208e-06
Pianp	694.234	-1.99771	0.354291	-5.63861	1.71425e-08	2.82107e-06
Sh3gl2	152.552	-6.87979	1.22436	-5.61911	1.91947e-08	3.12719e-06
Ankrd33b	55.0083	-4.43473	0.791314	-5.60426	2.09148e-08	3.28682e-06
Tnfrsf22	178.77	-1.32257	0.237166	-5.57658	2.45295e-08	3.82047e-06
Nfkbid	22.5284	-3.39295	0.613823	-5.52756	3.2471e-08	4.80021e-06
Tmem151b	54.9456	-2.34492	0.424453	-5.52458	3.30276e-08	4.84146e-06
Aldh2	25.6778	-2.9519	0.536402	-5.50315	3.73058e-08	5.33412e-06
Rnf157	1012.91	-1.16812	0.212765	-5.49019	4.01499e-08	5.69411e-06
Lck	78.6749	-1.32791	0.244557	-5.42985	5.64004e-08	7.80832e-06
Sytl2	130.395	-8.4556	1.56217	-5.41271	6.20769e-08	8.52654e-06
Add2	16.6764	-6.89051	1.27433	-5.40716	6.40303e-08	8.65848e-06
Rnf144a	47.6165	-3.3891	0.630209	-5.37774	7.54283e-08	1.00441e-05
Adgrb2	273.222	-2.57886	0.480808	-5.36359	8.15834e-08	1.07003e-05
Kcnc3	37.5814	-8.0653	1.50447	-5.36088	8.2816e-08	1.07011e-05
Clec2d	35.1575	-3.91146	0.733237	-5.33451	9.5803e-08	1.18524e-05
Rpusd3	147.087	-1.03496	0.196953	-5.25485	1.48143e-07	1.73437e-05
Myo5c	31.6926	-2.86141	0.545022	-5.25008	1.52031e-07	1.76802e-05
Tceal1	18.2514	-4.23941	0.810666	-5.22954	1.69936e-07	1.96316e-05
Pla1a	16.6001	-3.83698	0.735763	-5.21496	1.83855e-07	2.06914e-05
Artn	98.3339	-4.68756	0.902063	-5.19649	2.0309e-07	2.24851e-05
Lypd6b	22.0288	-4.52909	0.878352	-5.15635	2.51806e-07	2.74532e-05
Arid3b	58.0503	-1.35082	0.263154	-5.13319	2.84871e-07	3.06746e-05
Tmem185b	89.6284	-5.81874	1.13957	-5.10606	3.28945e-07	3.46313e-05
Scly	289.046	-2.01459	0.394973	-5.10058	3.38612e-07	3.51592e-05
Dnaaf3	35.4361	-3.74179	0.73483	-5.09205	3.5422e-07	3.65622e-05
Tbx15	43.7188	-8.28402	1.63017	-5.08169	3.74091e-07	3.79336e-05
Zfp518a	519.035	-1.35813	0.267268	-5.08152	3.74433e-07	3.79336e-05
Mreg	103.679	-1.15526	0.227386	-5.08062	3.76205e-07	3.79336e-05
Zeb1	288.358	-6.62594	1.30592	-5.07376	3.90024e-07	3.88088e-05
1700003E16Rik	30.6311	-1.81347	0.357475	-5.07302	3.91559e-07	3.88088e-05
Il3ra	27.7224	-6.17173	1.2201	-5.05838	4.22833e-07	4.14377e-05
2010107G23Rik	10.626	-5.50973	1.09856	-5.0154	5.29245e-07	4.96352e-05
Ndrg4	37.4786	-3.70459	0.740863	-5.00038	5.72174e-07	5.30904e-05
Stk39	74.1921	-5.57066	1.11713	-4.98659	6.1454e-07	5.64212e-05
Rab19	14.4782	-6.69266	1.34868	-4.96237	6.96393e-07	6.36014e-05
Rbpms2	24.2707	-2.42536	0.488908	-4.96076	7.02169e-07	6.3795e-05
Hcn2	14.2518	-4.63591	0.939543	-4.93422	8.04725e-07	7.27338e-05
Asns	2340.81	-1.4587	0.296691	-4.91655	8.80805e-07	7.83916e-05
Kcnj16	359.936	-1.60237	0.326009	-4.9151	8.87387e-07	7.85765e-05
Ank1	16.5647	-1.95776	0.401539	-4.87564	1.08458e-06	9.45971e-05
Gcnt1	17.9846	-3.91718	0.806474	-4.85716	1.19079e-06	0.000101327
Elmod1	18.9698	-6.34871	1.30764	-4.85508	1.20336e-06	0.000101611
Engase	51.9477	-1.46635	0.302895	-4.84113	1.29104e-06	0.000107243
Ntn1	881.857	-1.85523	0.383397	-4.83894	1.30534e-06	0.000107916
Cd34	145.369	-7.56299	1.5819	-4.78096	1.74459e-06	0.000139599
Fam13a	29.5227	-7.71741	1.62086	-4.7613	1.92349e-06	0.000152516
C3	70.2704	-3.16455	0.670403	-4.72037	2.35418e-06	0.000182517
Flrt1	284.84	-2.73446	0.579597	-4.71788	2.38321e-06	0.00018395
Npy2r	30.6346	-7.77481	1.65292	-4.70367	2.5553e-06	0.000192132
Elmod3	161.889	-1.15172	0.245155	-4.69792	2.62829e-06	0.000195046
Bckdhb	111.144	-1.21716	0.259129	-4.6971	2.63878e-06	0.000195046
Pdgfd	129.532	-1.00658	0.214364	-4.69563	2.65792e-06	0.000195632
Nxpe4	10.8187	-3.48193	0.744589	-4.67632	2.92071e-06	0.000212287
Fam132a	155.962	-1.60388	0.343291	-4.67208	2.98165e-06	0.000215817
Tspyl5	12.887	-6.5203	1.39737	-4.66612	3.06941e-06	0.000219705
9330182L06Rik	35.0022	-3.69445	0.794632	-4.64927	3.33118e-06	0.00023288
Ggt7	138.554	-1.23282	0.265757	-4.63889	3.50289e-06	0.000240568
Tbc1d30	72.842	-3.68768	0.79785	-4.62202	3.80021e-06	0.000258949
Car13	10.0821	-6.16724	1.33592	-4.61646	3.90342e-06	0.000264946
Gng7	35.0918	-2.6543	0.575201	-4.61457	3.93916e-06	0.000265609
Map3k1	1213.81	-1.26269	0.273646	-4.61433	3.94363e-06	0.000265609
Inha	49.2651	-3.24526	0.704733	-4.60495	4.12572e-06	0.000276804
Hspa1b	847.243	-1.18352	0.258094	-4.58562	4.52651e-06	0.000301376
Bmp3	269.003	-1.91706	0.419501	-4.56986	4.8804e-06	0.000323702
Gpld1	419.488	-1.21835	0.268578	-4.53631	5.72481e-06	0.000374021
Inhbb	80.4226	-1.65736	0.367119	-4.51449	6.34688e-06	0.000408543
Zfp536	19.3203	-1.81093	0.402855	-4.49525	6.94898e-06	0.000445655
Nckap5	54.5739	-7.19886	1.60293	-4.49107	7.08671e-06	0.000452822
Fam73a	21.7909	-5.23114	1.16817	-4.47806	7.53247e-06	0.000477805
Cc2d2a	82.6407	-1.61159	0.361826	-4.45405	8.4267e-06	0.000524945
Braf	956.323	-1.15153	0.259558	-4.43651	9.14309e-06	0.000565575
C1ra	54.2613	-7.13368	1.612	-4.42536	9.62801e-06	0.000589301
Nptxr	16.1558	-3.37759	0.766007	-4.40935	1.03683e-05	0.000628001
Mak	44.6396	-4.84364	1.10721	-4.37463	1.21638e-05	0.000714431
Igf2	16.7339	-6.17168	1.41494	-4.3618	1.28997e-05	0.000748605
Casp12	9.4559	-6.07473	1.39281	-4.3615	1.29173e-05	0.000748605
Cntnap1	43.4935	-2.41478	0.554022	-4.35863	1.30877e-05	0.000753471
Adgre5	104.558	-2.47291	0.568836	-4.34732	1.37812e-05	0.000785617
Chst1	52.0027	-8.53339	1.97875	-4.31251	1.6141e-05	0.000888212
Fkbp14	29.7781	-1.60389	0.374158	-4.28666	1.81384e-05	0.000985161
Baiap2l2	550.99	-1.1523	0.269285	-4.27912	1.87634e-05	0.00101334
Sult1d1	15.0115	-5.27809	1.23423	-4.27644	1.8991e-05	0.00101993
Nfkbie	117.663	-1.11859	0.262567	-4.26022	2.04223e-05	0.00108281
Foxd1	608.781	-3.17704	0.7459	-4.25935	2.05027e-05	0.00108378
Retsat	407.235	-1.01521	0.238635	-4.25423	2.09772e-05	0.00110219
Ppm1k	77.2764	-2.20014	0.517891	-4.24828	2.1542e-05	0.00112509
Strip2	15.6995	-3.32647	0.791287	-4.20387	2.62387e-05	0.00135017
Cp	1394	-1.63979	0.390517	-4.19903	2.68064e-05	0.00137533
Abca8b	37.2822	-8.05394	1.91909	-4.19676	2.70765e-05	0.00138412
Atf7ip2	13.2371	-6.55881	1.56305	-4.19615	2.71488e-05	0.00138412
Cercam	38.1591	-1.17206	0.280469	-4.17892	2.92902e-05	0.0014767
Pros1	131.534	-3.38202	0.814584	-4.15184	3.29815e-05	0.00162983
Obsl1	748.123	-2.72819	0.657735	-4.14786	3.35603e-05	0.00163834
Rcan2	266.677	-3.26419	0.789199	-4.13608	3.53294e-05	0.00169776
Rnf43	34.7349	-4.06563	0.986126	-4.12283	3.74249e-05	0.00178372
Hspa12a	67.0603	-3.21757	0.784942	-4.09911	4.14734e-05	0.00193957
Ntm	48.8766	-2.88041	0.705407	-4.08333	4.4395e-05	0.00205418
Iqsec2	115.716	-1.19578	0.292896	-4.08261	4.45335e-05	0.00205514
Mthfd2	1480.09	-1.20483	0.295484	-4.07747	4.55293e-05	0.00207909
Lifr	181.472	-4.57745	1.12425	-4.07157	4.66966e-05	0.00211087
Tgfb2	61.2107	-2.92301	0.717919	-4.07151	4.67092e-05	0.00211087
Ppp2r5b	2234.29	-1.01547	0.25108	-4.04439	5.24589e-05	0.00232848
Pla2g16	256.774	-1.27172	0.31462	-4.04209	5.29762e-05	0.00233964
Hyal1	31.4649	-1.20723	0.298666	-4.04208	5.29786e-05	0.00233964
Ptpru	13.9046	-3.13753	0.779872	-4.02313	5.743e-05	0.00249405
Gas1	1594.54	-4.89676	1.21739	-4.02236	5.76188e-05	0.00249405
Abcb9	11.3829	-2.7114	0.675645	-4.01305	5.99387e-05	0.00256212
Lta	18.3782	-5.61886	1.40033	-4.01253	6.00726e-05	0.00256212
Npr2	848.261	-1.3924	0.350225	-3.97574	7.01606e-05	0.00294202
Peg3	3954.51	-1.53999	0.388693	-3.96197	7.43344e-05	0.00308002
Twist2	170.949	-1.15624	0.292421	-3.95402	7.68497e-05	0.00315427
Dzip1	12.4301	-5.743	1.45585	-3.94479	7.98702e-05	0.00325527
Lrfn1	10.3597	-4.74694	1.20495	-3.93952	8.16436e-05	0.00330439
Nradd	238.094	-1.01653	0.258444	-3.93328	8.37936e-05	0.00337574
Ccdc126	186.833	-1.50092	0.383543	-3.91332	9.10358e-05	0.00359282
Cfi	21.3306	-4.74068	1.21315	-3.90774	9.3165e-05	0.00363757
Chst15	29.3642	-7.71247	1.97448	-3.90607	9.38088e-05	0.00365268
Nr2f1	8.08271	-5.12452	1.31355	-3.90127	9.56908e-05	0.00371766
Zmynd10	12.1148	-2.64959	0.68275	-3.88077	0.000104128	0.00394873
Enpp1	27.7296	-6.1638	1.59121	-3.87365	0.000107217	0.0040395
Tnc	1065.25	-4.18558	1.08184	-3.86893	0.000109315	0.00409205
Dzank1	85.2022	-1.19812	0.310007	-3.86482	0.00011117	0.00415258
Pkdcc	501.454	-2.09921	0.543824	-3.86009	0.000113344	0.00419975
1700016K19Rik	4.97678	-5.14809	1.33479	-3.85687	0.00011485	0.0042356
Cyp4a12b	8.59452	-5.20071	1.35052	-3.85088	0.000117692	0.00432214
Irak3	15.5403	-1.77795	0.462079	-3.84773	0.000119217	0.00435067
Nid2	1802	-3.65638	0.951014	-3.84472	0.000120692	0.00438615
Tex15	49.6117	-2.78983	0.726297	-3.84116	0.000122454	0.0044317
Sfxn4	50.204	-1.02256	0.26636	-3.839	0.000123534	0.00446155
Mrs2	488.384	-1.11475	0.291094	-3.82953	0.000128388	0.00458935
Dnaja4	8.21039	-3.82127	1.00117	-3.81681	0.000135189	0.00478344
Galnt18	85.785	-7.83246	2.06223	-3.79806	0.000145832	0.00505264
Tmem178	1215.83	-3.01958	0.795085	-3.7978	0.000145983	0.00505264
C1qtnf6	58.5571	-5.15036	1.35858	-3.79099	0.000150049	0.00515248
Zfp775	117.334	-1.11461	0.294754	-3.7815	0.000155888	0.0053008
Bdh2	196.387	-4.13969	1.09509	-3.78024	0.00015668	0.00531736
C1galt1	830.592	-1.08922	0.291504	-3.73657	0.000186548	0.00597092
Fam46a	4.26025	-4.91756	1.31635	-3.73575	0.000187154	0.00597934
Rragd	6.46324	-4.08081	1.09687	-3.72043	0.000198887	0.00627375
Flnc	3556.18	-1.08557	0.292732	-3.7084	0.00020857	0.00653194
Ifitm10	12.3914	-1.50935	0.407285	-3.70587	0.000210668	0.00657405
Bend4	79.8113	-9.15182	2.47225	-3.70182	0.000214057	0.00663234
Epha7	8.54846	-5.92276	1.60556	-3.6889	0.000225229	0.00686935
Tap2	135.994	-1.5236	0.413752	-3.68239	0.000231056	0.00697325
Heg1	431.627	-1.31733	0.359005	-3.6694	0.000243121	0.00726603
C1rb	25.3209	-6.77181	1.84593	-3.66851	0.000243966	0.00727477
Tnik	22.1589	-3.81631	1.04122	-3.66522	0.000247123	0.00735634
Stc2	277.8	-2.33045	0.636715	-3.66011	0.00025211	0.007492
Rangrf	28.6744	-1.14898	0.314434	-3.65412	0.000258064	0.00764291
Dram1	34.3825	-1.59065	0.437103	-3.63908	0.000273618	0.00804889
Fam212b	31.997	-2.07713	0.57559	-3.6087	0.000307732	0.00882909
H2-K2	20.5702	-1.76931	0.491425	-3.60036	0.000317782	0.00908752
Scnn1g	10.2735	-2.53662	0.708511	-3.58022	0.000343308	0.0097061
Arl4d	18.0989	-1.90233	0.532604	-3.57176	0.000354592	0.00997663
Taf9b	9.80791	-2.79445	0.782708	-3.57023	0.000356674	0.0100063
Inpp5j	74.0342	-1.13947	0.319352	-3.56806	0.000359638	0.0100699
Lypd3	4.08822	-4.86095	1.3628	-3.5669	0.000361233	0.0100983
Kctd12	28.314	-3.6425	1.02303	-3.56051	0.000370137	0.0103134
Map2	12.6935	-3.41802	0.960597	-3.55822	0.000373372	0.0103383
Dact2	62.3038	-5.76609	1.6212	-3.55668	0.000375577	0.0103828
Tspan15	244.359	-3.58395	1.01416	-3.53391	0.000409459	0.0109549
Casp4	2.96009	-4.40811	1.24989	-3.52681	0.000420604	0.0111845
C1s1	50.5419	-7.09493	2.01792	-3.51596	0.000438161	0.0115283
Aspg	6.22522	-4.73871	1.35454	-3.49839	0.000468069	0.012025
Fbln7	11.2068	-4.88208	1.41067	-3.46082	0.000538536	0.0133251
Il5ra	62.8562	-3.72923	1.07852	-3.45772	0.000544765	0.0134411
Ctxn3	33.8361	-7.19075	2.08809	-3.4437	0.000573819	0.0139217
Mpp2	408.267	-1.47669	0.432134	-3.41719	0.000632707	0.0151398
Ptp4a3	16.0619	-6.83974	2.00253	-3.41555	0.000636544	0.0152108
Ero1l	2502.36	-1.11411	0.326869	-3.40842	0.0006534	0.0155922
Cited1	32.3662	-5.78524	1.70213	-3.39883	0.000676744	0.0160644
Zcwpw1	1469.16	-1.07218	0.31546	-3.39878	0.00067687	0.0160644
Krt42	6.54586	-4.80371	1.41474	-3.39547	0.000685101	0.0161717
Rell2	21.0559	-1.23759	0.36602	-3.3812	0.000721691	0.0168324
Plcb1	281.544	-1.91305	0.568821	-3.36319	0.000770481	0.0177079
Aldh5a1	22.9821	-2.29149	0.68151	-3.36238	0.000772745	0.0177365
Mgat3	140.728	-1.12051	0.333707	-3.35778	0.000785725	0.0178391
Stom	1152.82	-1.29455	0.385565	-3.35753	0.000786417	0.0178391
Enpp4	857.579	-1.33986	0.400227	-3.34774	0.000814734	0.0183858
Mitf	11.9225	-4.33865	1.29784	-3.34298	0.00082883	0.0186556
Ccrn4l	493.688	-1.04063	0.311586	-3.3398	0.000838394	0.018774
Eva1a	41.9429	-3.82262	1.14487	-3.33891	0.000841084	0.0187915
Ugt2b34	8.41535	-3.42598	1.02738	-3.33467	0.000853993	0.0189771
Ccdc89	3.68237	-3.9786	1.19596	-3.3267	0.000878795	0.0193801
Gatsl3	11.3299	-1.44946	0.435798	-3.32599	0.000881048	0.0194053
Rnd1	84.6599	-1.20599	0.362764	-3.32446	0.000885905	0.0194386
Snhg18	53.5647	-1.32475	0.400216	-3.3101	0.000932632	0.0202853
Hpcal4	5.90881	-5.38993	1.63043	-3.30584	0.000946936	0.0205197
Tmprss6	329.052	-1.08467	0.328174	-3.30516	0.000949212	0.0205435
Map1b	1291.88	-1.17402	0.355843	-3.29925	0.000969437	0.0207963
Lix1l	425.288	-3.15689	0.958772	-3.29264	0.000992525	0.0210568
Wnt6	24.8972	-4.40401	1.34524	-3.27377	0.00106122	0.02217
Gstt3	4.0053	-4.8393	1.48001	-3.26977	0.00107634	0.0224322
E130012A19Rik	168.939	-1.47019	0.451772	-3.25428	0.0011368	0.0233652
Ctsh	231.232	-2.89499	0.889638	-3.25412	0.00113744	0.0233652
Spp1	5934.54	-1.51087	0.465439	-3.24612	0.00116989	0.0238685
Zdhhc14	31.5592	-1.15853	0.357215	-3.24323	0.00118182	0.0240557
Procr	44.2086	-2.32563	0.717959	-3.23923	0.00119853	0.024336
Gm12603	57.557	-1.29101	0.399021	-3.23545	0.0012145	0.0245206
6430571L13Rik	11.3655	-1.63819	0.506995	-3.23117	0.00123283	0.0247759
Cebpd	100.352	-1.59428	0.496152	-3.21329	0.00131221	0.0258355
Plxnd1	1434.81	-1.20993	0.37761	-3.20418	0.00135447	0.0263994
Kbtbd8	49.7945	-1.45531	0.45615	-3.19043	0.00142063	0.0274351
Slc17a7	4.67674	-4.32563	1.35794	-3.18543	0.00144541	0.0277355
Vnn1	5.9612	-3.37003	1.0629	-3.1706	0.00152123	0.0287813
Mab21l3	50.3798	-1.1637	0.36798	-3.1624	0.00156476	0.0293502
Usp13	48.4041	-3.21024	1.01528	-3.16193	0.00156725	0.0293504
Elovl4	4.93181	-5.13986	1.62716	-3.15878	0.0015843	0.0293787
Ddit4l	12.1165	-2.86344	0.906618	-3.15838	0.00158649	0.0293787
Celsr1	688.276	-1.1285	0.357922	-3.15293	0.00161642	0.0297749
Kcnj2	3.06514	-4.45418	1.41549	-3.14674	0.00165103	0.030221
Dnm3	73.0433	-2.9977	0.953304	-3.14454	0.00166348	0.0303851
Tnk1	11.2298	-2.62962	0.836852	-3.14227	0.00167644	0.0305577
Mtmr7	83.1282	-2.38521	0.764289	-3.12082	0.00180347	0.0320934
Il33	5.29962	-3.13324	1.00695	-3.1116	0.00186077	0.0328584
Trib2	91.9285	-1.21316	0.390866	-3.10378	0.00191066	0.0334594
Adamts4	12.034	-1.8062	0.582609	-3.1002	0.00193391	0.0337351
Psmb8	16.5616	-1.90597	0.61574	-3.09542	0.00196533	0.0341244
Lgals3bp	77.1737	-1.69103	0.546319	-3.09532	0.00196599	0.0341244
Adh1	50.5981	-4.63871	1.49973	-3.09303	0.00198126	0.0343208
Trpm3	2.66574	-3.5256	1.14353	-3.08309	0.00204862	0.0351388
Il7	17.5216	-2.25548	0.733977	-3.07295	0.00211952	0.035931
Gm6484	6.52151	-4.07899	1.33074	-3.0652	0.00217527	0.0365095
Espn	60.8168	-3.56477	1.16413	-3.06218	0.00219728	0.0366788
Ston2	185.615	-1.28768	0.422543	-3.04745	0.00230789	0.0379801
Parp14	88.9663	-1.09544	0.359794	-3.04462	0.00232974	0.0382313
Neurl1b	1175.23	-1.04929	0.345102	-3.04051	0.00236178	0.0386119
C1ql4	6.23426	-4.03761	1.33304	-3.02888	0.00245466	0.039849
Zfp708	19.4604	-1.20171	0.397716	-3.02154	0.00251493	0.0406208
Usp29	52.8356	-1.19761	0.397687	-3.01143	0.0026002	0.0418818
Col4a1	11.2641	-3.0214	1.00557	-3.00465	0.00265889	0.0426695
Dll4	60.8629	-2.47371	0.824593	-2.99992	0.00270054	0.0430999
C1rl	11.9727	-3.62752	1.20954	-2.9991	0.00270777	0.0431759
Adamts14	11.507	-6.35874	2.12428	-2.99336	0.00275921	0.0438358
Dsel	23.9267	-7.41341	2.48612	-2.98192	0.00286446	0.044998
Vdr	2.03109	-3.85974	1.31449	-2.9363	0.00332149	0.0498678
Klhl23	156.148	-1.09571	0.373265	-2.93549	0.00333024	0.0499508

## Sheet: down.names.srt
	baseMean	log2FoldChange	lfcSE	stat	pvalue	padj
1700003E16Rik	30.6311	-1.81347	0.357475	-5.07302	3.91559e-07	3.88088e-05
1700016K19Rik	4.97678	-5.14809	1.33479	-3.85687	0.00011485	0.0042356
2010107G23Rik	10.626	-5.50973	1.09856	-5.0154	5.29245e-07	4.96352e-05
2610305D13Rik	153.572	-4.67945	0.394043	-11.8755	1.5874e-32	3.95579e-29
4930432K21Rik	114.687	-1.21817	0.181954	-6.69494	2.15758e-11	8.75275e-09
6430571L13Rik	11.3655	-1.63819	0.506995	-3.23117	0.00123283	0.0247759
9330182L06Rik	35.0022	-3.69445	0.794632	-4.64927	3.33118e-06	0.00023288
A230050P20Rik	55.0735	-6.60304	0.903501	-7.30828	2.70589e-13	1.62764e-10
Abca8b	37.2822	-8.05394	1.91909	-4.19676	2.70765e-05	0.00138412
Abcb9	11.3829	-2.7114	0.675645	-4.01305	5.99387e-05	0.00256212
Adamts14	11.507	-6.35874	2.12428	-2.99336	0.00275921	0.0438358
Adamts4	12.034	-1.8062	0.582609	-3.1002	0.00193391	0.0337351
Add2	16.6764	-6.89051	1.27433	-5.40716	6.40303e-08	8.65848e-06
Adgrb2	273.222	-2.57886	0.480808	-5.36359	8.15834e-08	1.07003e-05
Adgre5	104.558	-2.47291	0.568836	-4.34732	1.37812e-05	0.000785617
Adh1	50.5981	-4.63871	1.49973	-3.09303	0.00198126	0.0343208
Alcam	235.464	-6.48128	0.58048	-11.1654	6.02339e-29	1.16747e-25
Aldh2	25.6778	-2.9519	0.536402	-5.50315	3.73058e-08	5.33412e-06
Aldh5a1	22.9821	-2.29149	0.68151	-3.36238	0.000772745	0.0177365
Ank1	16.5647	-1.95776	0.401539	-4.87564	1.08458e-06	9.45971e-05
Ankrd33b	55.0083	-4.43473	0.791314	-5.60426	2.09148e-08	3.28682e-06
Arid3b	58.0503	-1.35082	0.263154	-5.13319	2.84871e-07	3.06746e-05
Arl4d	18.0989	-1.90233	0.532604	-3.57176	0.000354592	0.00997663
Artn	98.3339	-4.68756	0.902063	-5.19649	2.0309e-07	2.24851e-05
Asns	2340.81	-1.4587	0.296691	-4.91655	8.80805e-07	7.83916e-05
Aspg	6.22522	-4.73871	1.35454	-3.49839	0.000468069	0.012025
Atf7ip2	13.2371	-6.55881	1.56305	-4.19615	2.71488e-05	0.00138412
B930041F14Rik	12.4999	-6.48269	1.11016	-5.83942	5.23839e-09	1.01532e-06
Baiap2l2	550.99	-1.1523	0.269285	-4.27912	1.87634e-05	0.00101334
Bbs1	729.763	-1.1877	0.158163	-7.50934	5.94278e-14	4.31941e-11
Bckdhb	111.144	-1.21716	0.259129	-4.6971	2.63878e-06	0.000195046
Bdh2	196.387	-4.13969	1.09509	-3.78024	0.00015668	0.00531736
Bend4	79.8113	-9.15182	2.47225	-3.70182	0.000214057	0.00663234
Bmp3	269.003	-1.91706	0.419501	-4.56986	4.8804e-06	0.000323702
Braf	956.323	-1.15153	0.259558	-4.43651	9.14309e-06	0.000565575
C1galt1	830.592	-1.08922	0.291504	-3.73657	0.000186548	0.00597092
C1ql4	6.23426	-4.03761	1.33304	-3.02888	0.00245466	0.039849
C1qtnf6	58.5571	-5.15036	1.35858	-3.79099	0.000150049	0.00515248
C1ra	54.2613	-7.13368	1.612	-4.42536	9.62801e-06	0.000589301
C1rb	25.3209	-6.77181	1.84593	-3.66851	0.000243966	0.00727477
C1rl	11.9727	-3.62752	1.20954	-2.9991	0.00270777	0.0431759
C1s1	50.5419	-7.09493	2.01792	-3.51596	0.000438161	0.0115283
C3	70.2704	-3.16455	0.670403	-4.72037	2.35418e-06	0.000182517
Cacng7	60.8336	-2.36434	0.368642	-6.41365	1.42081e-10	4.58973e-08
Car13	10.0821	-6.16724	1.33592	-4.61646	3.90342e-06	0.000264946
Car2	301.03	-1.48317	0.140174	-10.5809	3.65268e-26	6.37174e-23
Casp12	9.4559	-6.07473	1.39281	-4.3615	1.29173e-05	0.000748605
Casp4	2.96009	-4.40811	1.24989	-3.52681	0.000420604	0.0111845
Cbr3	90.6286	-4.13984	0.540419	-7.66043	1.85309e-14	1.61626e-11
Cc2d2a	82.6407	-1.61159	0.361826	-4.45405	8.4267e-06	0.000524945
Ccdc126	186.833	-1.50092	0.383543	-3.91332	9.10358e-05	0.00359282
Ccdc89	3.68237	-3.9786	1.19596	-3.3267	0.000878795	0.0193801
Ccrn4l	493.688	-1.04063	0.311586	-3.3398	0.000838394	0.018774
Cd34	145.369	-7.56299	1.5819	-4.78096	1.74459e-06	0.000139599
Cebpd	100.352	-1.59428	0.496152	-3.21329	0.00131221	0.0258355
Celsr1	688.276	-1.1285	0.357922	-3.15293	0.00161642	0.0297749
Cercam	38.1591	-1.17206	0.280469	-4.17892	2.92902e-05	0.0014767
Cfi	21.3306	-4.74068	1.21315	-3.90774	9.3165e-05	0.00363757
Chst1	52.0027	-8.53339	1.97875	-4.31251	1.6141e-05	0.000888212
Chst15	29.3642	-7.71247	1.97448	-3.90607	9.38088e-05	0.00365268
Cited1	32.3662	-5.78524	1.70213	-3.39883	0.000676744	0.0160644
Clec2d	35.1575	-3.91146	0.733237	-5.33451	9.5803e-08	1.18524e-05
Cntnap1	43.4935	-2.41478	0.554022	-4.35863	1.30877e-05	0.000753471
Col4a1	11.2641	-3.0214	1.00557	-3.00465	0.00265889	0.0426695
Cp	1394	-1.63979	0.390517	-4.19903	2.68064e-05	0.00137533
Ctsh	231.232	-2.89499	0.889638	-3.25412	0.00113744	0.0233652
Ctxn3	33.8361	-7.19075	2.08809	-3.4437	0.000573819	0.0139217
Cul9	192.354	-1.07588	0.179557	-5.99184	2.07479e-09	4.5836e-07
Cyp4a12b	8.59452	-5.20071	1.35052	-3.85088	0.000117692	0.00432214
Dact2	62.3038	-5.76609	1.6212	-3.55668	0.000375577	0.0103828
Dcdc2a	916.393	-4.38482	0.345664	-12.6852	7.14436e-37	4.15421e-33
Ddit4l	12.1165	-2.86344	0.906618	-3.15838	0.00158649	0.0293787
Dll4	60.8629	-2.47371	0.824593	-2.99992	0.00270054	0.0430999
Dnaaf3	35.4361	-3.74179	0.73483	-5.09205	3.5422e-07	3.65622e-05
Dnaja4	8.21039	-3.82127	1.00117	-3.81681	0.000135189	0.00478344
Dnm3	73.0433	-2.9977	0.953304	-3.14454	0.00166348	0.0303851
Dram1	34.3825	-1.59065	0.437103	-3.63908	0.000273618	0.00804889
Dsel	23.9267	-7.41341	2.48612	-2.98192	0.00286446	0.044998
Dzank1	85.2022	-1.19812	0.310007	-3.86482	0.00011117	0.00415258
Dzip1	12.4301	-5.743	1.45585	-3.94479	7.98702e-05	0.00325527
E130012A19Rik	168.939	-1.47019	0.451772	-3.25428	0.0011368	0.0233652
Elmod1	18.9698	-6.34871	1.30764	-4.85508	1.20336e-06	0.000101611
Elmod3	161.889	-1.15172	0.245155	-4.69792	2.62829e-06	0.000195046
Elovl4	4.93181	-5.13986	1.62716	-3.15878	0.0015843	0.0293787
Engase	51.9477	-1.46635	0.302895	-4.84113	1.29104e-06	0.000107243
Enpp1	27.7296	-6.1638	1.59121	-3.87365	0.000107217	0.0040395
Enpp4	857.579	-1.33986	0.400227	-3.34774	0.000814734	0.0183858
Epha7	8.54846	-5.92276	1.60556	-3.6889	0.000225229	0.00686935
Ero1l	2502.36	-1.11411	0.326869	-3.40842	0.0006534	0.0155922
Espn	60.8168	-3.56477	1.16413	-3.06218	0.00219728	0.0366788
Eva1a	41.9429	-3.82262	1.14487	-3.33891	0.000841084	0.0187915
Fam132a	155.962	-1.60388	0.343291	-4.67208	2.98165e-06	0.000215817
Fam13a	29.5227	-7.71741	1.62086	-4.7613	1.92349e-06	0.000152516
Fam212b	31.997	-2.07713	0.57559	-3.6087	0.000307732	0.00882909
Fam46a	4.26025	-4.91756	1.31635	-3.73575	0.000187154	0.00597934
Fam73a	21.7909	-5.23114	1.16817	-4.47806	7.53247e-06	0.000477805
Fbln7	11.2068	-4.88208	1.41067	-3.46082	0.000538536	0.0133251
Fbxo31	132.751	-2.51267	0.315478	-7.96463	1.65715e-15	1.60597e-12
Fkbp14	29.7781	-1.60389	0.374158	-4.28666	1.81384e-05	0.000985161
Flnc	3556.18	-1.08557	0.292732	-3.7084	0.00020857	0.00653194
Flrt1	284.84	-2.73446	0.579597	-4.71788	2.38321e-06	0.00018395
Fmo2	16.4441	-21.7175	3.74905	-5.79279	6.9227e-09	1.28468e-06
Foxd1	608.781	-3.17704	0.7459	-4.25935	2.05027e-05	0.00108378
G6pc3	141.882	-1.31653	0.192219	-6.84912	7.43031e-12	3.27858e-09
Galnt18	85.785	-7.83246	2.06223	-3.79806	0.000145832	0.00505264
Gas1	1594.54	-4.89676	1.21739	-4.02236	5.76188e-05	0.00249405
Gatsl3	11.3299	-1.44946	0.435798	-3.32599	0.000881048	0.0194053
Gcnt1	17.9846	-3.91718	0.806474	-4.85716	1.19079e-06	0.000101327
Ggt7	138.554	-1.23282	0.265757	-4.63889	3.50289e-06	0.000240568
Gm12603	57.557	-1.29101	0.399021	-3.23545	0.0012145	0.0245206
Gm6484	6.52151	-4.07899	1.33074	-3.0652	0.00217527	0.0365095
Gng7	35.0918	-2.6543	0.575201	-4.61457	3.93916e-06	0.000265609
Gpld1	419.488	-1.21835	0.268578	-4.53631	5.72481e-06	0.000374021
Gstt3	4.0053	-4.8393	1.48001	-3.26977	0.00107634	0.0224322
H2-K2	20.5702	-1.76931	0.491425	-3.60036	0.000317782	0.00908752
Hapln4	174.534	-2.38784	0.249317	-9.57753	9.93887e-22	1.57612e-18
Hcn2	14.2518	-4.63591	0.939543	-4.93422	8.04725e-07	7.27338e-05
Heg1	431.627	-1.31733	0.359005	-3.6694	0.000243121	0.00726603
Hpcal4	5.90881	-5.38993	1.63043	-3.30584	0.000946936	0.0205197
Hr	374.996	-2.46282	0.28993	-8.49452	1.98749e-17	2.16686e-14
Hspa12a	67.0603	-3.21757	0.784942	-4.09911	4.14734e-05	0.00193957
Hspa1b	847.243	-1.18352	0.258094	-4.58562	4.52651e-06	0.000301376
Hspb8	244.686	-2.08643	0.285311	-7.31284	2.61563e-13	1.62764e-10
Hyal1	31.4649	-1.20723	0.298666	-4.04208	5.29786e-05	0.00233964
Ifitm10	12.3914	-1.50935	0.407285	-3.70587	0.000210668	0.00657405
Igf2	16.7339	-6.17168	1.41494	-4.3618	1.28997e-05	0.000748605
Il33	5.29962	-3.13324	1.00695	-3.1116	0.00186077	0.0328584
Il3ra	27.7224	-6.17173	1.2201	-5.05838	4.22833e-07	4.14377e-05
Il5ra	62.8562	-3.72923	1.07852	-3.45772	0.000544765	0.0134411
Il7	17.5216	-2.25548	0.733977	-3.07295	0.00211952	0.035931
Inha	49.2651	-3.24526	0.704733	-4.60495	4.12572e-06	0.000276804
Inhbb	80.4226	-1.65736	0.367119	-4.51449	6.34688e-06	0.000408543
Inpp5j	74.0342	-1.13947	0.319352	-3.56806	0.000359638	0.0100699
Iqsec2	115.716	-1.19578	0.292896	-4.08261	4.45335e-05	0.00205514
Irak3	15.5403	-1.77795	0.462079	-3.84773	0.000119217	0.00435067
Kbtbd8	49.7945	-1.45531	0.45615	-3.19043	0.00142063	0.0274351
Kcnc3	37.5814	-8.0653	1.50447	-5.36088	8.2816e-08	1.07011e-05
Kcnj16	359.936	-1.60237	0.326009	-4.9151	8.87387e-07	7.85765e-05
Kcnj2	3.06514	-4.45418	1.41549	-3.14674	0.00165103	0.030221
Kctd12	28.314	-3.6425	1.02303	-3.56051	0.000370137	0.0103134
Klhl23	156.148	-1.09571	0.373265	-2.93549	0.00333024	0.0499508
Krt42	6.54586	-4.80371	1.41474	-3.39547	0.000685101	0.0161717
Lck	78.6749	-1.32791	0.244557	-5.42985	5.64004e-08	7.80832e-06
Ldhb	296.87	-2.6979	0.421211	-6.40509	1.50278e-10	4.76628e-08
Lgals3bp	77.1737	-1.69103	0.546319	-3.09532	0.00196599	0.0341244
Lhx2	189.406	-1.73646	0.227341	-7.63815	2.20358e-14	1.83044e-11
Lifr	181.472	-4.57745	1.12425	-4.07157	4.66966e-05	0.00211087
Lipg	1130.56	-1.05148	0.173195	-6.07106	1.27066e-09	3.03635e-07
Lix1l	425.288	-3.15689	0.958772	-3.29264	0.000992525	0.0210568
Loxl3	58.0676	-2.20759	0.322094	-6.85388	7.18729e-12	3.27858e-09
Lppr2	242.289	-1.10266	0.164273	-6.71237	1.9149e-11	7.95324e-09
Lrfn1	10.3597	-4.74694	1.20495	-3.93952	8.16436e-05	0.00330439
Lta	18.3782	-5.61886	1.40033	-4.01253	6.00726e-05	0.00256212
Lypd3	4.08822	-4.86095	1.3628	-3.5669	0.000361233	0.0100983
Lypd6b	22.0288	-4.52909	0.878352	-5.15635	2.51806e-07	2.74532e-05
Mab21l3	50.3798	-1.1637	0.36798	-3.1624	0.00156476	0.0293502
Mak	44.6396	-4.84364	1.10721	-4.37463	1.21638e-05	0.000714431
Map1b	1291.88	-1.17402	0.355843	-3.29925	0.000969437	0.0207963
Map2	12.6935	-3.41802	0.960597	-3.55822	0.000373372	0.0103383
Map3k1	1213.81	-1.26269	0.273646	-4.61433	3.94363e-06	0.000265609
Mest	115.135	-2.33611	0.374296	-6.24134	4.33827e-10	1.16426e-07
Mgat3	140.728	-1.12051	0.333707	-3.35778	0.000785725	0.0178391
Mitf	11.9225	-4.33865	1.29784	-3.34298	0.00082883	0.0186556
Mpp2	408.267	-1.47669	0.432134	-3.41719	0.000632707	0.0151398
Mreg	103.679	-1.15526	0.227386	-5.08062	3.76205e-07	3.79336e-05
Mrs2	488.384	-1.11475	0.291094	-3.82953	0.000128388	0.00458935
Mthfd2	1480.09	-1.20483	0.295484	-4.07747	4.55293e-05	0.00207909
Mtmr7	83.1282	-2.38521	0.764289	-3.12082	0.00180347	0.0320934
Myo5c	31.6926	-2.86141	0.545022	-5.25008	1.52031e-07	1.76802e-05
Nckap5	54.5739	-7.19886	1.60293	-4.49107	7.08671e-06	0.000452822
Ndrg4	37.4786	-3.70459	0.740863	-5.00038	5.72174e-07	5.30904e-05
Neurl1b	1175.23	-1.04929	0.345102	-3.04051	0.00236178	0.0386119
Nfkbid	22.5284	-3.39295	0.613823	-5.52756	3.2471e-08	4.80021e-06
Nfkbie	117.663	-1.11859	0.262567	-4.26022	2.04223e-05	0.00108281
Nid2	1802	-3.65638	0.951014	-3.84472	0.000120692	0.00438615
Npr2	848.261	-1.3924	0.350225	-3.97574	7.01606e-05	0.00294202
Nptxr	16.1558	-3.37759	0.766007	-4.40935	1.03683e-05	0.000628001
Npy2r	30.6346	-7.77481	1.65292	-4.70367	2.5553e-06	0.000192132
Nr2f1	8.08271	-5.12452	1.31355	-3.90127	9.56908e-05	0.00371766
Nradd	238.094	-1.01653	0.258444	-3.93328	8.37936e-05	0.00337574
Ntm	48.8766	-2.88041	0.705407	-4.08333	4.4395e-05	0.00205418
Ntn1	881.857	-1.85523	0.383397	-4.83894	1.30534e-06	0.000107916
Nxpe4	10.8187	-3.48193	0.744589	-4.67632	2.92071e-06	0.000212287
Obsl1	748.123	-2.72819	0.657735	-4.14786	3.35603e-05	0.00163834
Ophn1	146.469	-3.96572	0.261267	-15.1788	4.88551e-52	8.52228e-48
Panx1	32.0345	-5.39237	0.813265	-6.63052	3.34514e-11	1.29673e-08
Parp14	88.9663	-1.09544	0.359794	-3.04462	0.00232974	0.0382313
Pdgfd	129.532	-1.00658	0.214364	-4.69563	2.65792e-06	0.000195632
Peg3	3954.51	-1.53999	0.388693	-3.96197	7.43344e-05	0.00308002
Pianp	694.234	-1.99771	0.354291	-5.63861	1.71425e-08	2.82107e-06
Pitx1	25.8357	-7.5244	1.2555	-5.99314	2.05829e-09	4.5836e-07
Pkdcc	501.454	-2.09921	0.543824	-3.86009	0.000113344	0.00419975
Pla1a	16.6001	-3.83698	0.735763	-5.21496	1.83855e-07	2.06914e-05
Pla2g16	256.774	-1.27172	0.31462	-4.04209	5.29762e-05	0.00233964
Plagl1	60.8421	-7.32238	1.17527	-6.23036	4.65374e-10	1.21164e-07
Plcb1	281.544	-1.91305	0.568821	-3.36319	0.000770481	0.0177079
Plxnd1	1434.81	-1.20993	0.37761	-3.20418	0.00135447	0.0263994
Postn	22.8724	-21.9452	3.74881	-5.85392	4.80134e-09	9.51756e-07
Ppm1k	77.2764	-2.20014	0.517891	-4.24828	2.1542e-05	0.00112509
Ppp2r5b	2234.29	-1.01547	0.25108	-4.04439	5.24589e-05	0.00232848
Prdm5	39.9533	-2.80408	0.483373	-5.80108	6.58911e-09	1.24935e-06
Procr	44.2086	-2.32563	0.717959	-3.23923	0.00119853	0.024336
Pros1	131.534	-3.38202	0.814584	-4.15184	3.29815e-05	0.00162983
Psmb8	16.5616	-1.90597	0.61574	-3.09542	0.00196533	0.0341244
Ptp4a3	16.0619	-6.83974	2.00253	-3.41555	0.000636544	0.0152108
Ptpru	13.9046	-3.13753	0.779872	-4.02313	5.743e-05	0.00249405
Rab19	14.4782	-6.69266	1.34868	-4.96237	6.96393e-07	6.36014e-05
Rab6b	273.348	-3.48597	0.292147	-11.9322	8.03882e-33	2.33715e-29
Rangrf	28.6744	-1.14898	0.314434	-3.65412	0.000258064	0.00764291
Rassf9	25.7558	-22.3656	3.74874	-5.96616	2.42909e-09	5.10519e-07
Rbpms2	24.2707	-2.42536	0.488908	-4.96076	7.02169e-07	6.3795e-05
Rcan2	266.677	-3.26419	0.789199	-4.13608	3.53294e-05	0.00169776
Rell2	21.0559	-1.23759	0.36602	-3.3812	0.000721691	0.0168324
Retsat	407.235	-1.01521	0.238635	-4.25423	2.09772e-05	0.00110219
Rnd1	84.6599	-1.20599	0.362764	-3.32446	0.000885905	0.0194386
Rnf144a	47.6165	-3.3891	0.630209	-5.37774	7.54283e-08	1.00441e-05
Rnf157	1012.91	-1.16812	0.212765	-5.49019	4.01499e-08	5.69411e-06
Rnf43	34.7349	-4.06563	0.986126	-4.12283	3.74249e-05	0.00178372
Rpusd3	147.087	-1.03496	0.196953	-5.25485	1.48143e-07	1.73437e-05
Rragd	6.46324	-4.08081	1.09687	-3.72043	0.000198887	0.00627375
Rtn2	25.6699	-3.73602	0.62409	-5.98634	2.14614e-09	4.67966e-07
Scly	289.046	-2.01459	0.394973	-5.10058	3.38612e-07	3.51592e-05
Scnn1g	10.2735	-2.53662	0.708511	-3.58022	0.000343308	0.0097061
Sema5a	1832.03	-3.21115	0.534069	-6.01262	1.82554e-09	4.24596e-07
Sfxn4	50.204	-1.02256	0.26636	-3.839	0.000123534	0.00446155
Sh3gl2	152.552	-6.87979	1.22436	-5.61911	1.91947e-08	3.12719e-06
Slc17a7	4.67674	-4.32563	1.35794	-3.18543	0.00144541	0.0277355
Slmo1	37.5191	-3.50731	0.461395	-7.60155	2.92606e-14	2.21923e-11
Snhg18	53.5647	-1.32475	0.400216	-3.3101	0.000932632	0.0202853
Spp1	5934.54	-1.51087	0.465439	-3.24612	0.00116989	0.0238685
Stc2	277.8	-2.33045	0.636715	-3.66011	0.00025211	0.007492
Stk39	74.1921	-5.57066	1.11713	-4.98659	6.1454e-07	5.64212e-05
Stom	1152.82	-1.29455	0.385565	-3.35753	0.000786417	0.0178391
Ston2	185.615	-1.28768	0.422543	-3.04745	0.00230789	0.0379801
Strip2	15.6995	-3.32647	0.791287	-4.20387	2.62387e-05	0.00135017
Sult1d1	15.0115	-5.27809	1.23423	-4.27644	1.8991e-05	0.00101993
Svip	152.583	-1.31282	0.204143	-6.43086	1.26883e-10	4.2435e-08
Syngr3	71.1764	-6.22098	0.877223	-7.09168	1.32492e-12	6.68387e-10
Sytl2	130.395	-8.4556	1.56217	-5.41271	6.20769e-08	8.52654e-06
Taf9b	9.80791	-2.79445	0.782708	-3.57023	0.000356674	0.0100063
Tap2	135.994	-1.5236	0.413752	-3.68239	0.000231056	0.00697325
Tbc1d30	72.842	-3.68768	0.79785	-4.62202	3.80021e-06	0.000258949
Tbx15	43.7188	-8.28402	1.63017	-5.08169	3.74091e-07	3.79336e-05
Tceal1	18.2514	-4.23941	0.810666	-5.22954	1.69936e-07	1.96316e-05
Tex15	49.6117	-2.78983	0.726297	-3.84116	0.000122454	0.0044317
Tgfb2	61.2107	-2.92301	0.717919	-4.07151	4.67092e-05	0.00211087
Tmem151b	54.9456	-2.34492	0.424453	-5.52458	3.30276e-08	4.84146e-06
Tmem178	1215.83	-3.01958	0.795085	-3.7978	0.000145983	0.00505264
Tmem185b	89.6284	-5.81874	1.13957	-5.10606	3.28945e-07	3.46313e-05
Tmprss6	329.052	-1.08467	0.328174	-3.30516	0.000949212	0.0205435
Tnc	1065.25	-4.18558	1.08184	-3.86893	0.000109315	0.00409205
Tnfrsf22	178.77	-1.32257	0.237166	-5.57658	2.45295e-08	3.82047e-06
Tnik	22.1589	-3.81631	1.04122	-3.66522	0.000247123	0.00735634
Tnk1	11.2298	-2.62962	0.836852	-3.14227	0.00167644	0.0305577
Tox	66.5431	-8.88924	1.34728	-6.5979	4.17031e-11	1.58145e-08
Trib2	91.9285	-1.21316	0.390866	-3.10378	0.00191066	0.0334594
Trpm3	2.66574	-3.5256	1.14353	-3.08309	0.00204862	0.0351388
Tsnax	394.042	-8.69995	0.702245	-12.3888	3.00622e-35	1.04881e-31
Tspan13	400.82	-2.31213	0.399855	-5.78242	7.36344e-09	1.35208e-06
Tspan15	244.359	-3.58395	1.01416	-3.53391	0.000409459	0.0109549
Tspyl5	12.887	-6.5203	1.39737	-4.66612	3.06941e-06	0.000219705
Ttc38	41.9833	-3.27308	0.374695	-8.73531	2.42981e-18	2.82571e-15
Twist2	170.949	-1.15624	0.292421	-3.95402	7.68497e-05	0.00315427
Ugt2b34	8.41535	-3.42598	1.02738	-3.33467	0.000853993	0.0189771
Usp13	48.4041	-3.21024	1.01528	-3.16193	0.00156725	0.0293504
Usp29	52.8356	-1.19761	0.397687	-3.01143	0.0026002	0.0418818
Vdr	2.03109	-3.85974	1.31449	-2.9363	0.00332149	0.0498678
Vit	16.7868	-21.7404	3.74903	-5.79894	6.67367e-09	1.25178e-06
Vnn1	5.9612	-3.37003	1.0629	-3.1706	0.00152123	0.0287813
Wnt6	24.8972	-4.40401	1.34524	-3.27377	0.00106122	0.02217
Zcwpw1	1469.16	-1.07218	0.31546	-3.39878	0.00067687	0.0160644
Zdhhc14	31.5592	-1.15853	0.357215	-3.24323	0.00118182	0.0240557
Zeb1	288.358	-6.62594	1.30592	-5.07376	3.90024e-07	3.88088e-05
Zfp518a	519.035	-1.35813	0.267268	-5.08152	3.74433e-07	3.79336e-05
Zfp536	19.3203	-1.81093	0.402855	-4.49525	6.94898e-06	0.000445655
Zfp708	19.4604	-1.20171	0.397716	-3.02154	0.00251493	0.0406208
Zfp775	117.334	-1.11461	0.294754	-3.7815	0.000155888	0.0053008
Zfp850	304.294	-1.07973	0.170782	-6.3223	2.57703e-10	7.25061e-08
Zfp9	91.1804	-1.05914	0.17831	-5.93985	2.85279e-09	5.8546e-07
Zmynd10	12.1148	-2.64959	0.68275	-3.88077	0.000104128	0.00394873
