# Supplementary material for: Base editing-derived models of human WDR34 and WDR60 disease alleles replicate retrograde intraflagellar transport (IFT) and hedgehog signaling defects
Source: Commun Biol. 2026 Jul 1;9:889. doi: 10.1038/s42003-026-10507-2 (PMC13328300; doi:10.1038/s42003-026-10507-2)
Supplement: Supplementary file 7 — Supplementary data 5 [file 42003_2026_10507_MOESM7_ESM.xlsx]

## Sheet: all.l2FC.srt
	baseMean	log2FoldChange	lfcSE	stat	pvalue	padj
Il15	3.25889	5.66656	0.8375	6.76604	1.32358e-11	1.27615e-08
Syk	1.69451	4.87	1.07684	4.5225	6.11137e-06	0.000841768
Pvrl1	17.1641	4.27533	0.809541	5.28118	1.28355e-07	3.22842e-05
Tnk1	61.4896	4.2656	0.583026	7.31631	2.54887e-13	4.02142e-10
Pou4f1	1.8337	3.80489	1.10832	3.43303	0.000596882	0.0252041
Ephx4	5.28441	3.53971	1.0118	3.49845	0.000467979	0.021072
Slc39a8	2.56508	3.22742	0.940949	3.42997	0.000603658	0.0253668
Lrriq4	1.53243	3.177	0.936209	3.39348	0.000690116	0.0278534
Fam78b	21.1417	3.14248	0.948313	3.31376	0.000920503	0.0335197
Cd40	10.1514	2.92111	0.611317	4.77838	1.76713e-06	0.000306686
Add2	46.1023	2.85804	0.650155	4.39593	1.10299e-05	0.00134806
1700007K13Rik	2.60699	2.80262	0.83059	3.37424	0.000740185	0.0290632
Slc47a1	3.83369	2.74294	0.688539	3.98371	6.78468e-05	0.00515239
Gramd1b	21.6568	2.69458	0.841807	3.20095	0.00136976	0.0443484
Slc25a45	14.4754	2.62524	0.488111	5.37837	7.51647e-08	2.11318e-05
Hpn	44.6937	2.60809	0.764664	3.41077	0.000647803	0.0265783
Arxes2	9.40906	2.44625	0.454897	5.37758	7.54924e-08	2.11318e-05
Chst9	9.61979	2.44277	0.364415	6.70326	2.03824e-11	1.86177e-08
Cysltr1	5.12523	2.41835	0.64485	3.75026	0.000176653	0.0107196
Eln	11.8747	2.30932	0.695414	3.32078	0.000897662	0.0330763
St8sia2	61.2046	2.24366	0.667767	3.35995	0.000779573	0.0300041
Cldn8	471.155	2.17562	0.584266	3.72368	0.000196342	0.0114731
8430408G22Rik	75.1536	1.88233	0.51771	3.63588	0.000277029	0.0145692
Henmt1	6.24055	1.82465	0.462198	3.94777	7.8883e-05	0.0058256
Bend7	191.679	1.61276	0.38681	4.16939	3.05421e-05	0.00284977
Tspan1	12.8103	1.61227	0.404765	3.98323	6.7986e-05	0.00515239
Nqo1	39.4544	1.5982	0.474064	3.37128	0.000748198	0.0291813
Gpr160	295.521	1.53958	0.441611	3.48629	0.000489777	0.0216839
Irx1	242.764	1.52838	0.346724	4.40807	1.04296e-05	0.00131164
Zfp345	53.5725	1.4986	0.465621	3.21849	0.00128867	0.0426738
Zfp273	7.65616	1.46356	0.439339	3.33128	0.000864481	0.0321265
Trpv2	17.0589	1.41276	0.312285	4.52394	6.06994e-06	0.000841768
Nrros	8.77713	1.39092	0.347507	4.00255	6.26637e-05	0.00489878
Qsox1	687.394	1.28284	0.247494	5.18331	2.17986e-07	4.91318e-05
Zfp551	23.102	1.25194	0.274526	4.56036	5.10656e-06	0.00072643
Zfp791	51.5475	1.11255	0.324975	3.42349	0.000618233	0.0257311
Lrguk	40.3016	1.09735	0.317541	3.45576	0.000548744	0.0234568
Gper1	34.3736	1.09528	0.295901	3.70151	0.000214324	0.0122355
Zfp786	25.0679	1.07569	0.310261	3.46706	0.000526178	0.0229443
Slc22a15	45.246	1.06393	0.211395	5.03292	4.83056e-07	9.86286e-05
Zfp608	1514.41	1.05862	0.248073	4.26738	1.97784e-05	0.00209108
Nupr1	844.734	1.02175	0.273435	3.73674	0.000186424	0.0111565
Zfp503	81.7379	1.00898	0.317461	3.17829	0.00148147	0.0466096
Spata13	675.837	1.00713	0.131394	7.66495	1.78902e-14	3.88105e-11
Il18bp	61.6449	-1.01058	0.265824	-3.80168	0.000143721	0.00909963
Focad	223.701	-1.01692	0.175759	-5.78588	7.21327e-09	2.98063e-06
Pak3	166.895	-1.01873	0.207901	-4.90008	9.5798e-07	0.000179699
Thbs3	251.324	-1.04158	0.190906	-5.45597	4.87052e-08	1.48295e-05
Plekha6	195.926	-1.0518	0.253068	-4.15618	3.23616e-05	0.00298743
Gsap	106.345	-1.07165	0.203163	-5.27484	1.32872e-07	3.29429e-05
Acss2	132.377	-1.09529	0.342921	-3.19399	0.00140321	0.0448486
Slc9a5	492.162	-1.10644	0.280164	-3.94925	7.83968e-05	0.00581443
Tgfbr3l	75.1257	-1.11826	0.310739	-3.59872	0.000319791	0.0159942
Tmem37	188.063	-1.14967	0.33129	-3.47029	0.000519898	0.0227275
G6pc3	141.103	-1.15815	0.191213	-6.05685	1.38813e-09	6.88313e-07
Cables1	37.4881	-1.15899	0.361163	-3.20905	0.00133174	0.0436083
Plcxd2	282.686	-1.1688	0.367536	-3.18009	0.00147227	0.0465794
Itga7	167.136	-1.17858	0.276088	-4.26886	1.96472e-05	0.00209108
Lacc1	170.347	-1.17892	0.213478	-5.52245	3.34295e-08	1.13759e-05
Cd44	1087.23	-1.20224	0.371006	-3.24049	0.00119326	0.0406858
Gdf11	151.001	-1.20415	0.33182	-3.62894	0.000284593	0.0148768
Serinc4	88.9982	-1.2079	0.314202	-3.84435	0.000120871	0.00807537
Blnk	1208.83	-1.23072	0.220725	-5.5758	2.46397e-08	8.55243e-06
Lppr3	436.006	-1.23093	0.247252	-4.97845	6.40939e-07	0.000127816
Hpse	52.4102	-1.24134	0.221552	-5.6029	2.1079e-08	7.62138e-06
Aldh3b1	175.566	-1.25149	0.23953	-5.2248	1.74344e-07	4.20243e-05
Nr3c2	212.679	-1.26616	0.386913	-3.27246	0.00106617	0.0380729
Cd68	35.4518	-1.2749	0.390757	-3.26263	0.00110384	0.0389147
Cpn1	29.7708	-1.28534	0.316217	-4.06473	4.80883e-05	0.00401237
Gm14057	18.8241	-1.29497	0.381267	-3.39649	0.000682571	0.0276776
Fuz	65.6501	-1.30169	0.205624	-6.33045	2.44445e-10	1.57124e-07
Cacng7	62.6835	-1.34406	0.352357	-3.81449	0.000136466	0.00875112
Gpc4	458.719	-1.37006	0.422876	-3.23986	0.0011959	0.0406958
Upp1	49.3834	-1.37685	0.413429	-3.33031	0.000867488	0.0321694
Cyp51	10229.8	-1.38583	0.398088	-3.48121	0.00049916	0.0219871
Cp	1387.9	-1.41672	0.386872	-3.66199	0.000250262	0.0135305
Stom	1125.32	-1.43464	0.384944	-3.72688	0.000193864	0.0113666
Iqsec2	112.128	-1.44439	0.29183	-4.94942	7.44335e-07	0.000143533
Sept6	359.138	-1.4516	0.406874	-3.56768	0.000360161	0.0175578
A230103J11Rik	16.8444	-1.46823	0.454116	-3.23316	0.00122429	0.0412575
Gm12603	55.9546	-1.49795	0.400558	-3.73966	0.000184268	0.0110656
Tcf7	210.275	-1.55569	0.35524	-4.37925	1.19087e-05	0.00141558
Pfkp	1267.48	-1.56412	0.241449	-6.47805	9.29171e-11	7.06163e-08
Mir7-1	20.4206	-1.62047	0.436088	-3.71592	0.000202465	0.0116854
Dram1	33.7868	-1.62554	0.451082	-3.60364	0.000313789	0.015877
Plekhg4	26.0398	-1.6566	0.452923	-3.65758	0.000254612	0.013723
Jag2	140.061	-1.7075	0.35107	-4.86371	1.15206e-06	0.000212701
Rbpms2	24.5175	-1.71867	0.390751	-4.39837	1.09069e-05	0.00134248
Rtp4	20.8591	-1.77162	0.482518	-3.6716	0.000241032	0.0132797
Far2	62.3347	-1.78804	0.424403	-4.21308	2.51917e-05	0.0024841
Usp29	50.2705	-1.79275	0.411286	-4.35889	1.30722e-05	0.00153289
Pkdcc	499.103	-1.81306	0.542011	-3.34506	0.000822661	0.0309702
F730043M19Rik	28.4751	-1.81776	0.574336	-3.16498	0.00155096	0.047725
Tspan18	343.663	-1.81959	0.412991	-4.40589	1.05352e-05	0.00131538
Mtrf1	36.912	-1.8246	0.336308	-5.4254	5.78243e-08	1.70353e-05
Rasl12	80.5986	-1.87581	0.555058	-3.37949	0.000726201	0.0288238
Nrg4	10.5205	-1.88585	0.516403	-3.6519	0.000260307	0.0139127
Gcnt1	18.5578	-1.90252	0.603271	-3.15368	0.00161228	0.0490729
Ttc38	42.7622	-2.00808	0.272793	-7.36119	1.8228e-13	3.16347e-10
Col6a1	57.5358	-2.02726	0.479204	-4.23047	2.33208e-05	0.00232605
Adgrb2	273.671	-2.03526	0.477297	-4.26414	2.00671e-05	0.00209798
Tnfsf13b	8.13398	-2.03719	0.63178	-3.22453	0.00126179	0.0423096
Spp1	5693.33	-2.04602	0.464763	-4.40228	1.07117e-05	0.00132787
Aldh2	25.9449	-2.06039	0.525551	-3.92045	8.8385e-05	0.00641808
Abcb1b	200.19	-2.09959	0.59286	-3.54145	0.000397931	0.0190251
Nptxr	16.419	-2.14595	0.666243	-3.22097	0.00127758	0.0425575
Mettl7b	19.0042	-2.20339	0.683609	-3.22318	0.00126777	0.0423117
1700109H08Rik	33.2713	-2.20383	0.68075	-3.23735	0.00120644	0.0408991
Snord16a	19.6863	-2.23508	0.6895	-3.24159	0.00118864	0.040608
1700007J10Rik	12.3259	-2.24619	0.599304	-3.748	0.000178249	0.0107788
Psmb8	16.0297	-2.33161	0.644847	-3.61576	0.000299464	0.0154219
Peg3	3755.59	-2.38139	0.385599	-6.17582	6.5821e-10	3.63512e-07
9130019O22Rik	21.5945	-2.41536	0.72773	-3.31904	0.000903283	0.0331709
Sh3kbp1	41.7639	-2.44758	0.679546	-3.60178	0.000316043	0.0158984
P3h1	173.612	-2.46478	0.653909	-3.76931	0.0001637	0.0100745
Thbd	585.247	-2.47879	0.749673	-3.30649	0.000944728	0.0343007
Tigit	52.9271	-2.49964	0.711198	-3.51468	0.000440276	0.0204853
Zan	89.9846	-2.51428	0.468888	-5.36222	8.22075e-08	2.26462e-05
Zfp536	18.5358	-2.5215	0.480102	-5.25202	1.50444e-07	3.67741e-05
Aldh5a1	22.4193	-2.54315	0.681387	-3.73231	0.000189732	0.0112088
Efna2	161.275	-2.54335	0.436002	-5.83335	5.43257e-09	2.35706e-06
Rasgrp2	24.83	-2.64327	0.752469	-3.5128	0.000443411	0.0205759
C3	70.0247	-2.66565	0.663134	-4.01978	5.82523e-05	0.00470218
Taf9b	9.66642	-2.68995	0.773354	-3.4783	0.000504608	0.0221148
C4b	9.8937	-2.72721	0.787622	-3.46259	0.000535007	0.0232126
Wnt16	1064.51	-2.74907	0.85266	-3.22411	0.00126365	0.0423096
Nrxn2	19.0254	-2.78685	0.526852	-5.28963	1.22566e-07	3.12814e-05
Rab6b	272.383	-2.81437	0.272469	-10.3291	5.20385e-25	9.03128e-21
Flrt2	17.9866	-2.8452	0.817714	-3.47946	0.000502424	0.0220749
Angptl2	79.2631	-2.84763	0.45741	-6.22556	4.79844e-10	2.87162e-07
Rnf144a	47.2753	-2.94936	0.630084	-4.6809	2.85624e-06	0.000463271
3110039I08Rik	12.1752	-3.04717	0.659189	-4.62261	3.7894e-06	0.00057187
Jam3	68.5188	-3.05266	0.557423	-5.47639	4.34101e-08	1.37637e-05
Rcan2	262.988	-3.08843	0.785845	-3.93008	8.49167e-05	0.00621827
Tgfb2	59.931	-3.12032	0.7314	-4.26623	1.98807e-05	0.00209108
Tmem185b	90.3388	-3.13141	0.9861	-3.17555	0.00149552	0.0469345
Zscan18	18.772	-3.1721	0.557947	-5.6853	1.30582e-08	5.03613e-06
Cfi	21.3516	-3.19783	1.01507	-3.15037	0.00163065	0.0493891
Abi3bp	39.9566	-3.26493	0.889768	-3.66942	0.000243103	0.0133071
Id3	368.18	-3.30757	1.02269	-3.23418	0.00121994	0.0411907
Serpinb9b	107.715	-3.31426	0.995373	-3.32967	0.000869492	0.0321749
Angpt4	12.5392	-3.31971	0.967259	-3.43208	0.000598972	0.025231
B930041F14Rik	12.6027	-3.33365	0.727405	-4.58294	4.58479e-06	0.000682678
Hspa12a	65.7537	-3.35512	0.810314	-4.14052	3.46524e-05	0.00309996
Scd1	1411.46	-3.37841	0.413772	-8.16491	3.21669e-16	1.11651e-12
Atp7b	6.77053	-3.41608	1.00735	-3.39114	0.000696021	0.0280266
Tnc	1056.59	-3.41944	1.07953	-3.16754	0.00153736	0.0474663
Ackr3	20.6034	-3.43394	0.820725	-4.18403	2.86381e-05	0.00273085
Vim	725.633	-3.48659	0.880683	-3.95896	7.52773e-05	0.00560703
Hcn2	14.1904	-3.50303	0.728295	-4.8099	1.51002e-06	0.00027017
Map2	12.4366	-3.59909	0.997816	-3.60696	0.000309802	0.0157362
Aqp1	36.4422	-3.63684	0.857017	-4.2436	2.1996e-05	0.00226027
Ly6a	173.066	-3.67558	1.09422	-3.35908	0.000782032	0.0300269
Apln	154.721	-3.6927	1.0951	-3.37202	0.000746203	0.0291813
Speg	319.167	-3.71102	0.601175	-6.17295	6.70262e-10	3.63512e-07
Kctd12	27.7876	-3.75913	1.02357	-3.67258	0.000240115	0.0132713
Col5a1	115.708	-3.77329	0.914887	-4.12432	3.71826e-05	0.00329237
Sema3a	750.208	-3.77464	0.763564	-4.94345	7.67518e-07	0.000146377
E2f6	66.1437	-3.99233	0.586303	-6.80933	9.80574e-12	1.00105e-08
Ppm1h	128.958	-4.0074	1.03073	-3.88792	0.000101109	0.0071331
Igf2	16.6571	-4.0194	1.15091	-3.49238	0.000478744	0.0213041
Fgf7	4.20494	-4.04443	1.20731	-3.34995	0.000808255	0.0306272
Gatsl3	10.3721	-4.05672	0.886452	-4.57635	4.73156e-06	0.000690052
Fam73a	21.6035	-4.09663	1.00123	-4.09159	4.28433e-05	0.00366279
Fbln7	11.0833	-4.1455	1.27695	-3.2464	0.00116876	0.0403467
Elmod1	18.8589	-4.22561	1.08359	-3.89963	9.63405e-05	0.00688062
Itih4	2.85145	-4.25725	1.27083	-3.34997	0.000808194	0.0306272
Dzip1	12.3299	-4.2855	1.32199	-3.24171	0.00118814	0.040608
C1ra	53.9423	-4.3274	1.26686	-3.41584	0.000635867	0.0261504
Zeb1	286.098	-4.33161	1.23391	-3.51047	0.000447307	0.0206428
Sacs	12.2452	-4.33341	1.25313	-3.45806	0.000544081	0.0233149
Mgat3	125.609	-4.43986	0.449479	-9.87779	5.19686e-23	4.15803e-19
Il11	198.943	-4.45234	1.18964	-3.74259	0.00018213	0.0109752
Fam43a	83.1632	-4.4569	1.20928	-3.68559	0.000228178	0.0127743
Hrk	17.8695	-4.47242	1.1556	-3.87021	0.000108741	0.00747949
Car13	10.0409	-4.60169	1.30779	-3.51868	0.000433693	0.020323
Myo5c	30.4552	-4.61021	0.758702	-6.07644	1.22883e-09	6.27244e-07
Ripk3	157.135	-4.62727	0.659226	-7.01925	2.2306e-12	2.41951e-09
Serpinh1	624.826	-4.6434	1.11944	-4.14798	3.35421e-05	0.00304776
Pappa	16.5835	-4.75399	1.45806	-3.2605	0.00111217	0.0389147
Zfp239	4.99688	-5.05904	1.37929	-3.66785	0.000244596	0.0133071
Lypd6b	21.6212	-5.11938	1.0177	-5.03033	4.8963e-07	9.88085e-05
Usp13	46.69	-5.23046	1.16454	-4.49144	7.07436e-06	0.000944428
Cd164l2	5.81004	-5.27125	1.35796	-3.88173	0.000103716	0.00725801
Lrfn1	10.159	-5.35066	1.22547	-4.3662	1.26427e-05	0.00149262
Ucn2	6.25064	-5.36804	1.51279	-3.54843	0.000387542	0.018631
Gm8773	6.45761	-5.42497	1.16273	-4.66571	3.07559e-06	0.00049423
Ankrd33b	53.7926	-5.45087	0.892371	-6.1083	1.007e-09	5.29592e-07
Ppp2r2b	7.28783	-5.59875	1.67651	-3.33952	0.000839241	0.0313902
Cyp4a12b	8.41154	-5.79843	1.36683	-4.24224	2.213e-05	0.00226027
Elfn1	131.034	-5.85473	1.1246	-5.20604	1.92909e-07	4.51298e-05
A430089I19Rik	8.80954	-5.87049	1.7277	-3.39787	0.000679136	0.0276099
Plagl1	60.0642	-5.87604	0.878543	-6.68839	2.25633e-11	1.95793e-08
Serpinb8	17.1288	-6.10345	1.80537	-3.38073	0.000722938	0.0288238
Sytl2	128.641	-6.15133	1.21272	-5.07234	3.9296e-07	8.31686e-05
Chst15	29.006	-6.161	1.9302	-3.19189	0.00141344	0.0450923
Cemip	18.1161	-6.18576	1.76743	-3.49985	0.000465511	0.0210389
Ndrg2	18.238	-6.19586	1.21075	-5.11737	3.0982e-07	6.72115e-05
C1rl	11.5365	-6.26329	1.52334	-4.11155	3.93015e-05	0.00343052
H19	34.4623	-6.40818	1.83798	-3.48653	0.000489339	0.0216839
Cxx1a	14.574	-6.59894	1.84706	-3.57266	0.000353367	0.0173731
Cxx1b	14.6349	-6.60486	1.94387	-3.3978	0.00067931	0.0276099
Galnt18	84.3086	-7.0182	2.06753	-3.39448	0.000687583	0.0278158
C1qtnf6	57.2401	-7.12771	1.53278	-4.65019	3.31633e-06	0.000518386
Tspan15	235.614	-7.35149	1.15801	-6.34836	2.17622e-10	1.51073e-07
Pitx1	25.4578	-7.40192	1.2582	-5.88295	4.03009e-09	1.84058e-06
Atoh8	74.5409	-7.50857	1.83725	-4.08685	4.37262e-05	0.00371994
C1s1	49.6348	-7.64278	2.0108	-3.80087	0.000144189	0.00909963
Panx1	31.3345	-7.70741	1.08621	-7.09568	1.28717e-12	1.48926e-09
Abca8b	36.6298	-7.92733	1.91854	-4.13196	3.59684e-05	0.00320118
Chst1	51.0618	-8.40591	1.97812	-4.24944	2.14304e-05	0.00222709
Sept3	56.6686	-8.55673	1.37802	-6.20945	5.31708e-10	3.07593e-07
Dact2	60.9976	-8.66291	2.02887	-4.26982	1.9563e-05	0.00209108
Bend4	78.6405	-9.02934	2.47266	-3.65167	0.000260537	0.0139127
Arnt2	566.486	-11.878	1.6604	-7.15367	8.44885e-13	1.12792e-09
Postn	22.5171	-20.5267	3.74881	-5.47554	4.36188e-08	1.37637e-05
Fmo2	16.1517	-21.5803	3.74905	-5.75621	8.60237e-09	3.39305e-06
Vit	16.4916	-21.6217	3.74904	-5.76726	8.05685e-09	3.25178e-06
Apela	18.1074	-21.7615	3.74896	-5.80466	6.44948e-09	2.73002e-06

## Sheet: all.p.srt
	baseMean	log2FoldChange	lfcSE	stat	pvalue	padj
Rab6b	272.383	-2.81437	0.272469	-10.3291	5.20385e-25	9.03128e-21
Mgat3	125.609	-4.43986	0.449479	-9.87779	5.19686e-23	4.15803e-19
Scd1	1411.46	-3.37841	0.413772	-8.16491	3.21669e-16	1.11651e-12
Spata13	675.837	1.00713	0.131394	7.66495	1.78902e-14	3.88105e-11
Ttc38	42.7622	-2.00808	0.272793	-7.36119	1.8228e-13	3.16347e-10
Tnk1	61.4896	4.2656	0.583026	7.31631	2.54887e-13	4.02142e-10
Arnt2	566.486	-11.878	1.6604	-7.15367	8.44885e-13	1.12792e-09
Panx1	31.3345	-7.70741	1.08621	-7.09568	1.28717e-12	1.48926e-09
Ripk3	157.135	-4.62727	0.659226	-7.01925	2.2306e-12	2.41951e-09
E2f6	66.1437	-3.99233	0.586303	-6.80933	9.80574e-12	1.00105e-08
Il15	3.25889	5.66656	0.8375	6.76604	1.32358e-11	1.27615e-08
Chst9	9.61979	2.44277	0.364415	6.70326	2.03824e-11	1.86177e-08
Plagl1	60.0642	-5.87604	0.878543	-6.68839	2.25633e-11	1.95793e-08
Pfkp	1267.48	-1.56412	0.241449	-6.47805	9.29171e-11	7.06163e-08
Tspan15	235.614	-7.35149	1.15801	-6.34836	2.17622e-10	1.51073e-07
Fuz	65.6501	-1.30169	0.205624	-6.33045	2.44445e-10	1.57124e-07
Angptl2	79.2631	-2.84763	0.45741	-6.22556	4.79844e-10	2.87162e-07
Sept3	56.6686	-8.55673	1.37802	-6.20945	5.31708e-10	3.07593e-07
Peg3	3755.59	-2.38139	0.385599	-6.17582	6.5821e-10	3.63512e-07
Speg	319.167	-3.71102	0.601175	-6.17295	6.70262e-10	3.63512e-07
Ankrd33b	53.7926	-5.45087	0.892371	-6.1083	1.007e-09	5.29592e-07
Myo5c	30.4552	-4.61021	0.758702	-6.07644	1.22883e-09	6.27244e-07
G6pc3	141.103	-1.15815	0.191213	-6.05685	1.38813e-09	6.88313e-07
Pitx1	25.4578	-7.40192	1.2582	-5.88295	4.03009e-09	1.84058e-06
Efna2	161.275	-2.54335	0.436002	-5.83335	5.43257e-09	2.35706e-06
Apela	18.1074	-21.7615	3.74896	-5.80466	6.44948e-09	2.73002e-06
Focad	223.701	-1.01692	0.175759	-5.78588	7.21327e-09	2.98063e-06
Vit	16.4916	-21.6217	3.74904	-5.76726	8.05685e-09	3.25178e-06
Fmo2	16.1517	-21.5803	3.74905	-5.75621	8.60237e-09	3.39305e-06
Zscan18	18.772	-3.1721	0.557947	-5.6853	1.30582e-08	5.03613e-06
Hpse	52.4102	-1.24134	0.221552	-5.6029	2.1079e-08	7.62138e-06
Blnk	1208.83	-1.23072	0.220725	-5.5758	2.46397e-08	8.55243e-06
Lacc1	170.347	-1.17892	0.213478	-5.52245	3.34295e-08	1.13759e-05
Jam3	68.5188	-3.05266	0.557423	-5.47639	4.34101e-08	1.37637e-05
Postn	22.5171	-20.5267	3.74881	-5.47554	4.36188e-08	1.37637e-05
Thbs3	251.324	-1.04158	0.190906	-5.45597	4.87052e-08	1.48295e-05
Mtrf1	36.912	-1.8246	0.336308	-5.4254	5.78243e-08	1.70353e-05
Slc25a45	14.4754	2.62524	0.488111	5.37837	7.51647e-08	2.11318e-05
Arxes2	9.40906	2.44625	0.454897	5.37758	7.54924e-08	2.11318e-05
Zan	89.9846	-2.51428	0.468888	-5.36222	8.22075e-08	2.26462e-05
Nrxn2	19.0254	-2.78685	0.526852	-5.28963	1.22566e-07	3.12814e-05
Pvrl1	17.1641	4.27533	0.809541	5.28118	1.28355e-07	3.22842e-05
Gsap	106.345	-1.07165	0.203163	-5.27484	1.32872e-07	3.29429e-05
Zfp536	18.5358	-2.5215	0.480102	-5.25202	1.50444e-07	3.67741e-05
Aldh3b1	175.566	-1.25149	0.23953	-5.2248	1.74344e-07	4.20243e-05
Elfn1	131.034	-5.85473	1.1246	-5.20604	1.92909e-07	4.51298e-05
Qsox1	687.394	1.28284	0.247494	5.18331	2.17986e-07	4.91318e-05
Ndrg2	18.238	-6.19586	1.21075	-5.11737	3.0982e-07	6.72115e-05
Sytl2	128.641	-6.15133	1.21272	-5.07234	3.9296e-07	8.31686e-05
Slc22a15	45.246	1.06393	0.211395	5.03292	4.83056e-07	9.86286e-05
Lypd6b	21.6212	-5.11938	1.0177	-5.03033	4.8963e-07	9.88085e-05
Lppr3	436.006	-1.23093	0.247252	-4.97845	6.40939e-07	0.000127816
Iqsec2	112.128	-1.44439	0.29183	-4.94942	7.44335e-07	0.000143533
Sema3a	750.208	-3.77464	0.763564	-4.94345	7.67518e-07	0.000146377
Pak3	166.895	-1.01873	0.207901	-4.90008	9.5798e-07	0.000179699
Jag2	140.061	-1.7075	0.35107	-4.86371	1.15206e-06	0.000212701
Hcn2	14.1904	-3.50303	0.728295	-4.8099	1.51002e-06	0.00027017
Cd40	10.1514	2.92111	0.611317	4.77838	1.76713e-06	0.000306686
Rnf144a	47.2753	-2.94936	0.630084	-4.6809	2.85624e-06	0.000463271
Gm8773	6.45761	-5.42497	1.16273	-4.66571	3.07559e-06	0.00049423
C1qtnf6	57.2401	-7.12771	1.53278	-4.65019	3.31633e-06	0.000518386
3110039I08Rik	12.1752	-3.04717	0.659189	-4.62261	3.7894e-06	0.00057187
B930041F14Rik	12.6027	-3.33365	0.727405	-4.58294	4.58479e-06	0.000682678
Gatsl3	10.3721	-4.05672	0.886452	-4.57635	4.73156e-06	0.000690052
Zfp551	23.102	1.25194	0.274526	4.56036	5.10656e-06	0.00072643
Trpv2	17.0589	1.41276	0.312285	4.52394	6.06994e-06	0.000841768
Syk	1.69451	4.87	1.07684	4.5225	6.11137e-06	0.000841768
Usp13	46.69	-5.23046	1.16454	-4.49144	7.07436e-06	0.000944428
Irx1	242.764	1.52838	0.346724	4.40807	1.04296e-05	0.00131164
Tspan18	343.663	-1.81959	0.412991	-4.40589	1.05352e-05	0.00131538
Spp1	5693.33	-2.04602	0.464763	-4.40228	1.07117e-05	0.00132787
Rbpms2	24.5175	-1.71867	0.390751	-4.39837	1.09069e-05	0.00134248
Add2	46.1023	2.85804	0.650155	4.39593	1.10299e-05	0.00134806
Tcf7	210.275	-1.55569	0.35524	-4.37925	1.19087e-05	0.00141558
Lrfn1	10.159	-5.35066	1.22547	-4.3662	1.26427e-05	0.00149262
Usp29	50.2705	-1.79275	0.411286	-4.35889	1.30722e-05	0.00153289
Dact2	60.9976	-8.66291	2.02887	-4.26982	1.9563e-05	0.00209108
Itga7	167.136	-1.17858	0.276088	-4.26886	1.96472e-05	0.00209108
Zfp608	1514.41	1.05862	0.248073	4.26738	1.97784e-05	0.00209108
Tgfb2	59.931	-3.12032	0.7314	-4.26623	1.98807e-05	0.00209108
Adgrb2	273.671	-2.03526	0.477297	-4.26414	2.00671e-05	0.00209798
Chst1	51.0618	-8.40591	1.97812	-4.24944	2.14304e-05	0.00222709
Aqp1	36.4422	-3.63684	0.857017	-4.2436	2.1996e-05	0.00226027
Cyp4a12b	8.41154	-5.79843	1.36683	-4.24224	2.213e-05	0.00226027
Col6a1	57.5358	-2.02726	0.479204	-4.23047	2.33208e-05	0.00232605
Far2	62.3347	-1.78804	0.424403	-4.21308	2.51917e-05	0.0024841
Ackr3	20.6034	-3.43394	0.820725	-4.18403	2.86381e-05	0.00273085
Bend7	191.679	1.61276	0.38681	4.16939	3.05421e-05	0.00284977
Plekha6	195.926	-1.0518	0.253068	-4.15618	3.23616e-05	0.00298743
Serpinh1	624.826	-4.6434	1.11944	-4.14798	3.35421e-05	0.00304776
Hspa12a	65.7537	-3.35512	0.810314	-4.14052	3.46524e-05	0.00309996
Abca8b	36.6298	-7.92733	1.91854	-4.13196	3.59684e-05	0.00320118
Col5a1	115.708	-3.77329	0.914887	-4.12432	3.71826e-05	0.00329237
C1rl	11.5365	-6.26329	1.52334	-4.11155	3.93015e-05	0.00343052
Fam73a	21.6035	-4.09663	1.00123	-4.09159	4.28433e-05	0.00366279
Atoh8	74.5409	-7.50857	1.83725	-4.08685	4.37262e-05	0.00371994
Cpn1	29.7708	-1.28534	0.316217	-4.06473	4.80883e-05	0.00401237
C3	70.0247	-2.66565	0.663134	-4.01978	5.82523e-05	0.00470218
Nrros	8.77713	1.39092	0.347507	4.00255	6.26637e-05	0.00489878
Slc47a1	3.83369	2.74294	0.688539	3.98371	6.78468e-05	0.00515239
Tspan1	12.8103	1.61227	0.404765	3.98323	6.7986e-05	0.00515239
Vim	725.633	-3.48659	0.880683	-3.95896	7.52773e-05	0.00560703
Slc9a5	492.162	-1.10644	0.280164	-3.94925	7.83968e-05	0.00581443
Henmt1	6.24055	1.82465	0.462198	3.94777	7.8883e-05	0.0058256
Rcan2	262.988	-3.08843	0.785845	-3.93008	8.49167e-05	0.00621827
Aldh2	25.9449	-2.06039	0.525551	-3.92045	8.8385e-05	0.00641808
Elmod1	18.8589	-4.22561	1.08359	-3.89963	9.63405e-05	0.00688062
Ppm1h	128.958	-4.0074	1.03073	-3.88792	0.000101109	0.0071331
Cd164l2	5.81004	-5.27125	1.35796	-3.88173	0.000103716	0.00725801
Hrk	17.8695	-4.47242	1.1556	-3.87021	0.000108741	0.00747949
Serinc4	88.9982	-1.2079	0.314202	-3.84435	0.000120871	0.00807537
Cacng7	62.6835	-1.34406	0.352357	-3.81449	0.000136466	0.00875112
Il18bp	61.6449	-1.01058	0.265824	-3.80168	0.000143721	0.00909963
C1s1	49.6348	-7.64278	2.0108	-3.80087	0.000144189	0.00909963
P3h1	173.612	-2.46478	0.653909	-3.76931	0.0001637	0.0100745
Cysltr1	5.12523	2.41835	0.64485	3.75026	0.000176653	0.0107196
1700007J10Rik	12.3259	-2.24619	0.599304	-3.748	0.000178249	0.0107788
Il11	198.943	-4.45234	1.18964	-3.74259	0.00018213	0.0109752
Gm12603	55.9546	-1.49795	0.400558	-3.73966	0.000184268	0.0110656
Nupr1	844.734	1.02175	0.273435	3.73674	0.000186424	0.0111565
Aldh5a1	22.4193	-2.54315	0.681387	-3.73231	0.000189732	0.0112088
Stom	1125.32	-1.43464	0.384944	-3.72688	0.000193864	0.0113666
Cldn8	471.155	2.17562	0.584266	3.72368	0.000196342	0.0114731
Mir7-1	20.4206	-1.62047	0.436088	-3.71592	0.000202465	0.0116854
Gper1	34.3736	1.09528	0.295901	3.70151	0.000214324	0.0122355
Fam43a	83.1632	-4.4569	1.20928	-3.68559	0.000228178	0.0127743
Kctd12	27.7876	-3.75913	1.02357	-3.67258	0.000240115	0.0132713
Rtp4	20.8591	-1.77162	0.482518	-3.6716	0.000241032	0.0132797
Abi3bp	39.9566	-3.26493	0.889768	-3.66942	0.000243103	0.0133071
Zfp239	4.99688	-5.05904	1.37929	-3.66785	0.000244596	0.0133071
Cp	1387.9	-1.41672	0.386872	-3.66199	0.000250262	0.0135305
Plekhg4	26.0398	-1.6566	0.452923	-3.65758	0.000254612	0.013723
Nrg4	10.5205	-1.88585	0.516403	-3.6519	0.000260307	0.0139127
Bend4	78.6405	-9.02934	2.47266	-3.65167	0.000260537	0.0139127
8430408G22Rik	75.1536	1.88233	0.51771	3.63588	0.000277029	0.0145692
Gdf11	151.001	-1.20415	0.33182	-3.62894	0.000284593	0.0148768
Psmb8	16.0297	-2.33161	0.644847	-3.61576	0.000299464	0.0154219
Map2	12.4366	-3.59909	0.997816	-3.60696	0.000309802	0.0157362
Dram1	33.7868	-1.62554	0.451082	-3.60364	0.000313789	0.015877
Sh3kbp1	41.7639	-2.44758	0.679546	-3.60178	0.000316043	0.0158984
Tgfbr3l	75.1257	-1.11826	0.310739	-3.59872	0.000319791	0.0159942
Cxx1a	14.574	-6.59894	1.84706	-3.57266	0.000353367	0.0173731
Sept6	359.138	-1.4516	0.406874	-3.56768	0.000360161	0.0175578
Ucn2	6.25064	-5.36804	1.51279	-3.54843	0.000387542	0.018631
Abcb1b	200.19	-2.09959	0.59286	-3.54145	0.000397931	0.0190251
Car13	10.0409	-4.60169	1.30779	-3.51868	0.000433693	0.020323
Tigit	52.9271	-2.49964	0.711198	-3.51468	0.000440276	0.0204853
Rasgrp2	24.83	-2.64327	0.752469	-3.5128	0.000443411	0.0205759
Zeb1	286.098	-4.33161	1.23391	-3.51047	0.000447307	0.0206428
Cemip	18.1161	-6.18576	1.76743	-3.49985	0.000465511	0.0210389
Ephx4	5.28441	3.53971	1.0118	3.49845	0.000467979	0.021072
Igf2	16.6571	-4.0194	1.15091	-3.49238	0.000478744	0.0213041
H19	34.4623	-6.40818	1.83798	-3.48653	0.000489339	0.0216839
Gpr160	295.521	1.53958	0.441611	3.48629	0.000489777	0.0216839
Cyp51	10229.8	-1.38583	0.398088	-3.48121	0.00049916	0.0219871
Flrt2	17.9866	-2.8452	0.817714	-3.47946	0.000502424	0.0220749
Taf9b	9.66642	-2.68995	0.773354	-3.4783	0.000504608	0.0221148
Tmem37	188.063	-1.14967	0.33129	-3.47029	0.000519898	0.0227275
Zfp786	25.0679	1.07569	0.310261	3.46706	0.000526178	0.0229443
C4b	9.8937	-2.72721	0.787622	-3.46259	0.000535007	0.0232126
Sacs	12.2452	-4.33341	1.25313	-3.45806	0.000544081	0.0233149
Lrguk	40.3016	1.09735	0.317541	3.45576	0.000548744	0.0234568
Pou4f1	1.8337	3.80489	1.10832	3.43303	0.000596882	0.0252041
Angpt4	12.5392	-3.31971	0.967259	-3.43208	0.000598972	0.025231
Slc39a8	2.56508	3.22742	0.940949	3.42997	0.000603658	0.0253668
Zfp791	51.5475	1.11255	0.324975	3.42349	0.000618233	0.0257311
C1ra	53.9423	-4.3274	1.26686	-3.41584	0.000635867	0.0261504
Hpn	44.6937	2.60809	0.764664	3.41077	0.000647803	0.0265783
A430089I19Rik	8.80954	-5.87049	1.7277	-3.39787	0.000679136	0.0276099
Cxx1b	14.6349	-6.60486	1.94387	-3.3978	0.00067931	0.0276099
Gm14057	18.8241	-1.29497	0.381267	-3.39649	0.000682571	0.0276776
Galnt18	84.3086	-7.0182	2.06753	-3.39448	0.000687583	0.0278158
Lrriq4	1.53243	3.177	0.936209	3.39348	0.000690116	0.0278534
Atp7b	6.77053	-3.41608	1.00735	-3.39114	0.000696021	0.0280266
Serpinb8	17.1288	-6.10345	1.80537	-3.38073	0.000722938	0.0288238
Rasl12	80.5986	-1.87581	0.555058	-3.37949	0.000726201	0.0288238
1700007K13Rik	2.60699	2.80262	0.83059	3.37424	0.000740185	0.0290632
Apln	154.721	-3.6927	1.0951	-3.37202	0.000746203	0.0291813
Nqo1	39.4544	1.5982	0.474064	3.37128	0.000748198	0.0291813
St8sia2	61.2046	2.24366	0.667767	3.35995	0.000779573	0.0300041
Ly6a	173.066	-3.67558	1.09422	-3.35908	0.000782032	0.0300269
Itih4	2.85145	-4.25725	1.27083	-3.34997	0.000808194	0.0306272
Fgf7	4.20494	-4.04443	1.20731	-3.34995	0.000808255	0.0306272
Pkdcc	499.103	-1.81306	0.542011	-3.34506	0.000822661	0.0309702
Ppp2r2b	7.28783	-5.59875	1.67651	-3.33952	0.000839241	0.0313902
Zfp273	7.65616	1.46356	0.439339	3.33128	0.000864481	0.0321265
Upp1	49.3834	-1.37685	0.413429	-3.33031	0.000867488	0.0321694
Serpinb9b	107.715	-3.31426	0.995373	-3.32967	0.000869492	0.0321749
Eln	11.8747	2.30932	0.695414	3.32078	0.000897662	0.0330763
9130019O22Rik	21.5945	-2.41536	0.72773	-3.31904	0.000903283	0.0331709
Fam78b	21.1417	3.14248	0.948313	3.31376	0.000920503	0.0335197
Thbd	585.247	-2.47879	0.749673	-3.30649	0.000944728	0.0343007
Nr3c2	212.679	-1.26616	0.386913	-3.27246	0.00106617	0.0380729
Cd68	35.4518	-1.2749	0.390757	-3.26263	0.00110384	0.0389147
Pappa	16.5835	-4.75399	1.45806	-3.2605	0.00111217	0.0389147
Fbln7	11.0833	-4.1455	1.27695	-3.2464	0.00116876	0.0403467
Dzip1	12.3299	-4.2855	1.32199	-3.24171	0.00118814	0.040608
Snord16a	19.6863	-2.23508	0.6895	-3.24159	0.00118864	0.040608
Cd44	1087.23	-1.20224	0.371006	-3.24049	0.00119326	0.0406858
Gpc4	458.719	-1.37006	0.422876	-3.23986	0.0011959	0.0406958
1700109H08Rik	33.2713	-2.20383	0.68075	-3.23735	0.00120644	0.0408991
Id3	368.18	-3.30757	1.02269	-3.23418	0.00121994	0.0411907
A230103J11Rik	16.8444	-1.46823	0.454116	-3.23316	0.00122429	0.0412575
Tnfsf13b	8.13398	-2.03719	0.63178	-3.22453	0.00126179	0.0423096
Wnt16	1064.51	-2.74907	0.85266	-3.22411	0.00126365	0.0423096
Mettl7b	19.0042	-2.20339	0.683609	-3.22318	0.00126777	0.0423117
Nptxr	16.419	-2.14595	0.666243	-3.22097	0.00127758	0.0425575
Zfp345	53.5725	1.4986	0.465621	3.21849	0.00128867	0.0426738
Cables1	37.4881	-1.15899	0.361163	-3.20905	0.00133174	0.0436083
Gramd1b	21.6568	2.69458	0.841807	3.20095	0.00136976	0.0443484
Acss2	132.377	-1.09529	0.342921	-3.19399	0.00140321	0.0448486
Chst15	29.006	-6.161	1.9302	-3.19189	0.00141344	0.0450923
Plcxd2	282.686	-1.1688	0.367536	-3.18009	0.00147227	0.0465794
Zfp503	81.7379	1.00898	0.317461	3.17829	0.00148147	0.0466096
Tmem185b	90.3388	-3.13141	0.9861	-3.17555	0.00149552	0.0469345
Tnc	1056.59	-3.41944	1.07953	-3.16754	0.00153736	0.0474663
F730043M19Rik	28.4751	-1.81776	0.574336	-3.16498	0.00155096	0.047725
Gcnt1	18.5578	-1.90252	0.603271	-3.15368	0.00161228	0.0490729
Cfi	21.3516	-3.19783	1.01507	-3.15037	0.00163065	0.0493891

## Sheet: all.names.srt
	baseMean	log2FoldChange	lfcSE	stat	pvalue	padj
1700007J10Rik	12.3259	-2.24619	0.599304	-3.748	0.000178249	0.0107788
1700007K13Rik	2.60699	2.80262	0.83059	3.37424	0.000740185	0.0290632
1700109H08Rik	33.2713	-2.20383	0.68075	-3.23735	0.00120644	0.0408991
3110039I08Rik	12.1752	-3.04717	0.659189	-4.62261	3.7894e-06	0.00057187
8430408G22Rik	75.1536	1.88233	0.51771	3.63588	0.000277029	0.0145692
9130019O22Rik	21.5945	-2.41536	0.72773	-3.31904	0.000903283	0.0331709
A230103J11Rik	16.8444	-1.46823	0.454116	-3.23316	0.00122429	0.0412575
A430089I19Rik	8.80954	-5.87049	1.7277	-3.39787	0.000679136	0.0276099
Abca8b	36.6298	-7.92733	1.91854	-4.13196	3.59684e-05	0.00320118
Abcb1b	200.19	-2.09959	0.59286	-3.54145	0.000397931	0.0190251
Abi3bp	39.9566	-3.26493	0.889768	-3.66942	0.000243103	0.0133071
Ackr3	20.6034	-3.43394	0.820725	-4.18403	2.86381e-05	0.00273085
Acss2	132.377	-1.09529	0.342921	-3.19399	0.00140321	0.0448486
Add2	46.1023	2.85804	0.650155	4.39593	1.10299e-05	0.00134806
Adgrb2	273.671	-2.03526	0.477297	-4.26414	2.00671e-05	0.00209798
Aldh2	25.9449	-2.06039	0.525551	-3.92045	8.8385e-05	0.00641808
Aldh3b1	175.566	-1.25149	0.23953	-5.2248	1.74344e-07	4.20243e-05
Aldh5a1	22.4193	-2.54315	0.681387	-3.73231	0.000189732	0.0112088
Angpt4	12.5392	-3.31971	0.967259	-3.43208	0.000598972	0.025231
Angptl2	79.2631	-2.84763	0.45741	-6.22556	4.79844e-10	2.87162e-07
Ankrd33b	53.7926	-5.45087	0.892371	-6.1083	1.007e-09	5.29592e-07
Apela	18.1074	-21.7615	3.74896	-5.80466	6.44948e-09	2.73002e-06
Apln	154.721	-3.6927	1.0951	-3.37202	0.000746203	0.0291813
Aqp1	36.4422	-3.63684	0.857017	-4.2436	2.1996e-05	0.00226027
Arnt2	566.486	-11.878	1.6604	-7.15367	8.44885e-13	1.12792e-09
Arxes2	9.40906	2.44625	0.454897	5.37758	7.54924e-08	2.11318e-05
Atoh8	74.5409	-7.50857	1.83725	-4.08685	4.37262e-05	0.00371994
Atp7b	6.77053	-3.41608	1.00735	-3.39114	0.000696021	0.0280266
B930041F14Rik	12.6027	-3.33365	0.727405	-4.58294	4.58479e-06	0.000682678
Bend4	78.6405	-9.02934	2.47266	-3.65167	0.000260537	0.0139127
Bend7	191.679	1.61276	0.38681	4.16939	3.05421e-05	0.00284977
Blnk	1208.83	-1.23072	0.220725	-5.5758	2.46397e-08	8.55243e-06
C1qtnf6	57.2401	-7.12771	1.53278	-4.65019	3.31633e-06	0.000518386
C1ra	53.9423	-4.3274	1.26686	-3.41584	0.000635867	0.0261504
C1rl	11.5365	-6.26329	1.52334	-4.11155	3.93015e-05	0.00343052
C1s1	49.6348	-7.64278	2.0108	-3.80087	0.000144189	0.00909963
C3	70.0247	-2.66565	0.663134	-4.01978	5.82523e-05	0.00470218
C4b	9.8937	-2.72721	0.787622	-3.46259	0.000535007	0.0232126
Cables1	37.4881	-1.15899	0.361163	-3.20905	0.00133174	0.0436083
Cacng7	62.6835	-1.34406	0.352357	-3.81449	0.000136466	0.00875112
Car13	10.0409	-4.60169	1.30779	-3.51868	0.000433693	0.020323
Cd164l2	5.81004	-5.27125	1.35796	-3.88173	0.000103716	0.00725801
Cd40	10.1514	2.92111	0.611317	4.77838	1.76713e-06	0.000306686
Cd44	1087.23	-1.20224	0.371006	-3.24049	0.00119326	0.0406858
Cd68	35.4518	-1.2749	0.390757	-3.26263	0.00110384	0.0389147
Cemip	18.1161	-6.18576	1.76743	-3.49985	0.000465511	0.0210389
Cfi	21.3516	-3.19783	1.01507	-3.15037	0.00163065	0.0493891
Chst1	51.0618	-8.40591	1.97812	-4.24944	2.14304e-05	0.00222709
Chst15	29.006	-6.161	1.9302	-3.19189	0.00141344	0.0450923
Chst9	9.61979	2.44277	0.364415	6.70326	2.03824e-11	1.86177e-08
Cldn8	471.155	2.17562	0.584266	3.72368	0.000196342	0.0114731
Col5a1	115.708	-3.77329	0.914887	-4.12432	3.71826e-05	0.00329237
Col6a1	57.5358	-2.02726	0.479204	-4.23047	2.33208e-05	0.00232605
Cp	1387.9	-1.41672	0.386872	-3.66199	0.000250262	0.0135305
Cpn1	29.7708	-1.28534	0.316217	-4.06473	4.80883e-05	0.00401237
Cxx1a	14.574	-6.59894	1.84706	-3.57266	0.000353367	0.0173731
Cxx1b	14.6349	-6.60486	1.94387	-3.3978	0.00067931	0.0276099
Cyp4a12b	8.41154	-5.79843	1.36683	-4.24224	2.213e-05	0.00226027
Cyp51	10229.8	-1.38583	0.398088	-3.48121	0.00049916	0.0219871
Cysltr1	5.12523	2.41835	0.64485	3.75026	0.000176653	0.0107196
Dact2	60.9976	-8.66291	2.02887	-4.26982	1.9563e-05	0.00209108
Dram1	33.7868	-1.62554	0.451082	-3.60364	0.000313789	0.015877
Dzip1	12.3299	-4.2855	1.32199	-3.24171	0.00118814	0.040608
E2f6	66.1437	-3.99233	0.586303	-6.80933	9.80574e-12	1.00105e-08
Efna2	161.275	-2.54335	0.436002	-5.83335	5.43257e-09	2.35706e-06
Elfn1	131.034	-5.85473	1.1246	-5.20604	1.92909e-07	4.51298e-05
Elmod1	18.8589	-4.22561	1.08359	-3.89963	9.63405e-05	0.00688062
Eln	11.8747	2.30932	0.695414	3.32078	0.000897662	0.0330763
Ephx4	5.28441	3.53971	1.0118	3.49845	0.000467979	0.021072
F730043M19Rik	28.4751	-1.81776	0.574336	-3.16498	0.00155096	0.047725
Fam43a	83.1632	-4.4569	1.20928	-3.68559	0.000228178	0.0127743
Fam73a	21.6035	-4.09663	1.00123	-4.09159	4.28433e-05	0.00366279
Fam78b	21.1417	3.14248	0.948313	3.31376	0.000920503	0.0335197
Far2	62.3347	-1.78804	0.424403	-4.21308	2.51917e-05	0.0024841
Fbln7	11.0833	-4.1455	1.27695	-3.2464	0.00116876	0.0403467
Fgf7	4.20494	-4.04443	1.20731	-3.34995	0.000808255	0.0306272
Flrt2	17.9866	-2.8452	0.817714	-3.47946	0.000502424	0.0220749
Fmo2	16.1517	-21.5803	3.74905	-5.75621	8.60237e-09	3.39305e-06
Focad	223.701	-1.01692	0.175759	-5.78588	7.21327e-09	2.98063e-06
Fuz	65.6501	-1.30169	0.205624	-6.33045	2.44445e-10	1.57124e-07
G6pc3	141.103	-1.15815	0.191213	-6.05685	1.38813e-09	6.88313e-07
Galnt18	84.3086	-7.0182	2.06753	-3.39448	0.000687583	0.0278158
Gatsl3	10.3721	-4.05672	0.886452	-4.57635	4.73156e-06	0.000690052
Gcnt1	18.5578	-1.90252	0.603271	-3.15368	0.00161228	0.0490729
Gdf11	151.001	-1.20415	0.33182	-3.62894	0.000284593	0.0148768
Gm12603	55.9546	-1.49795	0.400558	-3.73966	0.000184268	0.0110656
Gm14057	18.8241	-1.29497	0.381267	-3.39649	0.000682571	0.0276776
Gm8773	6.45761	-5.42497	1.16273	-4.66571	3.07559e-06	0.00049423
Gpc4	458.719	-1.37006	0.422876	-3.23986	0.0011959	0.0406958
Gper1	34.3736	1.09528	0.295901	3.70151	0.000214324	0.0122355
Gpr160	295.521	1.53958	0.441611	3.48629	0.000489777	0.0216839
Gramd1b	21.6568	2.69458	0.841807	3.20095	0.00136976	0.0443484
Gsap	106.345	-1.07165	0.203163	-5.27484	1.32872e-07	3.29429e-05
H19	34.4623	-6.40818	1.83798	-3.48653	0.000489339	0.0216839
Hcn2	14.1904	-3.50303	0.728295	-4.8099	1.51002e-06	0.00027017
Henmt1	6.24055	1.82465	0.462198	3.94777	7.8883e-05	0.0058256
Hpn	44.6937	2.60809	0.764664	3.41077	0.000647803	0.0265783
Hpse	52.4102	-1.24134	0.221552	-5.6029	2.1079e-08	7.62138e-06
Hrk	17.8695	-4.47242	1.1556	-3.87021	0.000108741	0.00747949
Hspa12a	65.7537	-3.35512	0.810314	-4.14052	3.46524e-05	0.00309996
Id3	368.18	-3.30757	1.02269	-3.23418	0.00121994	0.0411907
Igf2	16.6571	-4.0194	1.15091	-3.49238	0.000478744	0.0213041
Il11	198.943	-4.45234	1.18964	-3.74259	0.00018213	0.0109752
Il15	3.25889	5.66656	0.8375	6.76604	1.32358e-11	1.27615e-08
Il18bp	61.6449	-1.01058	0.265824	-3.80168	0.000143721	0.00909963
Iqsec2	112.128	-1.44439	0.29183	-4.94942	7.44335e-07	0.000143533
Irx1	242.764	1.52838	0.346724	4.40807	1.04296e-05	0.00131164
Itga7	167.136	-1.17858	0.276088	-4.26886	1.96472e-05	0.00209108
Itih4	2.85145	-4.25725	1.27083	-3.34997	0.000808194	0.0306272
Jag2	140.061	-1.7075	0.35107	-4.86371	1.15206e-06	0.000212701
Jam3	68.5188	-3.05266	0.557423	-5.47639	4.34101e-08	1.37637e-05
Kctd12	27.7876	-3.75913	1.02357	-3.67258	0.000240115	0.0132713
Lacc1	170.347	-1.17892	0.213478	-5.52245	3.34295e-08	1.13759e-05
Lppr3	436.006	-1.23093	0.247252	-4.97845	6.40939e-07	0.000127816
Lrfn1	10.159	-5.35066	1.22547	-4.3662	1.26427e-05	0.00149262
Lrguk	40.3016	1.09735	0.317541	3.45576	0.000548744	0.0234568
Lrriq4	1.53243	3.177	0.936209	3.39348	0.000690116	0.0278534
Ly6a	173.066	-3.67558	1.09422	-3.35908	0.000782032	0.0300269
Lypd6b	21.6212	-5.11938	1.0177	-5.03033	4.8963e-07	9.88085e-05
Map2	12.4366	-3.59909	0.997816	-3.60696	0.000309802	0.0157362
Mettl7b	19.0042	-2.20339	0.683609	-3.22318	0.00126777	0.0423117
Mgat3	125.609	-4.43986	0.449479	-9.87779	5.19686e-23	4.15803e-19
Mir7-1	20.4206	-1.62047	0.436088	-3.71592	0.000202465	0.0116854
Mtrf1	36.912	-1.8246	0.336308	-5.4254	5.78243e-08	1.70353e-05
Myo5c	30.4552	-4.61021	0.758702	-6.07644	1.22883e-09	6.27244e-07
Ndrg2	18.238	-6.19586	1.21075	-5.11737	3.0982e-07	6.72115e-05
Nptxr	16.419	-2.14595	0.666243	-3.22097	0.00127758	0.0425575
Nqo1	39.4544	1.5982	0.474064	3.37128	0.000748198	0.0291813
Nr3c2	212.679	-1.26616	0.386913	-3.27246	0.00106617	0.0380729
Nrg4	10.5205	-1.88585	0.516403	-3.6519	0.000260307	0.0139127
Nrros	8.77713	1.39092	0.347507	4.00255	6.26637e-05	0.00489878
Nrxn2	19.0254	-2.78685	0.526852	-5.28963	1.22566e-07	3.12814e-05
Nupr1	844.734	1.02175	0.273435	3.73674	0.000186424	0.0111565
P3h1	173.612	-2.46478	0.653909	-3.76931	0.0001637	0.0100745
Pak3	166.895	-1.01873	0.207901	-4.90008	9.5798e-07	0.000179699
Panx1	31.3345	-7.70741	1.08621	-7.09568	1.28717e-12	1.48926e-09
Pappa	16.5835	-4.75399	1.45806	-3.2605	0.00111217	0.0389147
Peg3	3755.59	-2.38139	0.385599	-6.17582	6.5821e-10	3.63512e-07
Pfkp	1267.48	-1.56412	0.241449	-6.47805	9.29171e-11	7.06163e-08
Pitx1	25.4578	-7.40192	1.2582	-5.88295	4.03009e-09	1.84058e-06
Pkdcc	499.103	-1.81306	0.542011	-3.34506	0.000822661	0.0309702
Plagl1	60.0642	-5.87604	0.878543	-6.68839	2.25633e-11	1.95793e-08
Plcxd2	282.686	-1.1688	0.367536	-3.18009	0.00147227	0.0465794
Plekha6	195.926	-1.0518	0.253068	-4.15618	3.23616e-05	0.00298743
Plekhg4	26.0398	-1.6566	0.452923	-3.65758	0.000254612	0.013723
Postn	22.5171	-20.5267	3.74881	-5.47554	4.36188e-08	1.37637e-05
Pou4f1	1.8337	3.80489	1.10832	3.43303	0.000596882	0.0252041
Ppm1h	128.958	-4.0074	1.03073	-3.88792	0.000101109	0.0071331
Ppp2r2b	7.28783	-5.59875	1.67651	-3.33952	0.000839241	0.0313902
Psmb8	16.0297	-2.33161	0.644847	-3.61576	0.000299464	0.0154219
Pvrl1	17.1641	4.27533	0.809541	5.28118	1.28355e-07	3.22842e-05
Qsox1	687.394	1.28284	0.247494	5.18331	2.17986e-07	4.91318e-05
Rab6b	272.383	-2.81437	0.272469	-10.3291	5.20385e-25	9.03128e-21
Rasgrp2	24.83	-2.64327	0.752469	-3.5128	0.000443411	0.0205759
Rasl12	80.5986	-1.87581	0.555058	-3.37949	0.000726201	0.0288238
Rbpms2	24.5175	-1.71867	0.390751	-4.39837	1.09069e-05	0.00134248
Rcan2	262.988	-3.08843	0.785845	-3.93008	8.49167e-05	0.00621827
Ripk3	157.135	-4.62727	0.659226	-7.01925	2.2306e-12	2.41951e-09
Rnf144a	47.2753	-2.94936	0.630084	-4.6809	2.85624e-06	0.000463271
Rtp4	20.8591	-1.77162	0.482518	-3.6716	0.000241032	0.0132797
Sacs	12.2452	-4.33341	1.25313	-3.45806	0.000544081	0.0233149
Scd1	1411.46	-3.37841	0.413772	-8.16491	3.21669e-16	1.11651e-12
Sema3a	750.208	-3.77464	0.763564	-4.94345	7.67518e-07	0.000146377
Sept3	56.6686	-8.55673	1.37802	-6.20945	5.31708e-10	3.07593e-07
Sept6	359.138	-1.4516	0.406874	-3.56768	0.000360161	0.0175578
Serinc4	88.9982	-1.2079	0.314202	-3.84435	0.000120871	0.00807537
Serpinb8	17.1288	-6.10345	1.80537	-3.38073	0.000722938	0.0288238
Serpinb9b	107.715	-3.31426	0.995373	-3.32967	0.000869492	0.0321749
Serpinh1	624.826	-4.6434	1.11944	-4.14798	3.35421e-05	0.00304776
Sh3kbp1	41.7639	-2.44758	0.679546	-3.60178	0.000316043	0.0158984
Slc22a15	45.246	1.06393	0.211395	5.03292	4.83056e-07	9.86286e-05
Slc25a45	14.4754	2.62524	0.488111	5.37837	7.51647e-08	2.11318e-05
Slc39a8	2.56508	3.22742	0.940949	3.42997	0.000603658	0.0253668
Slc47a1	3.83369	2.74294	0.688539	3.98371	6.78468e-05	0.00515239
Slc9a5	492.162	-1.10644	0.280164	-3.94925	7.83968e-05	0.00581443
Snord16a	19.6863	-2.23508	0.6895	-3.24159	0.00118864	0.040608
Spata13	675.837	1.00713	0.131394	7.66495	1.78902e-14	3.88105e-11
Speg	319.167	-3.71102	0.601175	-6.17295	6.70262e-10	3.63512e-07
Spp1	5693.33	-2.04602	0.464763	-4.40228	1.07117e-05	0.00132787
St8sia2	61.2046	2.24366	0.667767	3.35995	0.000779573	0.0300041
Stom	1125.32	-1.43464	0.384944	-3.72688	0.000193864	0.0113666
Syk	1.69451	4.87	1.07684	4.5225	6.11137e-06	0.000841768
Sytl2	128.641	-6.15133	1.21272	-5.07234	3.9296e-07	8.31686e-05
Taf9b	9.66642	-2.68995	0.773354	-3.4783	0.000504608	0.0221148
Tcf7	210.275	-1.55569	0.35524	-4.37925	1.19087e-05	0.00141558
Tgfb2	59.931	-3.12032	0.7314	-4.26623	1.98807e-05	0.00209108
Tgfbr3l	75.1257	-1.11826	0.310739	-3.59872	0.000319791	0.0159942
Thbd	585.247	-2.47879	0.749673	-3.30649	0.000944728	0.0343007
Thbs3	251.324	-1.04158	0.190906	-5.45597	4.87052e-08	1.48295e-05
Tigit	52.9271	-2.49964	0.711198	-3.51468	0.000440276	0.0204853
Tmem185b	90.3388	-3.13141	0.9861	-3.17555	0.00149552	0.0469345
Tmem37	188.063	-1.14967	0.33129	-3.47029	0.000519898	0.0227275
Tnc	1056.59	-3.41944	1.07953	-3.16754	0.00153736	0.0474663
Tnfsf13b	8.13398	-2.03719	0.63178	-3.22453	0.00126179	0.0423096
Tnk1	61.4896	4.2656	0.583026	7.31631	2.54887e-13	4.02142e-10
Trpv2	17.0589	1.41276	0.312285	4.52394	6.06994e-06	0.000841768
Tspan1	12.8103	1.61227	0.404765	3.98323	6.7986e-05	0.00515239
Tspan15	235.614	-7.35149	1.15801	-6.34836	2.17622e-10	1.51073e-07
Tspan18	343.663	-1.81959	0.412991	-4.40589	1.05352e-05	0.00131538
Ttc38	42.7622	-2.00808	0.272793	-7.36119	1.8228e-13	3.16347e-10
Ucn2	6.25064	-5.36804	1.51279	-3.54843	0.000387542	0.018631
Upp1	49.3834	-1.37685	0.413429	-3.33031	0.000867488	0.0321694
Usp13	46.69	-5.23046	1.16454	-4.49144	7.07436e-06	0.000944428
Usp29	50.2705	-1.79275	0.411286	-4.35889	1.30722e-05	0.00153289
Vim	725.633	-3.48659	0.880683	-3.95896	7.52773e-05	0.00560703
Vit	16.4916	-21.6217	3.74904	-5.76726	8.05685e-09	3.25178e-06
Wnt16	1064.51	-2.74907	0.85266	-3.22411	0.00126365	0.0423096
Zan	89.9846	-2.51428	0.468888	-5.36222	8.22075e-08	2.26462e-05
Zeb1	286.098	-4.33161	1.23391	-3.51047	0.000447307	0.0206428
Zfp239	4.99688	-5.05904	1.37929	-3.66785	0.000244596	0.0133071
Zfp273	7.65616	1.46356	0.439339	3.33128	0.000864481	0.0321265
Zfp345	53.5725	1.4986	0.465621	3.21849	0.00128867	0.0426738
Zfp503	81.7379	1.00898	0.317461	3.17829	0.00148147	0.0466096
Zfp536	18.5358	-2.5215	0.480102	-5.25202	1.50444e-07	3.67741e-05
Zfp551	23.102	1.25194	0.274526	4.56036	5.10656e-06	0.00072643
Zfp608	1514.41	1.05862	0.248073	4.26738	1.97784e-05	0.00209108
Zfp786	25.0679	1.07569	0.310261	3.46706	0.000526178	0.0229443
Zfp791	51.5475	1.11255	0.324975	3.42349	0.000618233	0.0257311
Zscan18	18.772	-3.1721	0.557947	-5.6853	1.30582e-08	5.03613e-06

## Sheet: up.l2FC.srt
	baseMean	log2FoldChange	lfcSE	stat	pvalue	padj
Il15	3.25889	5.66656	0.8375	6.76604	1.32358e-11	1.27615e-08
Syk	1.69451	4.87	1.07684	4.5225	6.11137e-06	0.000841768
Pvrl1	17.1641	4.27533	0.809541	5.28118	1.28355e-07	3.22842e-05
Tnk1	61.4896	4.2656	0.583026	7.31631	2.54887e-13	4.02142e-10
Pou4f1	1.8337	3.80489	1.10832	3.43303	0.000596882	0.0252041
Ephx4	5.28441	3.53971	1.0118	3.49845	0.000467979	0.021072
Slc39a8	2.56508	3.22742	0.940949	3.42997	0.000603658	0.0253668
Lrriq4	1.53243	3.177	0.936209	3.39348	0.000690116	0.0278534
Fam78b	21.1417	3.14248	0.948313	3.31376	0.000920503	0.0335197
Cd40	10.1514	2.92111	0.611317	4.77838	1.76713e-06	0.000306686
Add2	46.1023	2.85804	0.650155	4.39593	1.10299e-05	0.00134806
1700007K13Rik	2.60699	2.80262	0.83059	3.37424	0.000740185	0.0290632
Slc47a1	3.83369	2.74294	0.688539	3.98371	6.78468e-05	0.00515239
Gramd1b	21.6568	2.69458	0.841807	3.20095	0.00136976	0.0443484
Slc25a45	14.4754	2.62524	0.488111	5.37837	7.51647e-08	2.11318e-05
Hpn	44.6937	2.60809	0.764664	3.41077	0.000647803	0.0265783
Arxes2	9.40906	2.44625	0.454897	5.37758	7.54924e-08	2.11318e-05
Chst9	9.61979	2.44277	0.364415	6.70326	2.03824e-11	1.86177e-08
Cysltr1	5.12523	2.41835	0.64485	3.75026	0.000176653	0.0107196
Eln	11.8747	2.30932	0.695414	3.32078	0.000897662	0.0330763
St8sia2	61.2046	2.24366	0.667767	3.35995	0.000779573	0.0300041
Cldn8	471.155	2.17562	0.584266	3.72368	0.000196342	0.0114731
8430408G22Rik	75.1536	1.88233	0.51771	3.63588	0.000277029	0.0145692
Henmt1	6.24055	1.82465	0.462198	3.94777	7.8883e-05	0.0058256
Bend7	191.679	1.61276	0.38681	4.16939	3.05421e-05	0.00284977
Tspan1	12.8103	1.61227	0.404765	3.98323	6.7986e-05	0.00515239
Nqo1	39.4544	1.5982	0.474064	3.37128	0.000748198	0.0291813
Gpr160	295.521	1.53958	0.441611	3.48629	0.000489777	0.0216839
Irx1	242.764	1.52838	0.346724	4.40807	1.04296e-05	0.00131164
Zfp345	53.5725	1.4986	0.465621	3.21849	0.00128867	0.0426738
Zfp273	7.65616	1.46356	0.439339	3.33128	0.000864481	0.0321265
Trpv2	17.0589	1.41276	0.312285	4.52394	6.06994e-06	0.000841768
Nrros	8.77713	1.39092	0.347507	4.00255	6.26637e-05	0.00489878
Qsox1	687.394	1.28284	0.247494	5.18331	2.17986e-07	4.91318e-05
Zfp551	23.102	1.25194	0.274526	4.56036	5.10656e-06	0.00072643
Zfp791	51.5475	1.11255	0.324975	3.42349	0.000618233	0.0257311
Lrguk	40.3016	1.09735	0.317541	3.45576	0.000548744	0.0234568
Gper1	34.3736	1.09528	0.295901	3.70151	0.000214324	0.0122355
Zfp786	25.0679	1.07569	0.310261	3.46706	0.000526178	0.0229443
Slc22a15	45.246	1.06393	0.211395	5.03292	4.83056e-07	9.86286e-05
Zfp608	1514.41	1.05862	0.248073	4.26738	1.97784e-05	0.00209108
Nupr1	844.734	1.02175	0.273435	3.73674	0.000186424	0.0111565
Zfp503	81.7379	1.00898	0.317461	3.17829	0.00148147	0.0466096
Spata13	675.837	1.00713	0.131394	7.66495	1.78902e-14	3.88105e-11

## Sheet: up.p.srt
	baseMean	log2FoldChange	lfcSE	stat	pvalue	padj
Spata13	675.837	1.00713	0.131394	7.66495	1.78902e-14	3.88105e-11
Tnk1	61.4896	4.2656	0.583026	7.31631	2.54887e-13	4.02142e-10
Il15	3.25889	5.66656	0.8375	6.76604	1.32358e-11	1.27615e-08
Chst9	9.61979	2.44277	0.364415	6.70326	2.03824e-11	1.86177e-08
Slc25a45	14.4754	2.62524	0.488111	5.37837	7.51647e-08	2.11318e-05
Arxes2	9.40906	2.44625	0.454897	5.37758	7.54924e-08	2.11318e-05
Pvrl1	17.1641	4.27533	0.809541	5.28118	1.28355e-07	3.22842e-05
Qsox1	687.394	1.28284	0.247494	5.18331	2.17986e-07	4.91318e-05
Slc22a15	45.246	1.06393	0.211395	5.03292	4.83056e-07	9.86286e-05
Cd40	10.1514	2.92111	0.611317	4.77838	1.76713e-06	0.000306686
Zfp551	23.102	1.25194	0.274526	4.56036	5.10656e-06	0.00072643
Trpv2	17.0589	1.41276	0.312285	4.52394	6.06994e-06	0.000841768
Syk	1.69451	4.87	1.07684	4.5225	6.11137e-06	0.000841768
Irx1	242.764	1.52838	0.346724	4.40807	1.04296e-05	0.00131164
Add2	46.1023	2.85804	0.650155	4.39593	1.10299e-05	0.00134806
Zfp608	1514.41	1.05862	0.248073	4.26738	1.97784e-05	0.00209108
Bend7	191.679	1.61276	0.38681	4.16939	3.05421e-05	0.00284977
Nrros	8.77713	1.39092	0.347507	4.00255	6.26637e-05	0.00489878
Slc47a1	3.83369	2.74294	0.688539	3.98371	6.78468e-05	0.00515239
Tspan1	12.8103	1.61227	0.404765	3.98323	6.7986e-05	0.00515239
Henmt1	6.24055	1.82465	0.462198	3.94777	7.8883e-05	0.0058256
Cysltr1	5.12523	2.41835	0.64485	3.75026	0.000176653	0.0107196
Nupr1	844.734	1.02175	0.273435	3.73674	0.000186424	0.0111565
Cldn8	471.155	2.17562	0.584266	3.72368	0.000196342	0.0114731
Gper1	34.3736	1.09528	0.295901	3.70151	0.000214324	0.0122355
8430408G22Rik	75.1536	1.88233	0.51771	3.63588	0.000277029	0.0145692
Ephx4	5.28441	3.53971	1.0118	3.49845	0.000467979	0.021072
Gpr160	295.521	1.53958	0.441611	3.48629	0.000489777	0.0216839
Zfp786	25.0679	1.07569	0.310261	3.46706	0.000526178	0.0229443
Lrguk	40.3016	1.09735	0.317541	3.45576	0.000548744	0.0234568
Pou4f1	1.8337	3.80489	1.10832	3.43303	0.000596882	0.0252041
Slc39a8	2.56508	3.22742	0.940949	3.42997	0.000603658	0.0253668
Zfp791	51.5475	1.11255	0.324975	3.42349	0.000618233	0.0257311
Hpn	44.6937	2.60809	0.764664	3.41077	0.000647803	0.0265783
Lrriq4	1.53243	3.177	0.936209	3.39348	0.000690116	0.0278534
1700007K13Rik	2.60699	2.80262	0.83059	3.37424	0.000740185	0.0290632
Nqo1	39.4544	1.5982	0.474064	3.37128	0.000748198	0.0291813
St8sia2	61.2046	2.24366	0.667767	3.35995	0.000779573	0.0300041
Zfp273	7.65616	1.46356	0.439339	3.33128	0.000864481	0.0321265
Eln	11.8747	2.30932	0.695414	3.32078	0.000897662	0.0330763
Fam78b	21.1417	3.14248	0.948313	3.31376	0.000920503	0.0335197
Zfp345	53.5725	1.4986	0.465621	3.21849	0.00128867	0.0426738
Gramd1b	21.6568	2.69458	0.841807	3.20095	0.00136976	0.0443484
Zfp503	81.7379	1.00898	0.317461	3.17829	0.00148147	0.0466096

## Sheet: up.names.srt
	baseMean	log2FoldChange	lfcSE	stat	pvalue	padj
1700007K13Rik	2.60699	2.80262	0.83059	3.37424	0.000740185	0.0290632
8430408G22Rik	75.1536	1.88233	0.51771	3.63588	0.000277029	0.0145692
Add2	46.1023	2.85804	0.650155	4.39593	1.10299e-05	0.00134806
Arxes2	9.40906	2.44625	0.454897	5.37758	7.54924e-08	2.11318e-05
Bend7	191.679	1.61276	0.38681	4.16939	3.05421e-05	0.00284977
Cd40	10.1514	2.92111	0.611317	4.77838	1.76713e-06	0.000306686
Chst9	9.61979	2.44277	0.364415	6.70326	2.03824e-11	1.86177e-08
Cldn8	471.155	2.17562	0.584266	3.72368	0.000196342	0.0114731
Cysltr1	5.12523	2.41835	0.64485	3.75026	0.000176653	0.0107196
Eln	11.8747	2.30932	0.695414	3.32078	0.000897662	0.0330763
Ephx4	5.28441	3.53971	1.0118	3.49845	0.000467979	0.021072
Fam78b	21.1417	3.14248	0.948313	3.31376	0.000920503	0.0335197
Gper1	34.3736	1.09528	0.295901	3.70151	0.000214324	0.0122355
Gpr160	295.521	1.53958	0.441611	3.48629	0.000489777	0.0216839
Gramd1b	21.6568	2.69458	0.841807	3.20095	0.00136976	0.0443484
Henmt1	6.24055	1.82465	0.462198	3.94777	7.8883e-05	0.0058256
Hpn	44.6937	2.60809	0.764664	3.41077	0.000647803	0.0265783
Il15	3.25889	5.66656	0.8375	6.76604	1.32358e-11	1.27615e-08
Irx1	242.764	1.52838	0.346724	4.40807	1.04296e-05	0.00131164
Lrguk	40.3016	1.09735	0.317541	3.45576	0.000548744	0.0234568
Lrriq4	1.53243	3.177	0.936209	3.39348	0.000690116	0.0278534
Nqo1	39.4544	1.5982	0.474064	3.37128	0.000748198	0.0291813
Nrros	8.77713	1.39092	0.347507	4.00255	6.26637e-05	0.00489878
Nupr1	844.734	1.02175	0.273435	3.73674	0.000186424	0.0111565
Pou4f1	1.8337	3.80489	1.10832	3.43303	0.000596882	0.0252041
Pvrl1	17.1641	4.27533	0.809541	5.28118	1.28355e-07	3.22842e-05
Qsox1	687.394	1.28284	0.247494	5.18331	2.17986e-07	4.91318e-05
Slc22a15	45.246	1.06393	0.211395	5.03292	4.83056e-07	9.86286e-05
Slc25a45	14.4754	2.62524	0.488111	5.37837	7.51647e-08	2.11318e-05
Slc39a8	2.56508	3.22742	0.940949	3.42997	0.000603658	0.0253668
Slc47a1	3.83369	2.74294	0.688539	3.98371	6.78468e-05	0.00515239
Spata13	675.837	1.00713	0.131394	7.66495	1.78902e-14	3.88105e-11
St8sia2	61.2046	2.24366	0.667767	3.35995	0.000779573	0.0300041
Syk	1.69451	4.87	1.07684	4.5225	6.11137e-06	0.000841768
Tnk1	61.4896	4.2656	0.583026	7.31631	2.54887e-13	4.02142e-10
Trpv2	17.0589	1.41276	0.312285	4.52394	6.06994e-06	0.000841768
Tspan1	12.8103	1.61227	0.404765	3.98323	6.7986e-05	0.00515239
Zfp273	7.65616	1.46356	0.439339	3.33128	0.000864481	0.0321265
Zfp345	53.5725	1.4986	0.465621	3.21849	0.00128867	0.0426738
Zfp503	81.7379	1.00898	0.317461	3.17829	0.00148147	0.0466096
Zfp551	23.102	1.25194	0.274526	4.56036	5.10656e-06	0.00072643
Zfp608	1514.41	1.05862	0.248073	4.26738	1.97784e-05	0.00209108
Zfp786	25.0679	1.07569	0.310261	3.46706	0.000526178	0.0229443
Zfp791	51.5475	1.11255	0.324975	3.42349	0.000618233	0.0257311

## Sheet: down.l2FC.srt
	baseMean	log2FoldChange	lfcSE	stat	pvalue	padj
Il18bp	61.6449	-1.01058	0.265824	-3.80168	0.000143721	0.00909963
Focad	223.701	-1.01692	0.175759	-5.78588	7.21327e-09	2.98063e-06
Pak3	166.895	-1.01873	0.207901	-4.90008	9.5798e-07	0.000179699
Thbs3	251.324	-1.04158	0.190906	-5.45597	4.87052e-08	1.48295e-05
Plekha6	195.926	-1.0518	0.253068	-4.15618	3.23616e-05	0.00298743
Gsap	106.345	-1.07165	0.203163	-5.27484	1.32872e-07	3.29429e-05
Acss2	132.377	-1.09529	0.342921	-3.19399	0.00140321	0.0448486
Slc9a5	492.162	-1.10644	0.280164	-3.94925	7.83968e-05	0.00581443
Tgfbr3l	75.1257	-1.11826	0.310739	-3.59872	0.000319791	0.0159942
Tmem37	188.063	-1.14967	0.33129	-3.47029	0.000519898	0.0227275
G6pc3	141.103	-1.15815	0.191213	-6.05685	1.38813e-09	6.88313e-07
Cables1	37.4881	-1.15899	0.361163	-3.20905	0.00133174	0.0436083
Plcxd2	282.686	-1.1688	0.367536	-3.18009	0.00147227	0.0465794
Itga7	167.136	-1.17858	0.276088	-4.26886	1.96472e-05	0.00209108
Lacc1	170.347	-1.17892	0.213478	-5.52245	3.34295e-08	1.13759e-05
Cd44	1087.23	-1.20224	0.371006	-3.24049	0.00119326	0.0406858
Gdf11	151.001	-1.20415	0.33182	-3.62894	0.000284593	0.0148768
Serinc4	88.9982	-1.2079	0.314202	-3.84435	0.000120871	0.00807537
Blnk	1208.83	-1.23072	0.220725	-5.5758	2.46397e-08	8.55243e-06
Lppr3	436.006	-1.23093	0.247252	-4.97845	6.40939e-07	0.000127816
Hpse	52.4102	-1.24134	0.221552	-5.6029	2.1079e-08	7.62138e-06
Aldh3b1	175.566	-1.25149	0.23953	-5.2248	1.74344e-07	4.20243e-05
Nr3c2	212.679	-1.26616	0.386913	-3.27246	0.00106617	0.0380729
Cd68	35.4518	-1.2749	0.390757	-3.26263	0.00110384	0.0389147
Cpn1	29.7708	-1.28534	0.316217	-4.06473	4.80883e-05	0.00401237
Gm14057	18.8241	-1.29497	0.381267	-3.39649	0.000682571	0.0276776
Fuz	65.6501	-1.30169	0.205624	-6.33045	2.44445e-10	1.57124e-07
Cacng7	62.6835	-1.34406	0.352357	-3.81449	0.000136466	0.00875112
Gpc4	458.719	-1.37006	0.422876	-3.23986	0.0011959	0.0406958
Upp1	49.3834	-1.37685	0.413429	-3.33031	0.000867488	0.0321694
Cyp51	10229.8	-1.38583	0.398088	-3.48121	0.00049916	0.0219871
Cp	1387.9	-1.41672	0.386872	-3.66199	0.000250262	0.0135305
Stom	1125.32	-1.43464	0.384944	-3.72688	0.000193864	0.0113666
Iqsec2	112.128	-1.44439	0.29183	-4.94942	7.44335e-07	0.000143533
Sept6	359.138	-1.4516	0.406874	-3.56768	0.000360161	0.0175578
A230103J11Rik	16.8444	-1.46823	0.454116	-3.23316	0.00122429	0.0412575
Gm12603	55.9546	-1.49795	0.400558	-3.73966	0.000184268	0.0110656
Tcf7	210.275	-1.55569	0.35524	-4.37925	1.19087e-05	0.00141558
Pfkp	1267.48	-1.56412	0.241449	-6.47805	9.29171e-11	7.06163e-08
Mir7-1	20.4206	-1.62047	0.436088	-3.71592	0.000202465	0.0116854
Dram1	33.7868	-1.62554	0.451082	-3.60364	0.000313789	0.015877
Plekhg4	26.0398	-1.6566	0.452923	-3.65758	0.000254612	0.013723
Jag2	140.061	-1.7075	0.35107	-4.86371	1.15206e-06	0.000212701
Rbpms2	24.5175	-1.71867	0.390751	-4.39837	1.09069e-05	0.00134248
Rtp4	20.8591	-1.77162	0.482518	-3.6716	0.000241032	0.0132797
Far2	62.3347	-1.78804	0.424403	-4.21308	2.51917e-05	0.0024841
Usp29	50.2705	-1.79275	0.411286	-4.35889	1.30722e-05	0.00153289
Pkdcc	499.103	-1.81306	0.542011	-3.34506	0.000822661	0.0309702
F730043M19Rik	28.4751	-1.81776	0.574336	-3.16498	0.00155096	0.047725
Tspan18	343.663	-1.81959	0.412991	-4.40589	1.05352e-05	0.00131538
Mtrf1	36.912	-1.8246	0.336308	-5.4254	5.78243e-08	1.70353e-05
Rasl12	80.5986	-1.87581	0.555058	-3.37949	0.000726201	0.0288238
Nrg4	10.5205	-1.88585	0.516403	-3.6519	0.000260307	0.0139127
Gcnt1	18.5578	-1.90252	0.603271	-3.15368	0.00161228	0.0490729
Ttc38	42.7622	-2.00808	0.272793	-7.36119	1.8228e-13	3.16347e-10
Col6a1	57.5358	-2.02726	0.479204	-4.23047	2.33208e-05	0.00232605
Adgrb2	273.671	-2.03526	0.477297	-4.26414	2.00671e-05	0.00209798
Tnfsf13b	8.13398	-2.03719	0.63178	-3.22453	0.00126179	0.0423096
Spp1	5693.33	-2.04602	0.464763	-4.40228	1.07117e-05	0.00132787
Aldh2	25.9449	-2.06039	0.525551	-3.92045	8.8385e-05	0.00641808
Abcb1b	200.19	-2.09959	0.59286	-3.54145	0.000397931	0.0190251
Nptxr	16.419	-2.14595	0.666243	-3.22097	0.00127758	0.0425575
Mettl7b	19.0042	-2.20339	0.683609	-3.22318	0.00126777	0.0423117
1700109H08Rik	33.2713	-2.20383	0.68075	-3.23735	0.00120644	0.0408991
Snord16a	19.6863	-2.23508	0.6895	-3.24159	0.00118864	0.040608
1700007J10Rik	12.3259	-2.24619	0.599304	-3.748	0.000178249	0.0107788
Psmb8	16.0297	-2.33161	0.644847	-3.61576	0.000299464	0.0154219
Peg3	3755.59	-2.38139	0.385599	-6.17582	6.5821e-10	3.63512e-07
9130019O22Rik	21.5945	-2.41536	0.72773	-3.31904	0.000903283	0.0331709
Sh3kbp1	41.7639	-2.44758	0.679546	-3.60178	0.000316043	0.0158984
P3h1	173.612	-2.46478	0.653909	-3.76931	0.0001637	0.0100745
Thbd	585.247	-2.47879	0.749673	-3.30649	0.000944728	0.0343007
Tigit	52.9271	-2.49964	0.711198	-3.51468	0.000440276	0.0204853
Zan	89.9846	-2.51428	0.468888	-5.36222	8.22075e-08	2.26462e-05
Zfp536	18.5358	-2.5215	0.480102	-5.25202	1.50444e-07	3.67741e-05
Aldh5a1	22.4193	-2.54315	0.681387	-3.73231	0.000189732	0.0112088
Efna2	161.275	-2.54335	0.436002	-5.83335	5.43257e-09	2.35706e-06
Rasgrp2	24.83	-2.64327	0.752469	-3.5128	0.000443411	0.0205759
C3	70.0247	-2.66565	0.663134	-4.01978	5.82523e-05	0.00470218
Taf9b	9.66642	-2.68995	0.773354	-3.4783	0.000504608	0.0221148
C4b	9.8937	-2.72721	0.787622	-3.46259	0.000535007	0.0232126
Wnt16	1064.51	-2.74907	0.85266	-3.22411	0.00126365	0.0423096
Nrxn2	19.0254	-2.78685	0.526852	-5.28963	1.22566e-07	3.12814e-05
Rab6b	272.383	-2.81437	0.272469	-10.3291	5.20385e-25	9.03128e-21
Flrt2	17.9866	-2.8452	0.817714	-3.47946	0.000502424	0.0220749
Angptl2	79.2631	-2.84763	0.45741	-6.22556	4.79844e-10	2.87162e-07
Rnf144a	47.2753	-2.94936	0.630084	-4.6809	2.85624e-06	0.000463271
3110039I08Rik	12.1752	-3.04717	0.659189	-4.62261	3.7894e-06	0.00057187
Jam3	68.5188	-3.05266	0.557423	-5.47639	4.34101e-08	1.37637e-05
Rcan2	262.988	-3.08843	0.785845	-3.93008	8.49167e-05	0.00621827
Tgfb2	59.931	-3.12032	0.7314	-4.26623	1.98807e-05	0.00209108
Tmem185b	90.3388	-3.13141	0.9861	-3.17555	0.00149552	0.0469345
Zscan18	18.772	-3.1721	0.557947	-5.6853	1.30582e-08	5.03613e-06
Cfi	21.3516	-3.19783	1.01507	-3.15037	0.00163065	0.0493891
Abi3bp	39.9566	-3.26493	0.889768	-3.66942	0.000243103	0.0133071
Id3	368.18	-3.30757	1.02269	-3.23418	0.00121994	0.0411907
Serpinb9b	107.715	-3.31426	0.995373	-3.32967	0.000869492	0.0321749
Angpt4	12.5392	-3.31971	0.967259	-3.43208	0.000598972	0.025231
B930041F14Rik	12.6027	-3.33365	0.727405	-4.58294	4.58479e-06	0.000682678
Hspa12a	65.7537	-3.35512	0.810314	-4.14052	3.46524e-05	0.00309996
Scd1	1411.46	-3.37841	0.413772	-8.16491	3.21669e-16	1.11651e-12
Atp7b	6.77053	-3.41608	1.00735	-3.39114	0.000696021	0.0280266
Tnc	1056.59	-3.41944	1.07953	-3.16754	0.00153736	0.0474663
Ackr3	20.6034	-3.43394	0.820725	-4.18403	2.86381e-05	0.00273085
Vim	725.633	-3.48659	0.880683	-3.95896	7.52773e-05	0.00560703
Hcn2	14.1904	-3.50303	0.728295	-4.8099	1.51002e-06	0.00027017
Map2	12.4366	-3.59909	0.997816	-3.60696	0.000309802	0.0157362
Aqp1	36.4422	-3.63684	0.857017	-4.2436	2.1996e-05	0.00226027
Ly6a	173.066	-3.67558	1.09422	-3.35908	0.000782032	0.0300269
Apln	154.721	-3.6927	1.0951	-3.37202	0.000746203	0.0291813
Speg	319.167	-3.71102	0.601175	-6.17295	6.70262e-10	3.63512e-07
Kctd12	27.7876	-3.75913	1.02357	-3.67258	0.000240115	0.0132713
Col5a1	115.708	-3.77329	0.914887	-4.12432	3.71826e-05	0.00329237
Sema3a	750.208	-3.77464	0.763564	-4.94345	7.67518e-07	0.000146377
E2f6	66.1437	-3.99233	0.586303	-6.80933	9.80574e-12	1.00105e-08
Ppm1h	128.958	-4.0074	1.03073	-3.88792	0.000101109	0.0071331
Igf2	16.6571	-4.0194	1.15091	-3.49238	0.000478744	0.0213041
Fgf7	4.20494	-4.04443	1.20731	-3.34995	0.000808255	0.0306272
Gatsl3	10.3721	-4.05672	0.886452	-4.57635	4.73156e-06	0.000690052
Fam73a	21.6035	-4.09663	1.00123	-4.09159	4.28433e-05	0.00366279
Fbln7	11.0833	-4.1455	1.27695	-3.2464	0.00116876	0.0403467
Elmod1	18.8589	-4.22561	1.08359	-3.89963	9.63405e-05	0.00688062
Itih4	2.85145	-4.25725	1.27083	-3.34997	0.000808194	0.0306272
Dzip1	12.3299	-4.2855	1.32199	-3.24171	0.00118814	0.040608
C1ra	53.9423	-4.3274	1.26686	-3.41584	0.000635867	0.0261504
Zeb1	286.098	-4.33161	1.23391	-3.51047	0.000447307	0.0206428
Sacs	12.2452	-4.33341	1.25313	-3.45806	0.000544081	0.0233149
Mgat3	125.609	-4.43986	0.449479	-9.87779	5.19686e-23	4.15803e-19
Il11	198.943	-4.45234	1.18964	-3.74259	0.00018213	0.0109752
Fam43a	83.1632	-4.4569	1.20928	-3.68559	0.000228178	0.0127743
Hrk	17.8695	-4.47242	1.1556	-3.87021	0.000108741	0.00747949
Car13	10.0409	-4.60169	1.30779	-3.51868	0.000433693	0.020323
Myo5c	30.4552	-4.61021	0.758702	-6.07644	1.22883e-09	6.27244e-07
Ripk3	157.135	-4.62727	0.659226	-7.01925	2.2306e-12	2.41951e-09
Serpinh1	624.826	-4.6434	1.11944	-4.14798	3.35421e-05	0.00304776
Pappa	16.5835	-4.75399	1.45806	-3.2605	0.00111217	0.0389147
Zfp239	4.99688	-5.05904	1.37929	-3.66785	0.000244596	0.0133071
Lypd6b	21.6212	-5.11938	1.0177	-5.03033	4.8963e-07	9.88085e-05
Usp13	46.69	-5.23046	1.16454	-4.49144	7.07436e-06	0.000944428
Cd164l2	5.81004	-5.27125	1.35796	-3.88173	0.000103716	0.00725801
Lrfn1	10.159	-5.35066	1.22547	-4.3662	1.26427e-05	0.00149262
Ucn2	6.25064	-5.36804	1.51279	-3.54843	0.000387542	0.018631
Gm8773	6.45761	-5.42497	1.16273	-4.66571	3.07559e-06	0.00049423
Ankrd33b	53.7926	-5.45087	0.892371	-6.1083	1.007e-09	5.29592e-07
Ppp2r2b	7.28783	-5.59875	1.67651	-3.33952	0.000839241	0.0313902
Cyp4a12b	8.41154	-5.79843	1.36683	-4.24224	2.213e-05	0.00226027
Elfn1	131.034	-5.85473	1.1246	-5.20604	1.92909e-07	4.51298e-05
A430089I19Rik	8.80954	-5.87049	1.7277	-3.39787	0.000679136	0.0276099
Plagl1	60.0642	-5.87604	0.878543	-6.68839	2.25633e-11	1.95793e-08
Serpinb8	17.1288	-6.10345	1.80537	-3.38073	0.000722938	0.0288238
Sytl2	128.641	-6.15133	1.21272	-5.07234	3.9296e-07	8.31686e-05
Chst15	29.006	-6.161	1.9302	-3.19189	0.00141344	0.0450923
Cemip	18.1161	-6.18576	1.76743	-3.49985	0.000465511	0.0210389
Ndrg2	18.238	-6.19586	1.21075	-5.11737	3.0982e-07	6.72115e-05
C1rl	11.5365	-6.26329	1.52334	-4.11155	3.93015e-05	0.00343052
H19	34.4623	-6.40818	1.83798	-3.48653	0.000489339	0.0216839
Cxx1a	14.574	-6.59894	1.84706	-3.57266	0.000353367	0.0173731
Cxx1b	14.6349	-6.60486	1.94387	-3.3978	0.00067931	0.0276099
Galnt18	84.3086	-7.0182	2.06753	-3.39448	0.000687583	0.0278158
C1qtnf6	57.2401	-7.12771	1.53278	-4.65019	3.31633e-06	0.000518386
Tspan15	235.614	-7.35149	1.15801	-6.34836	2.17622e-10	1.51073e-07
Pitx1	25.4578	-7.40192	1.2582	-5.88295	4.03009e-09	1.84058e-06
Atoh8	74.5409	-7.50857	1.83725	-4.08685	4.37262e-05	0.00371994
C1s1	49.6348	-7.64278	2.0108	-3.80087	0.000144189	0.00909963
Panx1	31.3345	-7.70741	1.08621	-7.09568	1.28717e-12	1.48926e-09
Abca8b	36.6298	-7.92733	1.91854	-4.13196	3.59684e-05	0.00320118
Chst1	51.0618	-8.40591	1.97812	-4.24944	2.14304e-05	0.00222709
Sept3	56.6686	-8.55673	1.37802	-6.20945	5.31708e-10	3.07593e-07
Dact2	60.9976	-8.66291	2.02887	-4.26982	1.9563e-05	0.00209108
Bend4	78.6405	-9.02934	2.47266	-3.65167	0.000260537	0.0139127
Arnt2	566.486	-11.878	1.6604	-7.15367	8.44885e-13	1.12792e-09
Postn	22.5171	-20.5267	3.74881	-5.47554	4.36188e-08	1.37637e-05
Fmo2	16.1517	-21.5803	3.74905	-5.75621	8.60237e-09	3.39305e-06
Vit	16.4916	-21.6217	3.74904	-5.76726	8.05685e-09	3.25178e-06
Apela	18.1074	-21.7615	3.74896	-5.80466	6.44948e-09	2.73002e-06

## Sheet: down.p.srt
	baseMean	log2FoldChange	lfcSE	stat	pvalue	padj
Rab6b	272.383	-2.81437	0.272469	-10.3291	5.20385e-25	9.03128e-21
Mgat3	125.609	-4.43986	0.449479	-9.87779	5.19686e-23	4.15803e-19
Scd1	1411.46	-3.37841	0.413772	-8.16491	3.21669e-16	1.11651e-12
Ttc38	42.7622	-2.00808	0.272793	-7.36119	1.8228e-13	3.16347e-10
Arnt2	566.486	-11.878	1.6604	-7.15367	8.44885e-13	1.12792e-09
Panx1	31.3345	-7.70741	1.08621	-7.09568	1.28717e-12	1.48926e-09
Ripk3	157.135	-4.62727	0.659226	-7.01925	2.2306e-12	2.41951e-09
E2f6	66.1437	-3.99233	0.586303	-6.80933	9.80574e-12	1.00105e-08
Plagl1	60.0642	-5.87604	0.878543	-6.68839	2.25633e-11	1.95793e-08
Pfkp	1267.48	-1.56412	0.241449	-6.47805	9.29171e-11	7.06163e-08
Tspan15	235.614	-7.35149	1.15801	-6.34836	2.17622e-10	1.51073e-07
Fuz	65.6501	-1.30169	0.205624	-6.33045	2.44445e-10	1.57124e-07
Angptl2	79.2631	-2.84763	0.45741	-6.22556	4.79844e-10	2.87162e-07
Sept3	56.6686	-8.55673	1.37802	-6.20945	5.31708e-10	3.07593e-07
Peg3	3755.59	-2.38139	0.385599	-6.17582	6.5821e-10	3.63512e-07
Speg	319.167	-3.71102	0.601175	-6.17295	6.70262e-10	3.63512e-07
Ankrd33b	53.7926	-5.45087	0.892371	-6.1083	1.007e-09	5.29592e-07
Myo5c	30.4552	-4.61021	0.758702	-6.07644	1.22883e-09	6.27244e-07
G6pc3	141.103	-1.15815	0.191213	-6.05685	1.38813e-09	6.88313e-07
Pitx1	25.4578	-7.40192	1.2582	-5.88295	4.03009e-09	1.84058e-06
Efna2	161.275	-2.54335	0.436002	-5.83335	5.43257e-09	2.35706e-06
Apela	18.1074	-21.7615	3.74896	-5.80466	6.44948e-09	2.73002e-06
Focad	223.701	-1.01692	0.175759	-5.78588	7.21327e-09	2.98063e-06
Vit	16.4916	-21.6217	3.74904	-5.76726	8.05685e-09	3.25178e-06
Fmo2	16.1517	-21.5803	3.74905	-5.75621	8.60237e-09	3.39305e-06
Zscan18	18.772	-3.1721	0.557947	-5.6853	1.30582e-08	5.03613e-06
Hpse	52.4102	-1.24134	0.221552	-5.6029	2.1079e-08	7.62138e-06
Blnk	1208.83	-1.23072	0.220725	-5.5758	2.46397e-08	8.55243e-06
Lacc1	170.347	-1.17892	0.213478	-5.52245	3.34295e-08	1.13759e-05
Jam3	68.5188	-3.05266	0.557423	-5.47639	4.34101e-08	1.37637e-05
Postn	22.5171	-20.5267	3.74881	-5.47554	4.36188e-08	1.37637e-05
Thbs3	251.324	-1.04158	0.190906	-5.45597	4.87052e-08	1.48295e-05
Mtrf1	36.912	-1.8246	0.336308	-5.4254	5.78243e-08	1.70353e-05
Zan	89.9846	-2.51428	0.468888	-5.36222	8.22075e-08	2.26462e-05
Nrxn2	19.0254	-2.78685	0.526852	-5.28963	1.22566e-07	3.12814e-05
Gsap	106.345	-1.07165	0.203163	-5.27484	1.32872e-07	3.29429e-05
Zfp536	18.5358	-2.5215	0.480102	-5.25202	1.50444e-07	3.67741e-05
Aldh3b1	175.566	-1.25149	0.23953	-5.2248	1.74344e-07	4.20243e-05
Elfn1	131.034	-5.85473	1.1246	-5.20604	1.92909e-07	4.51298e-05
Ndrg2	18.238	-6.19586	1.21075	-5.11737	3.0982e-07	6.72115e-05
Sytl2	128.641	-6.15133	1.21272	-5.07234	3.9296e-07	8.31686e-05
Lypd6b	21.6212	-5.11938	1.0177	-5.03033	4.8963e-07	9.88085e-05
Lppr3	436.006	-1.23093	0.247252	-4.97845	6.40939e-07	0.000127816
Iqsec2	112.128	-1.44439	0.29183	-4.94942	7.44335e-07	0.000143533
Sema3a	750.208	-3.77464	0.763564	-4.94345	7.67518e-07	0.000146377
Pak3	166.895	-1.01873	0.207901	-4.90008	9.5798e-07	0.000179699
Jag2	140.061	-1.7075	0.35107	-4.86371	1.15206e-06	0.000212701
Hcn2	14.1904	-3.50303	0.728295	-4.8099	1.51002e-06	0.00027017
Rnf144a	47.2753	-2.94936	0.630084	-4.6809	2.85624e-06	0.000463271
Gm8773	6.45761	-5.42497	1.16273	-4.66571	3.07559e-06	0.00049423
C1qtnf6	57.2401	-7.12771	1.53278	-4.65019	3.31633e-06	0.000518386
3110039I08Rik	12.1752	-3.04717	0.659189	-4.62261	3.7894e-06	0.00057187
B930041F14Rik	12.6027	-3.33365	0.727405	-4.58294	4.58479e-06	0.000682678
Gatsl3	10.3721	-4.05672	0.886452	-4.57635	4.73156e-06	0.000690052
Usp13	46.69	-5.23046	1.16454	-4.49144	7.07436e-06	0.000944428
Tspan18	343.663	-1.81959	0.412991	-4.40589	1.05352e-05	0.00131538
Spp1	5693.33	-2.04602	0.464763	-4.40228	1.07117e-05	0.00132787
Rbpms2	24.5175	-1.71867	0.390751	-4.39837	1.09069e-05	0.00134248
Tcf7	210.275	-1.55569	0.35524	-4.37925	1.19087e-05	0.00141558
Lrfn1	10.159	-5.35066	1.22547	-4.3662	1.26427e-05	0.00149262
Usp29	50.2705	-1.79275	0.411286	-4.35889	1.30722e-05	0.00153289
Dact2	60.9976	-8.66291	2.02887	-4.26982	1.9563e-05	0.00209108
Itga7	167.136	-1.17858	0.276088	-4.26886	1.96472e-05	0.00209108
Tgfb2	59.931	-3.12032	0.7314	-4.26623	1.98807e-05	0.00209108
Adgrb2	273.671	-2.03526	0.477297	-4.26414	2.00671e-05	0.00209798
Chst1	51.0618	-8.40591	1.97812	-4.24944	2.14304e-05	0.00222709
Aqp1	36.4422	-3.63684	0.857017	-4.2436	2.1996e-05	0.00226027
Cyp4a12b	8.41154	-5.79843	1.36683	-4.24224	2.213e-05	0.00226027
Col6a1	57.5358	-2.02726	0.479204	-4.23047	2.33208e-05	0.00232605
Far2	62.3347	-1.78804	0.424403	-4.21308	2.51917e-05	0.0024841
Ackr3	20.6034	-3.43394	0.820725	-4.18403	2.86381e-05	0.00273085
Plekha6	195.926	-1.0518	0.253068	-4.15618	3.23616e-05	0.00298743
Serpinh1	624.826	-4.6434	1.11944	-4.14798	3.35421e-05	0.00304776
Hspa12a	65.7537	-3.35512	0.810314	-4.14052	3.46524e-05	0.00309996
Abca8b	36.6298	-7.92733	1.91854	-4.13196	3.59684e-05	0.00320118
Col5a1	115.708	-3.77329	0.914887	-4.12432	3.71826e-05	0.00329237
C1rl	11.5365	-6.26329	1.52334	-4.11155	3.93015e-05	0.00343052
Fam73a	21.6035	-4.09663	1.00123	-4.09159	4.28433e-05	0.00366279
Atoh8	74.5409	-7.50857	1.83725	-4.08685	4.37262e-05	0.00371994
Cpn1	29.7708	-1.28534	0.316217	-4.06473	4.80883e-05	0.00401237
C3	70.0247	-2.66565	0.663134	-4.01978	5.82523e-05	0.00470218
Vim	725.633	-3.48659	0.880683	-3.95896	7.52773e-05	0.00560703
Slc9a5	492.162	-1.10644	0.280164	-3.94925	7.83968e-05	0.00581443
Rcan2	262.988	-3.08843	0.785845	-3.93008	8.49167e-05	0.00621827
Aldh2	25.9449	-2.06039	0.525551	-3.92045	8.8385e-05	0.00641808
Elmod1	18.8589	-4.22561	1.08359	-3.89963	9.63405e-05	0.00688062
Ppm1h	128.958	-4.0074	1.03073	-3.88792	0.000101109	0.0071331
Cd164l2	5.81004	-5.27125	1.35796	-3.88173	0.000103716	0.00725801
Hrk	17.8695	-4.47242	1.1556	-3.87021	0.000108741	0.00747949
Serinc4	88.9982	-1.2079	0.314202	-3.84435	0.000120871	0.00807537
Cacng7	62.6835	-1.34406	0.352357	-3.81449	0.000136466	0.00875112
Il18bp	61.6449	-1.01058	0.265824	-3.80168	0.000143721	0.00909963
C1s1	49.6348	-7.64278	2.0108	-3.80087	0.000144189	0.00909963
P3h1	173.612	-2.46478	0.653909	-3.76931	0.0001637	0.0100745
1700007J10Rik	12.3259	-2.24619	0.599304	-3.748	0.000178249	0.0107788
Il11	198.943	-4.45234	1.18964	-3.74259	0.00018213	0.0109752
Gm12603	55.9546	-1.49795	0.400558	-3.73966	0.000184268	0.0110656
Aldh5a1	22.4193	-2.54315	0.681387	-3.73231	0.000189732	0.0112088
Stom	1125.32	-1.43464	0.384944	-3.72688	0.000193864	0.0113666
Mir7-1	20.4206	-1.62047	0.436088	-3.71592	0.000202465	0.0116854
Fam43a	83.1632	-4.4569	1.20928	-3.68559	0.000228178	0.0127743
Kctd12	27.7876	-3.75913	1.02357	-3.67258	0.000240115	0.0132713
Rtp4	20.8591	-1.77162	0.482518	-3.6716	0.000241032	0.0132797
Abi3bp	39.9566	-3.26493	0.889768	-3.66942	0.000243103	0.0133071
Zfp239	4.99688	-5.05904	1.37929	-3.66785	0.000244596	0.0133071
Cp	1387.9	-1.41672	0.386872	-3.66199	0.000250262	0.0135305
Plekhg4	26.0398	-1.6566	0.452923	-3.65758	0.000254612	0.013723
Nrg4	10.5205	-1.88585	0.516403	-3.6519	0.000260307	0.0139127
Bend4	78.6405	-9.02934	2.47266	-3.65167	0.000260537	0.0139127
Gdf11	151.001	-1.20415	0.33182	-3.62894	0.000284593	0.0148768
Psmb8	16.0297	-2.33161	0.644847	-3.61576	0.000299464	0.0154219
Map2	12.4366	-3.59909	0.997816	-3.60696	0.000309802	0.0157362
Dram1	33.7868	-1.62554	0.451082	-3.60364	0.000313789	0.015877
Sh3kbp1	41.7639	-2.44758	0.679546	-3.60178	0.000316043	0.0158984
Tgfbr3l	75.1257	-1.11826	0.310739	-3.59872	0.000319791	0.0159942
Cxx1a	14.574	-6.59894	1.84706	-3.57266	0.000353367	0.0173731
Sept6	359.138	-1.4516	0.406874	-3.56768	0.000360161	0.0175578
Ucn2	6.25064	-5.36804	1.51279	-3.54843	0.000387542	0.018631
Abcb1b	200.19	-2.09959	0.59286	-3.54145	0.000397931	0.0190251
Car13	10.0409	-4.60169	1.30779	-3.51868	0.000433693	0.020323
Tigit	52.9271	-2.49964	0.711198	-3.51468	0.000440276	0.0204853
Rasgrp2	24.83	-2.64327	0.752469	-3.5128	0.000443411	0.0205759
Zeb1	286.098	-4.33161	1.23391	-3.51047	0.000447307	0.0206428
Cemip	18.1161	-6.18576	1.76743	-3.49985	0.000465511	0.0210389
Igf2	16.6571	-4.0194	1.15091	-3.49238	0.000478744	0.0213041
H19	34.4623	-6.40818	1.83798	-3.48653	0.000489339	0.0216839
Cyp51	10229.8	-1.38583	0.398088	-3.48121	0.00049916	0.0219871
Flrt2	17.9866	-2.8452	0.817714	-3.47946	0.000502424	0.0220749
Taf9b	9.66642	-2.68995	0.773354	-3.4783	0.000504608	0.0221148
Tmem37	188.063	-1.14967	0.33129	-3.47029	0.000519898	0.0227275
C4b	9.8937	-2.72721	0.787622	-3.46259	0.000535007	0.0232126
Sacs	12.2452	-4.33341	1.25313	-3.45806	0.000544081	0.0233149
Angpt4	12.5392	-3.31971	0.967259	-3.43208	0.000598972	0.025231
C1ra	53.9423	-4.3274	1.26686	-3.41584	0.000635867	0.0261504
A430089I19Rik	8.80954	-5.87049	1.7277	-3.39787	0.000679136	0.0276099
Cxx1b	14.6349	-6.60486	1.94387	-3.3978	0.00067931	0.0276099
Gm14057	18.8241	-1.29497	0.381267	-3.39649	0.000682571	0.0276776
Galnt18	84.3086	-7.0182	2.06753	-3.39448	0.000687583	0.0278158
Atp7b	6.77053	-3.41608	1.00735	-3.39114	0.000696021	0.0280266
Serpinb8	17.1288	-6.10345	1.80537	-3.38073	0.000722938	0.0288238
Rasl12	80.5986	-1.87581	0.555058	-3.37949	0.000726201	0.0288238
Apln	154.721	-3.6927	1.0951	-3.37202	0.000746203	0.0291813
Ly6a	173.066	-3.67558	1.09422	-3.35908	0.000782032	0.0300269
Itih4	2.85145	-4.25725	1.27083	-3.34997	0.000808194	0.0306272
Fgf7	4.20494	-4.04443	1.20731	-3.34995	0.000808255	0.0306272
Pkdcc	499.103	-1.81306	0.542011	-3.34506	0.000822661	0.0309702
Ppp2r2b	7.28783	-5.59875	1.67651	-3.33952	0.000839241	0.0313902
Upp1	49.3834	-1.37685	0.413429	-3.33031	0.000867488	0.0321694
Serpinb9b	107.715	-3.31426	0.995373	-3.32967	0.000869492	0.0321749
9130019O22Rik	21.5945	-2.41536	0.72773	-3.31904	0.000903283	0.0331709
Thbd	585.247	-2.47879	0.749673	-3.30649	0.000944728	0.0343007
Nr3c2	212.679	-1.26616	0.386913	-3.27246	0.00106617	0.0380729
Cd68	35.4518	-1.2749	0.390757	-3.26263	0.00110384	0.0389147
Pappa	16.5835	-4.75399	1.45806	-3.2605	0.00111217	0.0389147
Fbln7	11.0833	-4.1455	1.27695	-3.2464	0.00116876	0.0403467
Dzip1	12.3299	-4.2855	1.32199	-3.24171	0.00118814	0.040608
Snord16a	19.6863	-2.23508	0.6895	-3.24159	0.00118864	0.040608
Cd44	1087.23	-1.20224	0.371006	-3.24049	0.00119326	0.0406858
Gpc4	458.719	-1.37006	0.422876	-3.23986	0.0011959	0.0406958
1700109H08Rik	33.2713	-2.20383	0.68075	-3.23735	0.00120644	0.0408991
Id3	368.18	-3.30757	1.02269	-3.23418	0.00121994	0.0411907
A230103J11Rik	16.8444	-1.46823	0.454116	-3.23316	0.00122429	0.0412575
Tnfsf13b	8.13398	-2.03719	0.63178	-3.22453	0.00126179	0.0423096
Wnt16	1064.51	-2.74907	0.85266	-3.22411	0.00126365	0.0423096
Mettl7b	19.0042	-2.20339	0.683609	-3.22318	0.00126777	0.0423117
Nptxr	16.419	-2.14595	0.666243	-3.22097	0.00127758	0.0425575
Cables1	37.4881	-1.15899	0.361163	-3.20905	0.00133174	0.0436083
Acss2	132.377	-1.09529	0.342921	-3.19399	0.00140321	0.0448486
Chst15	29.006	-6.161	1.9302	-3.19189	0.00141344	0.0450923
Plcxd2	282.686	-1.1688	0.367536	-3.18009	0.00147227	0.0465794
Tmem185b	90.3388	-3.13141	0.9861	-3.17555	0.00149552	0.0469345
Tnc	1056.59	-3.41944	1.07953	-3.16754	0.00153736	0.0474663
F730043M19Rik	28.4751	-1.81776	0.574336	-3.16498	0.00155096	0.047725
Gcnt1	18.5578	-1.90252	0.603271	-3.15368	0.00161228	0.0490729
Cfi	21.3516	-3.19783	1.01507	-3.15037	0.00163065	0.0493891

## Sheet: down.names.srt
	baseMean	log2FoldChange	lfcSE	stat	pvalue	padj
1700007J10Rik	12.3259	-2.24619	0.599304	-3.748	0.000178249	0.0107788
1700109H08Rik	33.2713	-2.20383	0.68075	-3.23735	0.00120644	0.0408991
3110039I08Rik	12.1752	-3.04717	0.659189	-4.62261	3.7894e-06	0.00057187
9130019O22Rik	21.5945	-2.41536	0.72773	-3.31904	0.000903283	0.0331709
A230103J11Rik	16.8444	-1.46823	0.454116	-3.23316	0.00122429	0.0412575
A430089I19Rik	8.80954	-5.87049	1.7277	-3.39787	0.000679136	0.0276099
Abca8b	36.6298	-7.92733	1.91854	-4.13196	3.59684e-05	0.00320118
Abcb1b	200.19	-2.09959	0.59286	-3.54145	0.000397931	0.0190251
Abi3bp	39.9566	-3.26493	0.889768	-3.66942	0.000243103	0.0133071
Ackr3	20.6034	-3.43394	0.820725	-4.18403	2.86381e-05	0.00273085
Acss2	132.377	-1.09529	0.342921	-3.19399	0.00140321	0.0448486
Adgrb2	273.671	-2.03526	0.477297	-4.26414	2.00671e-05	0.00209798
Aldh2	25.9449	-2.06039	0.525551	-3.92045	8.8385e-05	0.00641808
Aldh3b1	175.566	-1.25149	0.23953	-5.2248	1.74344e-07	4.20243e-05
Aldh5a1	22.4193	-2.54315	0.681387	-3.73231	0.000189732	0.0112088
Angpt4	12.5392	-3.31971	0.967259	-3.43208	0.000598972	0.025231
Angptl2	79.2631	-2.84763	0.45741	-6.22556	4.79844e-10	2.87162e-07
Ankrd33b	53.7926	-5.45087	0.892371	-6.1083	1.007e-09	5.29592e-07
Apela	18.1074	-21.7615	3.74896	-5.80466	6.44948e-09	2.73002e-06
Apln	154.721	-3.6927	1.0951	-3.37202	0.000746203	0.0291813
Aqp1	36.4422	-3.63684	0.857017	-4.2436	2.1996e-05	0.00226027
Arnt2	566.486	-11.878	1.6604	-7.15367	8.44885e-13	1.12792e-09
Atoh8	74.5409	-7.50857	1.83725	-4.08685	4.37262e-05	0.00371994
Atp7b	6.77053	-3.41608	1.00735	-3.39114	0.000696021	0.0280266
B930041F14Rik	12.6027	-3.33365	0.727405	-4.58294	4.58479e-06	0.000682678
Bend4	78.6405	-9.02934	2.47266	-3.65167	0.000260537	0.0139127
Blnk	1208.83	-1.23072	0.220725	-5.5758	2.46397e-08	8.55243e-06
C1qtnf6	57.2401	-7.12771	1.53278	-4.65019	3.31633e-06	0.000518386
C1ra	53.9423	-4.3274	1.26686	-3.41584	0.000635867	0.0261504
C1rl	11.5365	-6.26329	1.52334	-4.11155	3.93015e-05	0.00343052
C1s1	49.6348	-7.64278	2.0108	-3.80087	0.000144189	0.00909963
C3	70.0247	-2.66565	0.663134	-4.01978	5.82523e-05	0.00470218
C4b	9.8937	-2.72721	0.787622	-3.46259	0.000535007	0.0232126
Cables1	37.4881	-1.15899	0.361163	-3.20905	0.00133174	0.0436083
Cacng7	62.6835	-1.34406	0.352357	-3.81449	0.000136466	0.00875112
Car13	10.0409	-4.60169	1.30779	-3.51868	0.000433693	0.020323
Cd164l2	5.81004	-5.27125	1.35796	-3.88173	0.000103716	0.00725801
Cd44	1087.23	-1.20224	0.371006	-3.24049	0.00119326	0.0406858
Cd68	35.4518	-1.2749	0.390757	-3.26263	0.00110384	0.0389147
Cemip	18.1161	-6.18576	1.76743	-3.49985	0.000465511	0.0210389
Cfi	21.3516	-3.19783	1.01507	-3.15037	0.00163065	0.0493891
Chst1	51.0618	-8.40591	1.97812	-4.24944	2.14304e-05	0.00222709
Chst15	29.006	-6.161	1.9302	-3.19189	0.00141344	0.0450923
Col5a1	115.708	-3.77329	0.914887	-4.12432	3.71826e-05	0.00329237
Col6a1	57.5358	-2.02726	0.479204	-4.23047	2.33208e-05	0.00232605
Cp	1387.9	-1.41672	0.386872	-3.66199	0.000250262	0.0135305
Cpn1	29.7708	-1.28534	0.316217	-4.06473	4.80883e-05	0.00401237
Cxx1a	14.574	-6.59894	1.84706	-3.57266	0.000353367	0.0173731
Cxx1b	14.6349	-6.60486	1.94387	-3.3978	0.00067931	0.0276099
Cyp4a12b	8.41154	-5.79843	1.36683	-4.24224	2.213e-05	0.00226027
Cyp51	10229.8	-1.38583	0.398088	-3.48121	0.00049916	0.0219871
Dact2	60.9976	-8.66291	2.02887	-4.26982	1.9563e-05	0.00209108
Dram1	33.7868	-1.62554	0.451082	-3.60364	0.000313789	0.015877
Dzip1	12.3299	-4.2855	1.32199	-3.24171	0.00118814	0.040608
E2f6	66.1437	-3.99233	0.586303	-6.80933	9.80574e-12	1.00105e-08
Efna2	161.275	-2.54335	0.436002	-5.83335	5.43257e-09	2.35706e-06
Elfn1	131.034	-5.85473	1.1246	-5.20604	1.92909e-07	4.51298e-05
Elmod1	18.8589	-4.22561	1.08359	-3.89963	9.63405e-05	0.00688062
F730043M19Rik	28.4751	-1.81776	0.574336	-3.16498	0.00155096	0.047725
Fam43a	83.1632	-4.4569	1.20928	-3.68559	0.000228178	0.0127743
Fam73a	21.6035	-4.09663	1.00123	-4.09159	4.28433e-05	0.00366279
Far2	62.3347	-1.78804	0.424403	-4.21308	2.51917e-05	0.0024841
Fbln7	11.0833	-4.1455	1.27695	-3.2464	0.00116876	0.0403467
Fgf7	4.20494	-4.04443	1.20731	-3.34995	0.000808255	0.0306272
Flrt2	17.9866	-2.8452	0.817714	-3.47946	0.000502424	0.0220749
Fmo2	16.1517	-21.5803	3.74905	-5.75621	8.60237e-09	3.39305e-06
Focad	223.701	-1.01692	0.175759	-5.78588	7.21327e-09	2.98063e-06
Fuz	65.6501	-1.30169	0.205624	-6.33045	2.44445e-10	1.57124e-07
G6pc3	141.103	-1.15815	0.191213	-6.05685	1.38813e-09	6.88313e-07
Galnt18	84.3086	-7.0182	2.06753	-3.39448	0.000687583	0.0278158
Gatsl3	10.3721	-4.05672	0.886452	-4.57635	4.73156e-06	0.000690052
Gcnt1	18.5578	-1.90252	0.603271	-3.15368	0.00161228	0.0490729
Gdf11	151.001	-1.20415	0.33182	-3.62894	0.000284593	0.0148768
Gm12603	55.9546	-1.49795	0.400558	-3.73966	0.000184268	0.0110656
Gm14057	18.8241	-1.29497	0.381267	-3.39649	0.000682571	0.0276776
Gm8773	6.45761	-5.42497	1.16273	-4.66571	3.07559e-06	0.00049423
Gpc4	458.719	-1.37006	0.422876	-3.23986	0.0011959	0.0406958
Gsap	106.345	-1.07165	0.203163	-5.27484	1.32872e-07	3.29429e-05
H19	34.4623	-6.40818	1.83798	-3.48653	0.000489339	0.0216839
Hcn2	14.1904	-3.50303	0.728295	-4.8099	1.51002e-06	0.00027017
Hpse	52.4102	-1.24134	0.221552	-5.6029	2.1079e-08	7.62138e-06
Hrk	17.8695	-4.47242	1.1556	-3.87021	0.000108741	0.00747949
Hspa12a	65.7537	-3.35512	0.810314	-4.14052	3.46524e-05	0.00309996
Id3	368.18	-3.30757	1.02269	-3.23418	0.00121994	0.0411907
Igf2	16.6571	-4.0194	1.15091	-3.49238	0.000478744	0.0213041
Il11	198.943	-4.45234	1.18964	-3.74259	0.00018213	0.0109752
Il18bp	61.6449	-1.01058	0.265824	-3.80168	0.000143721	0.00909963
Iqsec2	112.128	-1.44439	0.29183	-4.94942	7.44335e-07	0.000143533
Itga7	167.136	-1.17858	0.276088	-4.26886	1.96472e-05	0.00209108
Itih4	2.85145	-4.25725	1.27083	-3.34997	0.000808194	0.0306272
Jag2	140.061	-1.7075	0.35107	-4.86371	1.15206e-06	0.000212701
Jam3	68.5188	-3.05266	0.557423	-5.47639	4.34101e-08	1.37637e-05
Kctd12	27.7876	-3.75913	1.02357	-3.67258	0.000240115	0.0132713
Lacc1	170.347	-1.17892	0.213478	-5.52245	3.34295e-08	1.13759e-05
Lppr3	436.006	-1.23093	0.247252	-4.97845	6.40939e-07	0.000127816
Lrfn1	10.159	-5.35066	1.22547	-4.3662	1.26427e-05	0.00149262
Ly6a	173.066	-3.67558	1.09422	-3.35908	0.000782032	0.0300269
Lypd6b	21.6212	-5.11938	1.0177	-5.03033	4.8963e-07	9.88085e-05
Map2	12.4366	-3.59909	0.997816	-3.60696	0.000309802	0.0157362
Mettl7b	19.0042	-2.20339	0.683609	-3.22318	0.00126777	0.0423117
Mgat3	125.609	-4.43986	0.449479	-9.87779	5.19686e-23	4.15803e-19
Mir7-1	20.4206	-1.62047	0.436088	-3.71592	0.000202465	0.0116854
Mtrf1	36.912	-1.8246	0.336308	-5.4254	5.78243e-08	1.70353e-05
Myo5c	30.4552	-4.61021	0.758702	-6.07644	1.22883e-09	6.27244e-07
Ndrg2	18.238	-6.19586	1.21075	-5.11737	3.0982e-07	6.72115e-05
Nptxr	16.419	-2.14595	0.666243	-3.22097	0.00127758	0.0425575
Nr3c2	212.679	-1.26616	0.386913	-3.27246	0.00106617	0.0380729
Nrg4	10.5205	-1.88585	0.516403	-3.6519	0.000260307	0.0139127
Nrxn2	19.0254	-2.78685	0.526852	-5.28963	1.22566e-07	3.12814e-05
P3h1	173.612	-2.46478	0.653909	-3.76931	0.0001637	0.0100745
Pak3	166.895	-1.01873	0.207901	-4.90008	9.5798e-07	0.000179699
Panx1	31.3345	-7.70741	1.08621	-7.09568	1.28717e-12	1.48926e-09
Pappa	16.5835	-4.75399	1.45806	-3.2605	0.00111217	0.0389147
Peg3	3755.59	-2.38139	0.385599	-6.17582	6.5821e-10	3.63512e-07
Pfkp	1267.48	-1.56412	0.241449	-6.47805	9.29171e-11	7.06163e-08
Pitx1	25.4578	-7.40192	1.2582	-5.88295	4.03009e-09	1.84058e-06
Pkdcc	499.103	-1.81306	0.542011	-3.34506	0.000822661	0.0309702
Plagl1	60.0642	-5.87604	0.878543	-6.68839	2.25633e-11	1.95793e-08
Plcxd2	282.686	-1.1688	0.367536	-3.18009	0.00147227	0.0465794
Plekha6	195.926	-1.0518	0.253068	-4.15618	3.23616e-05	0.00298743
Plekhg4	26.0398	-1.6566	0.452923	-3.65758	0.000254612	0.013723
Postn	22.5171	-20.5267	3.74881	-5.47554	4.36188e-08	1.37637e-05
Ppm1h	128.958	-4.0074	1.03073	-3.88792	0.000101109	0.0071331
Ppp2r2b	7.28783	-5.59875	1.67651	-3.33952	0.000839241	0.0313902
Psmb8	16.0297	-2.33161	0.644847	-3.61576	0.000299464	0.0154219
Rab6b	272.383	-2.81437	0.272469	-10.3291	5.20385e-25	9.03128e-21
Rasgrp2	24.83	-2.64327	0.752469	-3.5128	0.000443411	0.0205759
Rasl12	80.5986	-1.87581	0.555058	-3.37949	0.000726201	0.0288238
Rbpms2	24.5175	-1.71867	0.390751	-4.39837	1.09069e-05	0.00134248
Rcan2	262.988	-3.08843	0.785845	-3.93008	8.49167e-05	0.00621827
Ripk3	157.135	-4.62727	0.659226	-7.01925	2.2306e-12	2.41951e-09
Rnf144a	47.2753	-2.94936	0.630084	-4.6809	2.85624e-06	0.000463271
Rtp4	20.8591	-1.77162	0.482518	-3.6716	0.000241032	0.0132797
Sacs	12.2452	-4.33341	1.25313	-3.45806	0.000544081	0.0233149
Scd1	1411.46	-3.37841	0.413772	-8.16491	3.21669e-16	1.11651e-12
Sema3a	750.208	-3.77464	0.763564	-4.94345	7.67518e-07	0.000146377
Sept3	56.6686	-8.55673	1.37802	-6.20945	5.31708e-10	3.07593e-07
Sept6	359.138	-1.4516	0.406874	-3.56768	0.000360161	0.0175578
Serinc4	88.9982	-1.2079	0.314202	-3.84435	0.000120871	0.00807537
Serpinb8	17.1288	-6.10345	1.80537	-3.38073	0.000722938	0.0288238
Serpinb9b	107.715	-3.31426	0.995373	-3.32967	0.000869492	0.0321749
Serpinh1	624.826	-4.6434	1.11944	-4.14798	3.35421e-05	0.00304776
Sh3kbp1	41.7639	-2.44758	0.679546	-3.60178	0.000316043	0.0158984
Slc9a5	492.162	-1.10644	0.280164	-3.94925	7.83968e-05	0.00581443
Snord16a	19.6863	-2.23508	0.6895	-3.24159	0.00118864	0.040608
Speg	319.167	-3.71102	0.601175	-6.17295	6.70262e-10	3.63512e-07
Spp1	5693.33	-2.04602	0.464763	-4.40228	1.07117e-05	0.00132787
Stom	1125.32	-1.43464	0.384944	-3.72688	0.000193864	0.0113666
Sytl2	128.641	-6.15133	1.21272	-5.07234	3.9296e-07	8.31686e-05
Taf9b	9.66642	-2.68995	0.773354	-3.4783	0.000504608	0.0221148
Tcf7	210.275	-1.55569	0.35524	-4.37925	1.19087e-05	0.00141558
Tgfb2	59.931	-3.12032	0.7314	-4.26623	1.98807e-05	0.00209108
Tgfbr3l	75.1257	-1.11826	0.310739	-3.59872	0.000319791	0.0159942
Thbd	585.247	-2.47879	0.749673	-3.30649	0.000944728	0.0343007
Thbs3	251.324	-1.04158	0.190906	-5.45597	4.87052e-08	1.48295e-05
Tigit	52.9271	-2.49964	0.711198	-3.51468	0.000440276	0.0204853
Tmem185b	90.3388	-3.13141	0.9861	-3.17555	0.00149552	0.0469345
Tmem37	188.063	-1.14967	0.33129	-3.47029	0.000519898	0.0227275
Tnc	1056.59	-3.41944	1.07953	-3.16754	0.00153736	0.0474663
Tnfsf13b	8.13398	-2.03719	0.63178	-3.22453	0.00126179	0.0423096
Tspan15	235.614	-7.35149	1.15801	-6.34836	2.17622e-10	1.51073e-07
Tspan18	343.663	-1.81959	0.412991	-4.40589	1.05352e-05	0.00131538
Ttc38	42.7622	-2.00808	0.272793	-7.36119	1.8228e-13	3.16347e-10
Ucn2	6.25064	-5.36804	1.51279	-3.54843	0.000387542	0.018631
Upp1	49.3834	-1.37685	0.413429	-3.33031	0.000867488	0.0321694
Usp13	46.69	-5.23046	1.16454	-4.49144	7.07436e-06	0.000944428
Usp29	50.2705	-1.79275	0.411286	-4.35889	1.30722e-05	0.00153289
Vim	725.633	-3.48659	0.880683	-3.95896	7.52773e-05	0.00560703
Vit	16.4916	-21.6217	3.74904	-5.76726	8.05685e-09	3.25178e-06
Wnt16	1064.51	-2.74907	0.85266	-3.22411	0.00126365	0.0423096
Zan	89.9846	-2.51428	0.468888	-5.36222	8.22075e-08	2.26462e-05
Zeb1	286.098	-4.33161	1.23391	-3.51047	0.000447307	0.0206428
Zfp239	4.99688	-5.05904	1.37929	-3.66785	0.000244596	0.0133071
Zfp536	18.5358	-2.5215	0.480102	-5.25202	1.50444e-07	3.67741e-05
Zscan18	18.772	-3.1721	0.557947	-5.6853	1.30582e-08	5.03613e-06
