# Supplementary material for: Base editing-derived models of human WDR34 and WDR60 disease alleles replicate retrograde intraflagellar transport (IFT) and hedgehog signaling defects
Source: Commun Biol. 2026 Jul 1;9:889. doi: 10.1038/s42003-026-10507-2 (PMC13328300; doi:10.1038/s42003-026-10507-2)
Supplement: Supplementary file 8 — Supplementary data 6 [file 42003_2026_10507_MOESM8_ESM.xlsx]

## Sheet: all.l2FC.srt
	baseMean	log2FoldChange	lfcSE	stat	pvalue	padj
Ptprd	40.8461	9.9285	0.558998	17.7613	1.41045e-70	6.23313e-67
Gpnmb	121.012	9.54945	0.434357	21.9853	3.98504e-107	7.04435e-103
Gulp1	63.3577	9.30969	0.529188	17.5924	2.81636e-69	9.95695e-66
Ptn	31.4889	9.18819	0.564373	16.2803	1.36101e-59	4.00976e-56
Dse	21.2989	9.17138	0.582134	15.7548	6.37009e-56	1.60863e-52
Ccl2	28.7133	9.05462	1.4403	6.28663	3.24433e-10	2.09306e-08
Vegfc	12.9085	8.44892	0.619273	13.6433	2.21366e-42	2.30181e-39
Fat4	15.3572	8.33061	0.594908	14.0032	1.49043e-44	1.88188e-41
Xlr	29.7854	8.20187	0.573344	14.3053	2.0266e-46	2.98534e-43
Nav3	10.4414	8.14196	0.658045	12.373	3.66083e-35	2.69635e-32
Gria1	13.4428	8.13382	0.619791	13.1235	2.4153e-39	2.37195e-36
Nov	10.3583	8.13157	0.674737	12.0515	1.90548e-33	1.16149e-30
Ifi203	10.1515	8.10274	0.718286	11.2807	1.6353e-29	7.41209e-27
Mndal	10.1484	8.10175	0.66109	12.2551	1.57661e-34	9.95348e-32
Smoc1	10.1263	7.91068	0.63168	12.5233	5.57056e-36	4.47595e-33
Fndc1	12.5356	7.84804	0.638138	12.2984	9.24353e-35	6.05177e-32
3110039M20Rik	8.47484	7.83987	0.750065	10.4523	1.43082e-25	5.38141e-23
Foxg1	8.45747	7.83763	0.689081	11.374	5.63289e-30	2.69115e-27
Dclk1	52.9078	7.63108	1.31152	5.8185	5.93793e-09	2.9091e-07
Syk	10.7276	7.62026	0.617964	12.3312	6.15002e-35	4.34856e-32
Pcdh9	17.3997	7.58317	0.669501	11.3266	9.69052e-30	4.50788e-27
Il15	10.3634	7.37918	0.626981	11.7694	5.61404e-32	3.10123e-29
Clip4	22.3552	7.30132	0.838141	8.71132	3.00349e-18	6.17358e-16
Foxp2	7.02745	7.18829	0.728402	9.86856	5.69743e-23	1.73644e-20
Lox	30.705	7.16011	0.524302	13.6565	1.84764e-42	2.04129e-39
Capn6	6.67418	6.92339	0.665919	10.3968	2.5652e-25	9.44688e-23
Tram1l1	4.26151	6.84997	0.93958	7.29047	3.08887e-13	3.54558e-11
Nos2	5.52717	6.83432	1.66069	4.11535	3.86592e-05	0.000650217
Phactr2	28.7154	6.81868	0.463215	14.7204	4.77173e-49	8.43499e-46
C4b	267.01	6.74039	0.465007	14.4952	1.29848e-47	2.08666e-44
Npas3	4.49751	6.73269	0.828521	8.12615	4.43149e-16	7.46051e-14
Gabre	6.29428	6.63845	0.838457	7.91747	2.42399e-15	3.72599e-13
Pax9	11.0355	6.5687	0.620388	10.588	3.38575e-26	1.30108e-23
Mt2	4.28139	6.45304	0.85311	7.56413	3.90463e-14	5.22894e-12
Mef2c	3.23567	6.45233	1.09636	5.88521	3.97549e-09	2.01939e-07
Egln3	32.9905	6.3803	1.31607	4.84798	1.24724e-06	3.40765e-05
Hexa	40.9194	6.37691	0.620272	10.2808	8.59892e-25	3.10211e-22
Tspan2	4.00861	6.36533	0.820993	7.75321	8.96009e-15	1.29826e-12
Abca1	3.96811	6.34499	0.775514	8.18166	2.79955e-16	4.99875e-14
Dcn	109.349	6.31448	0.66537	9.49019	2.3061e-21	6.79417e-19
Gprin3	2.79329	6.24042	1.18885	5.24913	1.52818e-07	5.2761e-06
Serpina3g	7.84808	6.21086	1.11108	5.58993	2.27155e-08	9.79373e-07
Medag	58.9425	6.14429	0.499104	12.3107	7.93805e-35	5.39696e-32
Mmp12	4.29492	6.06524	0.783155	7.74461	9.5872e-15	1.36672e-12
Ank2	111.02	6.04248	0.677246	8.92215	4.57342e-19	1.02335e-16
Esrrg	24.2036	6.03115	1.75839	3.42994	0.000603725	0.00616525
Nkain2	21.1799	6.0022	0.665533	9.01864	1.90431e-19	4.44615e-17
Angpt1	13.527	5.94579	0.606972	9.79583	1.17334e-22	3.51545e-20
Xdh	2.25598	5.93059	1.40631	4.21712	2.4744e-05	0.000449538
Ntng1	3.35919	5.90146	0.889341	6.63576	3.22824e-11	2.59389e-09
3830403N18Rik	2.20684	5.90089	1.31811	4.47676	7.57826e-06	0.000164774
Epha7	131.643	5.85449	1.14716	5.10348	3.33462e-07	1.05638e-05
Cfh	2.82408	5.83159	0.90191	6.46582	1.00752e-10	7.39e-09
Kif26b	7.46666	5.8253	0.763036	7.63438	2.26917e-14	3.13375e-12
Adamts4	169.18	5.8048	0.371967	15.6057	6.65894e-55	1.47138e-51
Sulf2	3.15222	5.79971	0.980282	5.91637	3.29125e-09	1.70115e-07
Dpp4	23.4648	5.78845	1.7603	3.28832	0.00100787	0.00927921
Pknox2	4.42215	5.7651	0.779712	7.39389	1.42595e-13	1.72647e-11
Gbp5	2.00096	5.75757	1.81954	3.16429	0.00155462	0.0131866
Mamld1	2.66909	5.75364	1.08044	5.32528	1.00796e-07	3.65116e-06
Ace2	2.61271	5.7276	0.90601	6.32179	2.58552e-10	1.73781e-08
Rorb	1.9355	5.71236	1.46838	3.89025	0.000100139	0.00143449
Mctp1	1.89085	5.67765	1.4248	3.98486	6.75188e-05	0.00102891
Fibin	3.26987	5.66845	0.976154	5.80692	6.36336e-09	3.09876e-07
S1pr1	2.16057	5.65221	1.16961	4.83256	1.3479e-06	3.59921e-05
Col11a1	10.4151	5.63359	0.689406	8.17165	3.04191e-16	5.37719e-14
Sybu	2.74788	5.60141	0.843125	6.64363	3.06041e-11	2.4816e-09
Aspa	2.40209	5.59886	1.03105	5.43023	5.62803e-08	2.22565e-06
Aldh1l1	33.1985	5.56593	1.99956	2.78358	0.00537625	0.0351855
Mnda	14.1042	5.55851	0.833038	6.67258	2.5135e-11	2.07622e-09
Enpp2	1.72926	5.54807	1.52334	3.64205	0.000270477	0.0032614
Tmod1	18.8069	5.53203	0.706201	7.83351	4.74427e-15	7.10716e-13
Gcnt4	2.56219	5.46713	1.09717	4.98293	6.26278e-07	1.85129e-05
Cacng8	1.86984	5.4439	1.24087	4.38717	1.14832e-05	0.000235214
Hgf	1.59301	5.43081	1.5734	3.45163	0.000557201	0.00581787
Sostdc1	1.57433	5.41411	1.63332	3.31479	0.000917123	0.00860966
Scn7a	2.14737	5.41201	1.24622	4.34275	1.40711e-05	0.000281057
Hectd2	35.196	5.41137	0.579288	9.34142	9.50515e-21	2.58496e-18
Zcchc24	39.083	5.40716	0.714331	7.56954	3.74534e-14	5.0928e-12
Csmd3	1.56236	5.40221	1.51409	3.56795	0.00035978	0.00408992
Asic2	2.05576	5.37535	1.22784	4.37791	1.19825e-05	0.000243466
Steap4	1.50534	5.34751	1.75903	3.04004	0.00236547	0.0185183
Cntn5	1.48737	5.3322	1.56362	3.41016	0.000649249	0.0065246
Prrx1	1.72722	5.31375	1.23976	4.2861	1.81839e-05	0.000346943
Casp12	102.875	5.30339	0.869318	6.10063	1.05651e-09	6.18405e-08
Rcn1	39.0839	5.25582	1.3156	3.99501	6.46912e-05	0.000994387
Gbp11	4.60975	5.22714	0.679896	7.68814	1.49289e-14	2.07794e-12
Tgtp1	44.8108	5.21058	0.507497	10.2672	9.90261e-25	3.50097e-22
Sirpa	1.58872	5.19467	1.29288	4.0179	5.87195e-05	0.000917758
Cd36	1.79924	5.16062	1.04094	4.95766	7.13459e-07	2.08292e-05
Gm20756	1.76399	5.13354	1.07917	4.75693	1.96556e-06	5.04284e-05
Cadm2	1.76823	5.13252	1.14585	4.47923	7.4911e-06	0.00016328
Nrn1	1.76207	5.11631	1.26977	4.02932	5.59374e-05	0.000878157
Col3a1	1.49805	5.10756	1.32167	3.86447	0.000111332	0.00156173
Map2	117.686	5.08638	0.655807	7.75592	8.77034e-15	1.28127e-12
Pygo1	4.71929	5.08638	0.910772	5.58469	2.34111e-08	1.00691e-06
Iigp1	6.9389	5.06649	1.07373	4.71859	2.37489e-06	5.94631e-05
Elavl4	1.94554	5.05717	0.933894	5.41514	6.12398e-08	2.4003e-06
Sema5b	2.50059	5.0323	0.976258	5.15468	2.54062e-07	8.33221e-06
Clgn	1.2093	5.03152	1.6788	2.99709	0.00272568	0.0207145
Tgtp2	15.5229	5.03135	0.546199	9.21157	3.21392e-20	8.35478e-18
Serpina3h	37.7991	5.0064	0.567357	8.82406	1.10381e-18	2.32286e-16
Tnfsf10	2.13468	4.99142	1.01355	4.92468	8.44966e-07	2.42475e-05
Fam179a	15.8141	4.95593	0.53744	9.22136	2.93365e-20	7.74001e-18
Ifi44	9.58855	4.95017	1.28976	3.83806	0.00012401	0.00169932
Gbp7	49.0884	4.94424	0.488956	10.1118	4.89679e-24	1.60297e-21
Tfpi	30.8959	4.93536	0.656529	7.51736	5.5894e-14	7.21195e-12
Heph	4.35503	4.93394	0.99037	4.98191	6.29583e-07	1.85795e-05
Aldh3a1	1.77827	4.92741	0.986305	4.99582	5.85848e-07	1.74051e-05
Fas	6.12247	4.92256	0.784873	6.27179	3.56918e-10	2.29427e-08
Adgrl3	4.20528	4.90578	0.770526	6.36679	1.93031e-10	1.33213e-08
Casp4	25.2782	4.89897	0.575622	8.51075	1.72819e-17	3.35705e-15
9330159F19Rik	2.64931	4.88794	1.03214	4.73574	2.18254e-06	5.53526e-05
Ccl20	21.0803	4.88615	0.794732	6.14817	7.83834e-10	4.72895e-08
Kl	3.89245	4.86865	0.985428	4.94065	7.7863e-07	2.25449e-05
Kng2	2.24838	4.86486	0.853128	5.70237	1.18151e-08	5.52526e-07
Nfia	28.9979	4.85014	0.472815	10.258	1.08921e-24	3.77529e-22
Ror1	2.49005	4.8338	0.875957	5.51831	3.42273e-08	1.43034e-06
Col6a2	40.3272	4.80953	0.252178	19.072	4.31857e-81	2.54464e-77
Prokr1	16.2364	4.79425	0.896192	5.34958	8.81583e-08	3.27672e-06
Pdgfra	3.21702	4.79196	0.960862	4.98715	6.12768e-07	1.81743e-05
Cxcl5	306.674	4.79088	0.914924	5.23637	1.63767e-07	5.56714e-06
Msrb2	2.78351	4.76545	0.985262	4.83673	1.31991e-06	3.5459e-05
Sh3rf3	2.12336	4.7469	0.930402	5.10199	3.36099e-07	1.06283e-05
Wnt2	5.4412	4.7396	0.826735	5.73292	9.8716e-09	4.67829e-07
Cdh18	1.15129	4.71888	1.51516	3.11444	0.00184293	0.0152195
Itih2	72.9207	4.71127	1.51275	3.11438	0.00184335	0.0152195
Gbp3	16.4416	4.69764	0.651735	7.20789	5.68245e-13	6.05112e-11
Siglec15	7.8206	4.69394	1.34214	3.49734	0.000469915	0.00506814
Icam1	11.0803	4.69383	0.910392	5.15584	2.525e-07	8.32732e-06
Fmo3	2.875	4.67896	1.18958	3.93329	8.37917e-05	0.00124005
Mybpc1	1.97714	4.67663	1.00812	4.63897	3.50141e-06	8.36412e-05
Triqk	21.45	4.62781	1.12978	4.0962	4.19981e-05	0.000694481
Ptgis	1.26091	4.62302	1.19513	3.86823	0.00010963	0.00154416
Serpina3i	8.13072	4.61246	0.695653	6.6304	3.3477e-11	2.65369e-09
Tmem74	2.81131	4.59523	1.53396	2.99566	0.00273847	0.0207582
Ppp2r2b	52.2496	4.59399	1.19431	3.84657	0.000119782	0.001654
Slc9a9	2.47858	4.58538	0.936569	4.89593	9.78423e-07	2.75847e-05
D330045A20Rik	5.95833	4.54446	1.72028	2.64169	0.00824933	0.0491319
Sptssb	1.02807	4.54253	1.47569	3.07824	0.00208228	0.0167311
Ddr2	53.0283	4.54144	1.18723	3.82524	0.000130647	0.00177649
Dgkk	2.08391	4.52426	0.801612	5.64396	1.66184e-08	7.47487e-07
Apobec1	3.32091	4.51136	0.81326	5.54726	2.90184e-08	1.22133e-06
Tprg	5.24587	4.4839	0.705762	6.35328	2.10766e-10	1.4385e-08
Pou4f1	2.68244	4.46448	1.00113	4.45946	8.21671e-06	0.000176915
Wdr17	2.27508	4.45107	0.915775	4.86044	1.17128e-06	3.22002e-05
Sp100	1.7488	4.43274	0.928061	4.77634	1.78513e-06	4.61341e-05
Cpa6	1.30421	4.42039	1.05915	4.17354	2.99903e-05	0.000528554
Rhox5	1.09966	4.40676	1.26605	3.48071	0.000500089	0.00533821
Gbp10	13.6812	4.39246	0.849342	5.1716	2.32096e-07	7.75569e-06
Aqp4	0.928518	4.38148	1.5837	2.76662	0.00566415	0.0366625
Gbp2	59.7446	4.37619	0.523351	8.36188	6.1729e-17	1.14861e-14
A630001G21Rik	2.20042	4.37209	0.88086	4.96343	6.92593e-07	2.0371e-05
Fzd8	55.2889	4.36818	0.812748	5.37458	7.67618e-08	2.91367e-06
Lhx6	1.27187	4.35939	1.29079	3.37731	0.000731988	0.00722368
Acss3	1.06594	4.33381	1.52529	2.84129	0.00449308	0.0305595
Slc41a2	41.0202	4.3152	0.724926	5.95261	2.63901e-09	1.41793e-07
Bmper	11.8647	4.304	1.37538	3.12932	0.00175214	0.0146097
Elovl4	29.2271	4.29257	0.977662	4.39064	1.13015e-05	0.000232029
Elfn2	0.881165	4.28893	1.53786	2.78889	0.00528888	0.0347423
Caps2	1.20784	4.2753	1.24697	3.42855	0.000606808	0.00618225
Col6a1	321.028	4.26655	0.417605	10.2167	1.66923e-24	5.56734e-22
Nyx	3.04823	4.26266	0.988838	4.31077	1.62684e-05	0.000315672
Soga3	22.2805	4.24241	1.03028	4.11773	3.82623e-05	0.000645384
Prdm6	20.5612	4.24173	1.17605	3.60677	0.000310028	0.00364143
Cxcr4	3.98892	4.24172	0.669375	6.33685	2.34517e-10	1.58834e-08
Tnr	0.846739	4.2396	1.60698	2.63824	0.0083337	0.0495176
Rerg	27.0643	4.23062	1.31339	3.22114	0.0012768	0.0112289
Mrc2	2.29443	4.22145	0.962293	4.38686	1.14997e-05	0.000235278
Nova1	6.36943	4.20836	0.763257	5.51369	3.51395e-08	1.465e-06
Rgs22	1.52321	4.20401	0.890111	4.72302	2.32366e-06	5.83457e-05
Abi3bp	219.901	4.18396	0.858458	4.87381	1.09466e-06	3.04251e-05
Ifi205	5.66236	4.15767	1.19003	3.49376	0.000476266	0.00511169
Rnf150	76.9581	4.15303	1.31504	3.1581	0.00158799	0.013444
Fam46a	23.0483	4.1521	0.591922	7.01461	2.30597e-12	2.1454e-10
Eln	29.0086	4.12964	0.654054	6.31391	2.72074e-10	1.80807e-08
8430436N08Rik	1.55169	4.1008	1.42504	2.87767	0.0040062	0.0279139
Scn2a1	2.54244	4.10019	1.37679	2.97808	0.00290065	0.0217727
Cdk15	1.8781	4.01799	1.0829	3.7104	0.000206931	0.0025998
Pcdh18	5.74304	4.00971	0.719075	5.5762	2.45824e-08	1.04962e-06
Rtp1	1.76318	3.99525	0.950334	4.20405	2.62179e-05	0.000473786
Igf1	7.75366	3.98743	0.923467	4.31789	1.5753e-05	0.000308038
Igf2	82.7543	3.98496	0.953934	4.1774	2.9486e-05	0.000521121
Tnik	107.786	3.98267	0.950975	4.18798	2.81449e-05	0.000500018
Snta1	53.595	3.98146	0.842118	4.72791	2.26843e-06	5.72025e-05
Car6	2.73446	3.94692	0.94163	4.19159	2.77011e-05	0.000493729
Vnn3	2.37321	3.93382	1.34749	2.91936	0.00350749	0.0252348
Chrd	1.08028	3.86897	1.45437	2.66024	0.00780855	0.0470295
Cadps2	9.19963	3.86702	0.921776	4.19518	2.72652e-05	0.000488811
Ifi204	18.4274	3.85465	1.10708	3.48182	0.000498012	0.00532568
Esr1	4.34494	3.84368	0.83401	4.60867	4.05244e-06	9.45053e-05
Il2rb	1.95692	3.80428	0.932888	4.07796	4.5433e-05	0.000744319
Steap3	8.61555	3.78834	0.735326	5.15192	2.57834e-07	8.42228e-06
Fgb	5.45188	3.77369	0.826002	4.56862	4.90935e-06	0.000112558
Slc39a8	3.40698	3.76782	0.800201	4.7086	2.49426e-06	6.19257e-05
Sepp1	27.6793	3.76074	0.85487	4.39919	1.08655e-05	0.000224642
Fez1	4.97324	3.74959	1.26122	2.973	0.00294905	0.021996
Hlf	5.96898	3.743	0.757069	4.94406	7.65117e-07	2.2245e-05
Gbp6	30.49	3.73864	0.630249	5.932	2.99263e-09	1.57912e-07
Tmem56	3.76721	3.73846	0.94973	3.93634	8.27346e-05	0.00122796
Wnt5b	1.16206	3.72229	1.2604	2.95327	0.00314425	0.0231098
Cfap58	2.2999	3.71862	1.15645	3.21556	0.00130191	0.0114043
Ephx4	5.87762	3.70903	1.04414	3.55225	0.000381957	0.00428962
Serpinb5	29.473	3.6784	0.716445	5.13424	2.8328e-07	9.13784e-06
Fam184b	22.4329	3.67233	0.330202	11.1215	9.8629e-29	4.35866e-26
A830018L16Rik	10.3609	3.67125	1.24485	2.94916	0.00318643	0.0233236
Rgs9	57.0442	3.67095	0.366092	10.0274	1.15508e-23	3.71241e-21
Ispd	12.5501	3.61865	0.669258	5.40696	6.41049e-08	2.50151e-06
3110039I08Rik	48.4814	3.60887	0.309638	11.6551	2.16069e-31	1.15741e-28
Hnf4g	4.07836	3.60249	0.981555	3.67019	0.000242373	0.00297737
2610203C22Rik	1.15762	3.60027	1.16184	3.09877	0.00194324	0.0158521
Igfbp1	13.4642	3.59882	1.35398	2.65797	0.00786134	0.0473153
Aldh1a1	2.6065	3.58595	0.698889	5.13093	2.88311e-07	9.21606e-06
Fam49a	1.99535	3.57712	1.05043	3.4054	0.000660663	0.00661674
Aqp1	144.548	3.57519	0.792983	4.50853	6.52785e-06	0.000144241
Atp6v0d2	1.26683	3.56411	1.28757	2.76809	0.00563851	0.0365366
Tlr1	19.8191	3.53851	0.485514	7.28816	3.14207e-13	3.58337e-11
Flrt2	68.901	3.5358	0.626523	5.64352	1.66606e-08	7.47487e-07
Gpr85	13.0844	3.49566	1.01176	3.45504	0.000550215	0.00575853
Dzip1	47.2767	3.49269	0.919606	3.79803	0.00014585	0.00194433
Ccdc178	3.83612	3.48183	0.792704	4.39235	1.12132e-05	0.000230751
Mos	1.34662	3.47204	1.22437	2.83577	0.00457151	0.0309857
Arxes2	14.812	3.40149	0.417562	8.14606	3.75977e-16	6.39053e-14
Tenm4	13.7055	3.38616	0.699801	4.83875	1.3066e-06	3.53424e-05
Apol10b	0.821288	3.38202	1.24032	2.72673	0.00639661	0.040168
Hepacam	5.93958	3.34401	0.54378	6.14958	7.76906e-10	4.70321e-08
Plekhg1	5.62619	3.3425	0.695864	4.80338	1.56009e-06	4.09772e-05
Rarb	2.14553	3.33237	0.943694	3.53119	0.00041369	0.00459058
Brdt	33.2609	3.32349	0.678509	4.89822	9.67083e-07	2.73522e-05
Lyg2	0.932699	3.29625	1.16815	2.82178	0.00477586	0.0320877
Car13	34.8762	3.29269	0.734811	4.481	7.42944e-06	0.000162136
Adamts12	1.0607	3.28526	1.02122	3.21701	0.00129536	0.0113694
A830082K12Rik	1.51202	3.25463	1.04389	3.1178	0.00182209	0.0151004
1700011I03Rik	3.86042	3.25256	1.13725	2.86003	0.00423601	0.0291135
Cfi	71.1863	3.24175	0.966686	3.35346	0.000798073	0.00768803
D630039A03Rik	18.9073	3.22612	0.674624	4.7821	1.73472e-06	4.50778e-05
Slc2a6	2.9418	3.22331	0.721348	4.46845	7.87869e-06	0.000170249
Masp1	295.491	3.21883	0.895259	3.59541	0.000323879	0.00377128
Olfml3	15.8318	3.21512	0.973194	3.30368	0.000954263	0.00889479
1700104L18Rik	1.64518	3.20708	1.15204	2.78381	0.00537239	0.0351733
Ccdc7b	0.874165	3.20289	1.19	2.69151	0.00711296	0.0437709
Fam131b	8.8598	3.20099	0.392142	8.16284	3.27228e-16	5.72713e-14
Rragd	21.1019	3.18693	0.336794	9.46254	3.00557e-21	8.56928e-19
Ankrd6	44.7394	3.18425	0.516358	6.16676	6.97022e-10	4.24871e-08
Abca6	8.02575	3.16484	1.07482	2.94454	0.00323434	0.0235901
Ppp1r14c	19.3815	3.1616	0.995486	3.17593	0.00149355	0.0127666
Gm14403	4.67404	3.16128	0.660985	4.78268	1.72976e-06	4.50322e-05
Nt5e	3.84986	3.14465	0.604206	5.2046	1.94414e-07	6.57106e-06
Lctl	1.45114	3.14347	1.04949	2.99523	0.0027424	0.0207701
2700069I18Rik	6.05463	3.11976	0.988938	3.15465	0.00160689	0.0135655
Nhsl2	1.66179	3.09961	1.15312	2.68801	0.00718794	0.0440511
Mertk	13.7023	3.08746	0.711071	4.34198	1.41203e-05	0.00028172
St6galnac3	58.409	3.08151	0.741448	4.15608	3.23758e-05	0.000562187
Megf10	4.67763	3.0463	0.817162	3.72791	0.000193077	0.00244836
Sp5	11.5844	3.04256	0.922527	3.29807	0.000973509	0.00901925
Antxr1	11.492	3.04084	0.812614	3.74205	0.000182526	0.00233975
Chst9	12.6409	3.03218	0.32958	9.20014	3.57494e-20	9.02774e-18
Pros1	389.021	3.01875	0.780587	3.86728	0.000110054	0.00154891
Rcn3	9.19864	3.01437	0.473725	6.36312	1.97692e-10	1.35449e-08
Ifi47	19.0053	3.01165	0.354414	8.49754	1.93652e-17	3.72085e-15
Islr2	7.66547	3.00298	0.721118	4.16434	3.1226e-05	0.000546518
Gm14393	2.56069	3.00022	0.875944	3.42513	0.000614514	0.00624297
Nlrc5	4.62741	2.97281	0.577175	5.15063	2.59616e-07	8.45164e-06
Hepacam2	1.05599	2.95894	1.01318	2.92044	0.00349539	0.02519
Vcam1	8.20765	2.93448	1.01519	2.89057	0.00384547	0.0269962
Msi1	1.61584	2.90771	0.919386	3.16267	0.00156332	0.0132541
Plxdc1	60.4506	2.89951	0.269836	10.7454	6.22578e-27	2.50121e-24
Gcnt1	50.0791	2.8776	0.477317	6.02869	1.6529e-09	9.30522e-08
Car9	4.41708	2.87686	0.81883	3.51338	0.000442437	0.00482776
Zkscan16	4.69405	2.8702	0.815094	3.52132	0.000429409	0.00473233
A930012L18Rik	3.85825	2.86793	0.793919	3.61237	0.000303407	0.00359232
4930447F24Rik	1.2845	2.86507	0.957519	2.99218	0.00276996	0.0209519
Bambi	3.7048	2.86122	0.789814	3.62265	0.000291605	0.00347701
Lsp1	33.4395	2.86074	0.622269	4.59727	4.28065e-06	9.89137e-05
Clec2d	97.0911	2.84928	0.565278	5.04048	4.64355e-07	1.42014e-05
Ackr3	57.3556	2.84915	0.594262	4.79444	1.63133e-06	4.26583e-05
Atp2b4	32.651	2.84664	0.614574	4.63188	3.62355e-06	8.60933e-05
Gata3	16.0431	2.84174	0.720645	3.94333	8.03583e-05	0.00119772
Qpct	3.67749	2.84107	0.947345	2.99898	0.00270881	0.0206217
1500015O10Rik	4.18116	2.83317	0.58525	4.84096	1.2921e-06	3.50986e-05
Ifitm3	131.653	2.83122	0.40166	7.0488	1.80465e-12	1.74321e-10
Shank1	5.48253	2.79158	0.659617	4.23212	2.31499e-05	0.000425832
Arhgef15	2.72485	2.78911	0.74015	3.76831	0.000164358	0.00213944
Cd248	3.07716	2.78851	1.00432	2.77651	0.00549458	0.0357745
Rgs2	15.8249	2.76613	0.463396	5.96926	2.38327e-09	1.29628e-07
Ak5	8.91188	2.76453	0.52301	5.2858	1.25156e-07	4.44253e-06
Gm10825	3.49971	2.75155	0.719823	3.82254	0.000132083	0.00179132
Eomes	17.5573	2.71098	0.512763	5.28701	1.24332e-07	4.42218e-06
Smco4	3.87141	2.70891	0.679397	3.98722	6.68515e-05	0.00102138
Fhl1	282.817	2.70633	0.417184	6.48715	8.74727e-11	6.46969e-09
Figf	59.7566	2.69602	0.413751	6.51605	7.21826e-11	5.45287e-09
Ssc5d	14.0816	2.69386	0.508106	5.30177	1.14688e-07	4.11226e-06
Gm12185	5.69301	2.68288	0.665461	4.03161	5.53954e-05	0.000871197
Gm4371	1.54598	2.68105	1.01115	2.65149	0.00801383	0.0480113
Ogfrl1	9.71619	2.67441	0.863001	3.09896	0.00194199	0.0158521
Akr1b7	3.64034	2.66754	0.732204	3.64317	0.0002693	0.00325166
Kcnj2	7.89846	2.6462	0.750971	3.52371	0.000425557	0.0046928
B3galt1	57.4067	2.64467	0.750255	3.52502	0.000423444	0.00467977
Ankrd34a	18.7725	2.64192	0.625237	4.22547	2.38446e-05	0.000435436
Ddx60	15.7037	2.62868	0.674808	3.89545	9.80182e-05	0.0014129
Fcgrt	30.9809	2.59226	0.462406	5.60602	2.07036e-08	9.04067e-07
Il16	2.22514	2.59004	0.773928	3.34662	0.000818043	0.00784195
Cnih3	1.45719	2.56401	0.899558	2.8503	0.0043678	0.0298914
Afm	8.03075	2.54429	0.721378	3.52698	0.000420323	0.00465542
Nr1h4	45.6365	2.5426	0.376656	6.75046	1.47377e-11	1.25249e-09
Cebpd	227.92	2.54251	0.5693	4.46603	7.96857e-06	0.000171781
Rsph4a	3.50801	2.53586	0.899864	2.81805	0.00483167	0.0324011
Zfp385b	6.68736	2.5231	0.931126	2.70973	0.00673387	0.0419284
Apol9b	8.79147	2.51634	0.785945	3.20167	0.00136633	0.0118627
Vnn1	14.153	2.51297	0.554212	4.5343	5.77945e-06	0.00013031
Cers4	53.1529	2.51233	0.388883	6.46038	1.04442e-10	7.59763e-09
Ifi27l2a	1.80938	2.50876	0.864447	2.90215	0.00370609	0.0262681
Slco1a6	1.85957	2.5026	0.742666	3.36975	0.000752357	0.00736401
Ephb6	7.17639	2.50241	0.886428	2.82303	0.00475728	0.0319994
Tgm2	222.518	2.50093	0.450583	5.55043	2.84966e-08	1.20223e-06
P2rx7	23.7144	2.49247	0.390241	6.387	1.69166e-10	1.18196e-08
Taf9b	22.7291	2.49098	0.479417	5.19586	2.0378e-07	6.87446e-06
Add2	40.0876	2.49036	0.657491	3.78768	0.000152061	0.00201197
Tlr6	2.59859	2.47598	0.86461	2.86369	0.00418734	0.0288801
Tnxb	8.08607	2.47513	0.693366	3.56974	0.000357338	0.00407002
Ifit1bl2	6.00219	2.47418	0.599922	4.12417	3.72067e-05	0.00063189
Il7	39.7734	2.47412	0.592105	4.17851	2.93431e-05	0.000519217
Mpz	2.61817	2.47237	0.723002	3.41959	0.000627163	0.00634232
Cldn19	3.78084	2.46557	0.736453	3.3479	0.000814254	0.0078141
Cxcl1	358.269	2.46013	0.847936	2.90131	0.00371606	0.0263112
A730090N16Rik	2.95222	2.45955	0.719633	3.41778	0.000631336	0.00637721
Paqr9	4.19586	2.4529	0.77229	3.17613	0.00149252	0.0127641
BC024139	1.93261	2.45284	0.727986	3.36935	0.000753451	0.00737065
Arxes1	4.04607	2.4499	0.803069	3.05067	0.00228329	0.0180162
Fam212b	71.3975	2.44014	0.507248	4.81054	1.5052e-06	3.9772e-05
Snca	41.6925	2.42857	0.578469	4.19827	2.68957e-05	0.000484077
Serpini1	28.7811	2.40213	0.336083	7.14745	8.84022e-13	9.24666e-11
Il33	11.8456	2.39823	0.481828	4.97737	6.44554e-07	1.89896e-05
Nr2f1	18.6474	2.39128	0.717228	3.33406	0.000855888	0.00813406
Pcdhga8	2.22469	2.38997	0.880505	2.71432	0.00664118	0.0414096
Cd74	11.5233	2.38756	0.339538	7.03181	2.03876e-12	1.92723e-10
Cyp4b1	14.4259	2.3741	0.833683	2.84773	0.00440328	0.0300993
Des	5.07018	2.36889	0.635636	3.7268	0.000193926	0.00245737
Cmpk2	17.7566	2.368	0.479305	4.94049	7.79258e-07	2.25449e-05
Ddit4l	26.8634	2.36288	0.599177	3.94354	8.02876e-05	0.00119767
Ptgds	265.717	2.3575	0.440561	5.35112	8.74097e-08	3.26668e-06
Mum1l1	93.2109	2.34968	0.373462	6.29161	3.14182e-10	2.05431e-08
Aox1	2.3166	2.34746	0.867252	2.70678	0.00679398	0.0422439
Ism2	14.505	2.34077	0.395045	5.92534	3.11658e-09	1.62993e-07
Dlec1	33.1883	2.34071	0.420972	5.56026	2.69367e-08	1.14461e-06
Rtp4	44.9277	2.34058	0.366135	6.39269	1.62995e-10	1.14792e-08
Kcnh2	114.671	2.32509	0.687522	3.38185	0.000720004	0.00713426
Btbd17	1.60527	2.31769	0.850978	2.72356	0.00645832	0.0404979
Prkg1	70.8016	2.31747	0.58921	3.93318	8.383e-05	0.00124005
2310001H17Rik	12.2025	2.31541	0.425139	5.44625	5.14428e-08	2.04349e-06
Mybpc2	6.53281	2.31428	0.538003	4.30162	1.69555e-05	0.000327208
Casp14	25.8991	2.30582	0.59171	3.89688	9.74397e-05	0.00140837
Lgals3bp	160.357	2.30545	0.524948	4.39177	1.12433e-05	0.000231102
5430402O13Rik	1.98818	2.29838	0.771995	2.9772	0.00290893	0.0217979
Kif21b	3.46543	2.29609	0.808547	2.83978	0.00451446	0.0306813
9430037G07Rik	3.9094	2.28912	0.725976	3.15317	0.00161508	0.0136211
Pcdhga4	11.8833	2.2866	0.553038	4.13461	3.55565e-05	0.000609042
Arl4a	246.296	2.28057	0.386481	5.90086	3.61611e-09	1.85281e-07
Cyp2u1	32.5294	2.25168	0.507473	4.43703	9.12082e-06	0.00019332
Fscn1	2.62302	2.24756	0.682672	3.29229	0.000993747	0.00917309
Gab3	1.97261	2.24394	0.794002	2.82612	0.00471158	0.0317593
Agt	102.004	2.23886	0.465812	4.80636	1.53702e-06	4.04916e-05
Dtna	419.241	2.23507	0.426649	5.23866	1.61744e-07	5.50897e-06
Spp1	11861.9	2.22865	0.466325	4.77917	1.76019e-06	4.55562e-05
Ifit1bl1	98.0815	2.2219	0.515249	4.31228	1.61578e-05	0.00031387
Lpcat2b	2.0331	2.21001	0.800364	2.76125	0.00575804	0.0370809
Plagl1	131.225	2.20959	0.564565	3.9138	9.08565e-05	0.00132624
Rimklb	3.43715	2.20139	0.690301	3.18903	0.00142751	0.0123214
Akr1c14	92.2551	2.1764	0.674214	3.22805	0.00124635	0.0110159
Nxpe4	22.6285	2.17468	0.309852	7.01843	2.24368e-12	2.09849e-10
Gpr155	32.4086	2.16262	0.611046	3.53921	0.000401321	0.00447353
Pcdhb15	13.5225	2.15858	0.547337	3.94378	8.02075e-05	0.00119749
Mcc	930.378	2.15405	0.438598	4.91122	9.05095e-07	2.57639e-05
Gem	49.4471	2.15038	0.54799	3.92413	8.70454e-05	0.00128439
1190005I06Rik	8.47545	2.13623	0.60158	3.55103	0.000383728	0.00430404
Ctso	143.717	2.13346	0.403297	5.29006	1.22279e-07	4.3579e-06
Kbtbd11	2.2872	2.1231	0.740803	2.86595	0.00415764	0.0287201
Tmem229b	26.5564	2.11911	0.288729	7.33944	2.1449e-13	2.49443e-11
Col16a1	237.639	2.11688	0.264258	8.01065	1.14104e-15	1.81713e-13
Itgb3	2.98826	2.11409	0.783049	2.69982	0.00693772	0.0429405
Parp14	165.979	2.11182	0.337979	6.24839	4.14716e-10	2.61819e-08
Rtn4rl1	3.42778	2.10843	0.63242	3.33391	0.000856338	0.00813406
Zfhx4	304.108	2.09827	0.704768	2.97725	0.0029085	0.0217979
Inhbb	152.803	2.06464	0.33647	6.13618	8.45308e-10	5.04814e-08
Camk4	12.3172	2.04157	0.480459	4.2492	2.14535e-05	0.000399687
Gbp4	64.1975	2.03807	0.377586	5.39761	6.75326e-08	2.61793e-06
1700007G11Rik	3.01144	2.00715	0.671948	2.98706	0.00281674	0.021224
Txlnb	8.51837	2.00652	0.40019	5.01392	5.33316e-07	1.61153e-05
Gjb2	7.22192	1.99509	0.740634	2.69376	0.00706512	0.0435309
Hey2	8.00373	1.98988	0.621561	3.20143	0.00136748	0.0118669
Foxn1	24.7727	1.98549	0.577374	3.43883	0.00058424	0.00602193
9330182L06Rik	68.3309	1.98329	0.672211	2.95039	0.00317372	0.0232691
Daam2	63.8693	1.97004	0.271297	7.26157	3.82622e-13	4.22725e-11
Fam171b	58.932	1.95024	0.407362	4.78749	1.68883e-06	4.40317e-05
Itga7	300.112	1.94007	0.257383	7.53767	4.78438e-14	6.31146e-12
Cldn2	323.043	1.89915	0.209114	9.08191	1.06688e-19	2.58345e-17
3110021A11Rik	3.02483	1.89673	0.651443	2.91158	0.00359601	0.0256835
Trim66	2.77952	1.89291	0.718493	2.63455	0.00842488	0.0499251
Hist1h2bf	3.65697	1.89187	0.582575	3.24742	0.00116455	0.0104021
Mycn	150.829	1.88445	0.284686	6.61941	3.60634e-11	2.80669e-09
H2-M3	135.807	1.88319	0.17511	10.7544	5.65211e-27	2.32354e-24
Pcdhb14	34.0581	1.88308	0.208808	9.01823	1.91157e-19	4.44615e-17
Rgag4	18.2389	1.88197	0.353792	5.31942	1.04098e-07	3.75538e-06
Pcdhgb2	20.4935	1.87683	0.299591	6.26464	3.73698e-10	2.38478e-08
Tnfrsf1b	171.984	1.8639	0.14769	12.6203	1.63147e-36	1.37331e-33
Nfkbie	201.63	1.86228	0.364084	5.11499	3.13765e-07	9.9756e-06
Abcg2	100.895	1.86141	0.264477	7.03808	1.94901e-12	1.87242e-10
Gm17769	6.92262	1.86046	0.443798	4.19213	2.76353e-05	0.000493444
Pcdhga2	5.07407	1.85482	0.698552	2.65524	0.0079252	0.0476024
Psmb8	29.6364	1.84814	0.498837	3.70491	0.000211468	0.0026474
Ldhb	542.884	1.84292	0.407283	4.5249	6.04231e-06	0.000134861
Ust	65.5973	1.83951	0.349474	5.26366	1.41219e-07	4.91403e-06
Ugt1a6b	4.23969	1.83589	0.530208	3.46258	0.000535026	0.00564636
Sept1	9.6036	1.83155	0.374008	4.89709	9.72645e-07	2.74656e-05
Mmp28	17.0717	1.82568	0.511256	3.57098	0.000355651	0.00406127
Fgf5	8.68824	1.8246	0.564361	3.23303	0.00122483	0.0108692
Lepr	8.11068	1.81192	0.484929	3.73646	0.00018663	0.00238199
Matn2	20.5276	1.79882	0.306821	5.86279	4.55166e-09	2.28579e-07
Clybl	188.878	1.79095	0.424187	4.22208	2.42053e-05	0.000441566
Eya1	927.112	1.78958	0.444003	4.03055	5.5647e-05	0.000874375
Hey1	11.1319	1.77153	0.50248	3.52558	0.000422562	0.00467436
Pak3	279.516	1.76801	0.186878	9.4608	3.05593e-21	8.57454e-19
Ptpn7	6.87746	1.73615	0.658244	2.63754	0.00835097	0.0495869
Atp1b2	66.0079	1.73016	0.2917	5.93129	3.00563e-09	1.58127e-07
Mapk10	5.34069	1.71968	0.527063	3.26276	0.00110332	0.0099864
Dnajc12	47.6959	1.70773	0.408206	4.18351	2.87049e-05	0.000509453
Chrnb2	6.96536	1.70404	0.473286	3.60045	0.000317672	0.0037164
Rd3	14.91	1.69629	0.448649	3.78089	0.000156268	0.00205226
Car12	619.852	1.68226	0.491243	3.4245	0.000615922	0.00625367
Ankrd35	5.28043	1.67965	0.567728	2.95855	0.0030909	0.0227753
Papln	591.104	1.6758	0.488798	3.42841	0.000607139	0.00618225
A530072M11Rik	4.88521	1.67549	0.543923	3.08038	0.00206738	0.0166417
Gm8773	11.8167	1.67401	0.486687	3.4396	0.000582568	0.0060082
Tex26	30.886	1.67289	0.323899	5.16484	2.40642e-07	7.98093e-06
Pcdhb18	136.663	1.66744	0.426299	3.91142	9.17533e-05	0.00133712
Slc52a3	27.4889	1.66595	0.418266	3.983	6.80513e-05	0.00103613
Fmo5	9.39284	1.63939	0.400432	4.09404	4.23917e-05	0.000700334
Csf1	1686.42	1.63073	0.515101	3.16584	0.00154635	0.0131404
Cp	2288.39	1.62715	0.390154	4.17053	3.03896e-05	0.000533004
Zic5	12.9494	1.62651	0.44333	3.66885	0.000243644	0.0029909
Gprc5b	211.213	1.62558	0.528551	3.07554	0.00210122	0.0168527
Rasl11a	919.069	1.62334	0.473009	3.43194	0.000599283	0.00613761
A930041C12Rik	6.14072	1.61925	0.586667	2.76008	0.00577865	0.0371993
Hist1h3g	14.6599	1.6098	0.399083	4.03374	5.48968e-05	0.000867213
Pcdhgb8	5.50206	1.60939	0.528967	3.04252	0.00234604	0.018407
Myl4	7.63497	1.59671	0.516824	3.08947	0.00200516	0.0162072
Snx10	150.256	1.58311	0.195874	8.08229	6.35627e-16	1.04148e-13
Kcnab2	254.014	1.57065	0.257054	6.11018	9.9521e-10	5.88372e-08
Tspan13	663.286	1.55865	0.391089	3.98542	6.73609e-05	0.00102739
Fhl4	14.6491	1.55305	0.526283	2.95098	0.00316772	0.0232348
Nrxn2	32.4151	1.55003	0.310885	4.98586	6.16878e-07	1.82656e-05
Hist1h4k	7.36021	1.54484	0.460217	3.35677	0.00078859	0.00761327
Loxl3	95.2952	1.5393	0.253588	6.07007	1.27856e-09	7.38598e-08
Ripk2	105.911	1.53371	0.260029	5.89824	3.67407e-09	1.87707e-07
Bex1	295.912	1.53152	0.513396	2.98312	0.00285326	0.0214626
Jam3	116.285	1.52375	0.476056	3.20079	0.00137052	0.0118875
Isoc2a	77.7704	1.5166	0.43564	3.48131	0.00049897	0.0053327
Pcdhga3	8.87898	1.51356	0.572865	2.64209	0.00823965	0.0490908
Chchd7	203.318	1.50962	0.292424	5.16243	2.43761e-07	8.05414e-06
Onecut2	245.449	1.49154	0.219582	6.79264	1.10101e-11	9.54048e-10
Klhl5	302.114	1.49111	0.233351	6.38997	1.65918e-10	1.16386e-08
Fkbp14	46.8358	1.48811	0.294571	5.05178	4.37705e-07	1.35032e-05
Pcdhga10	74.9545	1.48805	0.259625	5.73154	9.95232e-09	4.70393e-07
Upp1	77.8754	1.48739	0.374502	3.97164	7.13792e-05	0.00108121
Axin2	26.9675	1.48117	0.427096	3.468	0.000524354	0.00554698
Slc22a15	51.3144	1.48081	0.199186	7.43432	1.05108e-13	1.31772e-11
Chchd10	1903.21	1.47379	0.475894	3.0969	0.00195557	0.0159229
Kcnj16	563.422	1.46899	0.315863	4.65073	3.30764e-06	8.02046e-05
Ppp1r3fos	6.43124	1.46713	0.535606	2.7392	0.00615894	0.0389384
Ccbl2	79.1291	1.44468	0.402727	3.58726	0.000334177	0.00386854
Fgl1	10.4184	1.44136	0.479179	3.00797	0.00262995	0.0201341
Cdsn	369.994	1.4366	0.240073	5.98402	2.17701e-09	1.19512e-07
Ptgr1	126.173	1.43376	0.334964	4.28033	1.8662e-05	0.000354769
Dact3	23.0792	1.42998	0.372044	3.84358	0.000121252	0.0016706
Pcdhb21	23.4436	1.4214	0.495199	2.87037	0.00409997	0.0284119
AA415398	36.3155	1.41583	0.234274	6.04349	1.50812e-09	8.57203e-08
Gsto2	20.5071	1.40274	0.489263	2.86705	0.00414323	0.0286541
Atp1b1	8157.68	1.39789	0.344525	4.05744	4.96135e-05	0.000800198
Psmb10	319.962	1.39775	0.501114	2.78928	0.0052826	0.034714
Dram1	52.7131	1.39619	0.384255	3.63351	0.000279591	0.00335666
Man1c1	91.9899	1.39583	0.386186	3.61439	0.000301059	0.0035669
Slmo1	60.7414	1.38506	0.276242	5.01393	5.33281e-07	1.61153e-05
Hist3h2a	108.232	1.38099	0.19036	7.25465	4.02703e-13	4.39418e-11
Mpp7	858.619	1.37431	0.214067	6.42	1.36271e-10	9.67417e-09
9030624G23Rik	13.679	1.36518	0.429352	3.17963	0.00147463	0.0126478
Gata2	22.308	1.36511	0.386949	3.52788	0.000418896	0.00464253
Cpeb3	53.9113	1.3632	0.512166	2.66163	0.00777631	0.0468963
Clu	2387.51	1.35868	0.363549	3.73727	0.00018603	0.00237605
Lpar1	157.083	1.34739	0.376548	3.57826	0.000345892	0.00397551
Olfml2b	173.188	1.33891	0.362132	3.69729	0.000217914	0.0027223
Acad12	73.8463	1.33224	0.181192	7.35264	1.9433e-13	2.27495e-11
Ntn3	21.626	1.33159	0.442643	3.00826	0.00262748	0.0201239
Flt1	54.3686	1.32864	0.43942	3.02363	0.00249766	0.0193466
Map2k6	56.7667	1.32592	0.372007	3.56424	0.000364905	0.00412432
Tlr2	291.547	1.32353	0.313669	4.21952	2.44827e-05	0.000446165
Pank1	257.715	1.3148	0.3477	3.78141	0.000155943	0.00205226
Angptl2	126.426	1.31457	0.404399	3.25067	0.00115133	0.0103205
Socs3	595.628	1.31247	0.198493	6.6122	3.78653e-11	2.91019e-09
Gad1os	29.0179	1.30487	0.466498	2.79717	0.00515525	0.0340035
Peg10	4453.15	1.30214	0.315191	4.13127	3.60762e-05	0.000616153
Pfn2	1221.65	1.3004	0.221745	5.86439	4.50784e-09	2.27023e-07
Cdkl5	53.8541	1.29725	0.263631	4.92069	8.62377e-07	2.46671e-05
Asb5	8.09404	1.29613	0.422022	3.07124	0.00213171	0.0170354
Nudt7	34.7147	1.28924	0.393234	3.27855	0.00104342	0.00954192
Rap1gap	3294.71	1.28489	0.257092	4.99781	5.79855e-07	1.72852e-05
Tnfrsf25	8.80142	1.28082	0.418009	3.0641	0.00218323	0.0173686
Map1a	191.231	1.26311	0.175077	7.21461	5.40879e-13	5.82995e-11
Mturn	365.664	1.26021	0.273382	4.6097	4.03248e-06	9.41639e-05
Stard5	112.005	1.2518	0.229475	5.45507	4.89543e-08	1.95342e-06
Map3k7cl	197.038	1.24495	0.247446	5.03118	4.87472e-07	1.4857e-05
Pcdhb22	188.461	1.22703	0.321666	3.81462	0.000136394	0.00183767
Spdya	37.0463	1.2184	0.292614	4.16383	3.12947e-05	0.000547177
Gm10548	10.8402	1.21535	0.375198	3.23923	0.00119855	0.0106573
Tanc2	354.526	1.21502	0.395671	3.07079	0.00213494	0.0170535
Hpse	76.0878	1.20899	0.161494	7.48631	7.08376e-14	9.0086e-12
Tinagl1	2846.66	1.20696	0.191851	6.29113	3.15164e-10	2.05431e-08
Nceh1	1224.61	1.2069	0.3188	3.78576	0.000153239	0.00202452
Pafah2	454.143	1.20625	0.0973276	12.3937	2.82815e-35	2.17362e-32
Cc2d2a	120.486	1.20317	0.334251	3.59959	0.000318717	0.0037237
Mmp19	19.0421	1.20217	0.319632	3.7611	0.000169165	0.00219424
Cftr	147.886	1.19824	0.22295	5.37447	7.68099e-08	2.91367e-06
Rnf128	649.859	1.18917	0.344825	3.44861	0.000563487	0.00586617
Enc1	1028.09	1.1884	0.160431	7.40759	1.28611e-13	1.5788e-11
Ttll7	401.43	1.18691	0.20571	5.76983	7.93521e-09	3.80137e-07
Pcolce	5104.4	1.18403	0.294709	4.01763	5.87855e-05	0.000917978
Pard6g	122.105	1.18378	0.162508	7.2844	3.23111e-13	3.6613e-11
Pcx	276.074	1.18152	0.178526	6.6182	3.63598e-11	2.80669e-09
Stra6	133.554	1.17538	0.354321	3.31726	0.000909037	0.00855191
Raet1d	27.3675	1.1709	0.348423	3.36058	0.000777792	0.00755026
Avil	8.31216	1.17075	0.351662	3.3292	0.000870955	0.00824631
Gm15408	13.2898	1.16372	0.433553	2.68414	0.00727163	0.0444624
9330159M07Rik	8.20271	1.16264	0.410091	2.83507	0.00458161	0.0310303
Parp12	716.871	1.16046	0.372825	3.11262	0.00185432	0.0152886
Tceal1	28.0871	1.1574	0.436543	2.65129	0.00801851	0.0480113
Alpk1	90.3022	1.15368	0.294999	3.91081	9.19885e-05	0.00133895
Acacb	30.5421	1.14844	0.314868	3.64736	0.000264944	0.00321885
Itgb8	216.843	1.14795	0.204899	5.60251	2.1127e-08	9.15349e-07
Smpd3	11.7929	1.14793	0.398588	2.87999	0.00397693	0.0277647
BC039966	16.8519	1.1479	0.410096	2.7991	0.00512456	0.033839
Pcdhb17	168.019	1.14568	0.318439	3.59781	0.00032091	0.00374438
Cdkn2c	3650.91	1.14361	0.365334	3.13031	0.00174624	0.0145674
Bnc2	292.499	1.14301	0.34163	3.34575	0.000820618	0.00786236
Paqr7	106.886	1.13777	0.214638	5.30089	1.1524e-07	4.12366e-06
AI464131	260.94	1.12824	0.307681	3.66692	0.000245493	0.0030115
Fktn	458.878	1.12514	0.15402	7.30514	2.76968e-13	3.19998e-11
Ggh	339.308	1.1251	0.214747	5.23916	1.61311e-07	5.50482e-06
Axl	3644.12	1.12389	0.279054	4.02749	5.63755e-05	0.000884065
Gm3716	60.6902	1.12272	0.232081	4.83759	1.31423e-06	3.5414e-05
Dkk3	461.132	1.11567	0.275283	4.05282	5.06031e-05	0.000812454
Stat1	605.982	1.11546	0.195663	5.70092	1.19163e-08	5.55791e-07
Aldh2	38.4618	1.11449	0.395874	2.81526	0.00487375	0.032612
Epdr1	229.704	1.11076	0.239109	4.64539	3.39433e-06	8.1746e-05
Samd15	8.24866	1.10142	0.34718	3.17248	0.00151146	0.012901
Hist1h1c	609.254	1.099	0.245248	4.48119	7.42282e-06	0.000162136
Mpv17l	39.9774	1.09443	0.325393	3.36342	0.000769827	0.00749352
Pfkp	1820.82	1.08894	0.23951	4.54653	5.45368e-06	0.000123438
Fam195a	144.341	1.0857	0.258559	4.19905	2.68037e-05	0.000483479
Spsb1	498.42	1.07982	0.148744	7.25957	3.88335e-13	4.26372e-11
Acss2	184.316	1.07948	0.332282	3.24868	0.00115941	0.0103688
Rnf180	100.635	1.072	0.234167	4.57791	4.69638e-06	0.000108237
Fam219a	67.9454	1.06979	0.319112	3.35239	0.000801159	0.00771355
Trp53inp2	1586.22	1.06444	0.245408	4.33746	1.4414e-05	0.000285967
4833419F23Rik	35.6324	1.06429	0.224381	4.74322	2.10343e-06	5.36541e-05
Apold1	32.1373	1.06366	0.299531	3.55108	0.000383659	0.00430404
Efcab2	53.6895	1.06277	0.219555	4.84058	1.29458e-06	3.50986e-05
Xaf1	79.0863	1.0622	0.343499	3.09229	0.00198621	0.0160982
Ppm1e	42.305	1.06007	0.348263	3.04388	0.00233549	0.018365
Ak1	13.6124	1.0591	0.344542	3.07393	0.0021126	0.0169098
Pianp	995.329	1.05858	0.346569	3.05445	0.00225475	0.0178253
Slco5a1	77.027	1.05823	0.234176	4.51894	6.21486e-06	0.000138363
Immp2l	35.6659	1.05779	0.208701	5.06844	4.01096e-07	1.24608e-05
Adprh	848.07	1.05766	0.163387	6.47331	9.58809e-11	7.06203e-09
B130034C11Rik	12.7368	1.05608	0.315285	3.34959	0.000809304	0.00777503
Azin2	100.765	1.05544	0.142353	7.41428	1.22288e-13	1.51167e-11
L3mbtl3	95.1576	1.04639	0.157853	6.62892	3.38151e-11	2.66853e-09
Jazf1	83.4147	1.04585	0.18755	5.57636	2.45597e-08	1.04962e-06
Herc6	375.085	1.04398	0.215761	4.8386	1.30757e-06	3.53424e-05
Dagla	138.927	1.04018	0.137157	7.58389	3.3535e-14	4.59534e-12
Irf1	727.301	1.03991	0.281876	3.68925	0.000224917	0.00279773
Gxylt2	1001.71	1.03623	0.377467	2.74523	0.00604684	0.0384082
Hist1h4h	9.99665	1.03569	0.385009	2.69005	0.00714415	0.0438954
Idh3a	1581.99	1.03337	0.244275	4.23034	2.33337e-05	0.000427874
Tmem241	277.286	1.03292	0.267506	3.8613	0.000112783	0.00157478
Tsga10	44.5428	1.03267	0.244008	4.23212	2.31501e-05	0.000425832
Ssbp2	238.233	1.03267	0.233706	4.41866	9.93146e-06	0.000208008
Gm10516	26.2365	1.02706	0.324431	3.16573	0.00154693	0.0131404
Sgcb	183.271	1.02435	0.321478	3.18637	0.00144069	0.0124109
Ndufb6	635.438	1.02407	0.220354	4.64737	3.362e-06	8.10779e-05
Pcdh19	1313.39	1.02311	0.263393	3.88436	0.0001026	0.00146146
Hist1h2ae	17.1866	1.02154	0.343732	2.97191	0.00295952	0.0220368
Sema4a	40.1146	1.01836	0.364404	2.79458	0.00519671	0.0342514
Gm1673	359.767	1.0138	0.315569	3.21261	0.00131535	0.0114891
Gm14322	44.0596	1.01259	0.318143	3.18282	0.00145851	0.0125399
C430049B03Rik	37.6518	1.01215	0.261331	3.87306	0.000107479	0.0015187
Sdc2	850.922	1.01059	0.371295	2.72181	0.00649256	0.0406838
Pcsk9	4762.74	1.00918	0.173446	5.81841	5.94097e-09	2.9091e-07
Pik3r3	528.005	1.00738	0.141814	7.10349	1.21642e-12	1.23579e-10
Aldh3b2	15.6912	1.00612	0.338343	2.97368	0.00294251	0.0219657
Ubash3b	109.37	1.0038	0.177503	5.65511	1.55743e-08	7.09554e-07
Ppp1r13l	1199.07	-1.00169	0.376482	-2.66065	0.00779896	0.0469878
1110038B12Rik	683.848	-1.00246	0.350103	-2.86333	0.00419217	0.0289021
Sptb	69.801	-1.0026	0.331449	-3.0249	0.00248715	0.0192831
Dlgap4	1455.57	-1.00324	0.318779	-3.14711	0.00164891	0.013856
Pkn3	267.211	-1.00599	0.167349	-6.01133	1.84007e-09	1.02933e-07
Zbtb10	949.605	-1.00611	0.335897	-2.99531	0.0027417	0.0207701
G6pdx	2505.45	-1.00611	0.322668	-3.11811	0.00182018	0.0150987
Micall1	1681.64	-1.01179	0.228541	-4.42718	9.54734e-06	0.000200915
Pcsk4	227.982	-1.01367	0.208555	-4.86044	1.17124e-06	3.22002e-05
Csnk1e	3554.99	-1.01388	0.247236	-4.10087	4.11595e-05	0.000684455
F420014N23Rik	57.9483	-1.0151	0.326018	-3.11364	0.00184795	0.0152503
Nsmf	1169.45	-1.01782	0.264567	-3.84711	0.000119519	0.001654
A930013F10Rik	59.2408	-1.02046	0.343916	-2.96719	0.0030054	0.0223033
Slc16a8	63.3765	-1.02155	0.260902	-3.91546	9.02326e-05	0.00132038
Akap12	15672.1	-1.02558	0.30472	-3.36563	0.000763692	0.00744763
Rasgrp4	34.5645	-1.02584	0.308712	-3.32297	0.000890653	0.0084103
Fam98c	221.833	-1.02917	0.155167	-6.63265	3.29706e-11	2.62585e-09
Vav2	742.363	-1.03081	0.275244	-3.74507	0.000180347	0.00231349
Usp43	663.858	-1.03139	0.341217	-3.02269	0.00250541	0.0193822
Gstp1	3841.77	-1.03141	0.314042	-3.28431	0.00102234	0.00938309
2610035D17Rik	295.833	-1.03875	0.238227	-4.36032	1.29875e-05	0.000262078
Bscl2	301.169	-1.03903	0.273027	-3.8056	0.000141464	0.00189443
Npnt	3851.87	-1.04009	0.373156	-2.78729	0.00531511	0.0348628
Lsr	2846.92	-1.04103	0.287988	-3.61485	0.000300523	0.00356534
Gls2	145.01	-1.04223	0.125542	-8.30186	1.02495e-16	1.8873e-14
Mapk11	620.04	-1.0464	0.344948	-3.03349	0.00241743	0.0188251
Ppp4r1l-ps	304.011	-1.04687	0.176436	-5.93341	2.96716e-09	1.57509e-07
Klc3	854.085	-1.0477	0.352564	-2.97166	0.00296199	0.0220459
Cgnl1	1287.59	-1.04825	0.185548	-5.64947	1.60945e-08	7.27643e-07
Cacnb3	2178.93	-1.04925	0.125035	-8.39164	4.79401e-17	9.01529e-15
Synm	129.477	-1.04944	0.282722	-3.71192	0.000205695	0.00258611
Elmo3	676.589	-1.04977	0.312225	-3.36221	0.000773222	0.00751416
Adora1	1218.71	-1.05039	0.334469	-3.14048	0.00168672	0.0141175
Itpr3	5043.96	-1.05043	0.362312	-2.89924	0.00374071	0.0264287
Rps12	188.087	-1.05236	0.327171	-3.21655	0.00129742	0.0113819
Gas5	856.753	-1.05239	0.361157	-2.91395	0.00356889	0.0255207
Ralgapa2	782.611	-1.05248	0.15685	-6.71009	1.94509e-11	1.6373e-09
Phf21b	174.236	-1.05352	0.17249	-6.10771	1.01072e-09	5.95552e-08
Gfod1	168.231	-1.05421	0.267779	-3.93685	8.25579e-05	0.00122637
Fam227a	49.5879	-1.05908	0.386998	-2.73666	0.00620672	0.0391844
Prr13	1498.37	-1.06015	0.230518	-4.59898	4.24569e-06	9.82343e-05
Chn2	341.515	-1.06065	0.289516	-3.66352	0.000248775	0.00304754
Gm20219	54.8754	-1.06242	0.364557	-2.91427	0.00356522	0.0255151
Fam83h	3220.61	-1.06622	0.322636	-3.30471	0.000950748	0.0088819
Smtnl2	1039.72	-1.06917	0.190351	-5.6168	1.94524e-08	8.55372e-07
Hoxd3	35.1619	-1.07067	0.369575	-2.89702	0.00376731	0.0265847
Dlg4	310.795	-1.07073	0.263785	-4.05909	4.92651e-05	0.000795305
Map1b	1303.13	-1.07084	0.352565	-3.0373	0.00238711	0.0186547
1810022K09Rik	67.9369	-1.07729	0.345404	-3.11892	0.00181512	0.015078
Pdgfb	1723.43	-1.07906	0.407223	-2.64981	0.00805374	0.048178
Rpl22l1	185.615	-1.08135	0.260268	-4.15476	3.25626e-05	0.000564876
1500012F01Rik	371.248	-1.08686	0.317136	-3.42712	0.000610029	0.00620454
4930473A02Rik	30.9147	-1.08691	0.393007	-2.76563	0.00568125	0.0367194
1600020E01Rik	127.722	-1.09202	0.198673	-5.49657	3.87258e-08	1.5957e-06
Snora65	78.2952	-1.09253	0.291189	-3.75196	0.000175454	0.00225893
Slc18b1	173.786	-1.09389	0.281557	-3.88517	0.00010226	0.00145896
Vldlr	7178.28	-1.09849	0.282502	-3.88845	0.000100888	0.00144171
Far2	66.0043	-1.10017	0.41336	-2.66154	0.00777847	0.0468963
Kifc2	243.133	-1.10195	0.289286	-3.80919	0.000139422	0.00187419
Gng3	68.7438	-1.10489	0.330969	-3.33836	0.000842753	0.00803958
Tbkbp1	22.4871	-1.11042	0.405865	-2.73593	0.00622051	0.0392574
Dbndd2	726.016	-1.11113	0.17507	-6.3468	2.19843e-10	1.49468e-08
Eppk1	268.739	-1.1112	0.415926	-2.67164	0.00754822	0.0457381
Rps6kc1	302.376	-1.11425	0.187051	-5.95693	2.57018e-09	1.38515e-07
Asb14	11.6902	-1.11477	0.409927	-2.71943	0.00653952	0.0409056
Rps7	129.792	-1.11649	0.295631	-3.77663	0.000158964	0.00208148
1110008P14Rik	895.154	-1.11661	0.323175	-3.45511	0.000550062	0.00575853
Krt80	290.333	-1.12019	0.354827	-3.15701	0.00159398	0.0134882
2810408A11Rik	206.36	-1.12304	0.207058	-5.4238	5.83461e-08	2.29197e-06
Lmtk3	257.155	-1.12573	0.392001	-2.87176	0.00408195	0.0283367
Egfr	3089.33	-1.12656	0.350671	-3.21258	0.00131549	0.0114891
Snord55	22.2634	-1.1297	0.350325	-3.22473	0.00126091	0.0111169
Pde4c	638.06	-1.13182	0.364327	-3.10659	0.00189258	0.015546
Fnbp4	3109.98	-1.13324	0.0824104	-13.7512	5.00981e-43	5.9039e-40
Gstp2	393.905	-1.14195	0.322862	-3.53696	0.000404767	0.0045057
Lmntd2	150.179	-1.14239	0.338497	-3.37491	0.000738402	0.00726767
Ager	89.4036	-1.14243	0.255681	-4.4682	7.88788e-06	0.000170249
D630045M09Rik	126.41	-1.15218	0.353456	-3.25975	0.00111511	0.0100571
Gm2694	25.2132	-1.15448	0.322219	-3.58291	0.000339794	0.00392328
Rpl12	377.577	-1.15603	0.344193	-3.35868	0.000783157	0.00757393
Pdxp	22.263	-1.16202	0.35232	-3.29818	0.000973125	0.00901925
Muc1	38.7157	-1.16338	0.336076	-3.46165	0.00053688	0.00566255
Npff	19.2314	-1.16496	0.377605	-3.08512	0.00203472	0.0163937
Krtcap3	328.038	-1.16828	0.361825	-3.22885	0.0012429	0.011015
Cutal	586.749	-1.17292	0.197451	-5.94032	2.84468e-09	1.51462e-07
Fam102a	643.782	-1.17438	0.361116	-3.25208	0.00114564	0.0102747
Ftl1	533.096	-1.17501	0.404945	-2.90165	0.00371205	0.0262998
Rph3al	211.333	-1.181	0.288563	-4.0927	4.26377e-05	0.000703741
Bcat1	894.886	-1.19057	0.385846	-3.08562	0.00203129	0.0163735
Arhgap27	1735.5	-1.19282	0.310127	-3.84622	0.000119954	0.001654
Zfp697	582.652	-1.19526	0.38933	-3.07003	0.00214037	0.0170737
Stox2	345.036	-1.19928	0.231773	-5.17439	2.28656e-07	7.66974e-06
Gpcpd1	409.674	-1.20223	0.326235	-3.68517	0.000228551	0.00283118
Phyhipl	164.505	-1.20399	0.416043	-2.89391	0.00380474	0.0267634
Lrp11	101.759	-1.20537	0.380162	-3.17068	0.00152081	0.0129683
Spi1	32.573	-1.20579	0.418477	-2.88139	0.00395929	0.0276634
1700101E01Rik	10.9103	-1.20782	0.43049	-2.80568	0.00502108	0.0333299
G530011O06Rik	57.1324	-1.21025	0.387619	-3.12226	0.00179471	0.0149295
Lpin3	352.439	-1.21115	0.40942	-2.95822	0.00309424	0.0227904
Plcxd1	50.6748	-1.21352	0.409329	-2.96465	0.00303026	0.0224501
Wfikkn1	20.2933	-1.21619	0.430473	-2.82524	0.00472445	0.0318216
Neu2	65.3333	-1.22021	0.354558	-3.44149	0.000578528	0.00598399
Dennd6b	552.568	-1.22193	0.283193	-4.31483	1.59723e-05	0.00031095
Nbeal2	909.104	-1.22247	0.316548	-3.86188	0.000112516	0.00157318
Gclc	8290.35	-1.22524	0.420107	-2.9165	0.00353984	0.0253807
Rpl7a	280.695	-1.22789	0.23923	-5.13268	2.85639e-07	9.18043e-06
Ankrd13b	716.644	-1.23255	0.402709	-3.06065	0.00220856	0.0175228
Efna2	174.075	-1.23264	0.422607	-2.91676	0.00353688	0.0253807
Prr5	251.262	-1.23967	0.349343	-3.54857	0.000387326	0.00434164
Gpr160	192.43	-1.24179	0.455496	-2.72623	0.00640625	0.0402105
Tmc8	52.8408	-1.26901	0.435612	-2.91316	0.00357791	0.0255645
Catsper2	39.3934	-1.27093	0.23684	-5.3662	8.04115e-08	3.03725e-06
Spns3	272.053	-1.272	0.305343	-4.16581	3.10247e-05	0.000543531
Arrdc1	1137.09	-1.28189	0.28177	-4.5494	5.37994e-06	0.000121925
Shank2	910.62	-1.2822	0.209694	-6.11463	9.67797e-10	5.74086e-08
Rps13	39.449	-1.28856	0.362487	-3.55479	0.000378279	0.00425371
Doc2g	137.762	-1.2894	0.356424	-3.61759	0.000297355	0.00353724
Firre	1808.69	-1.28941	0.267879	-4.81341	1.48379e-06	3.92648e-05
Adssl1	140.255	-1.30764	0.455506	-2.87074	0.00409511	0.0283991
Ankrd53	13.8071	-1.30942	0.457859	-2.85988	0.00423798	0.0291157
Ralgds	1169.48	-1.31573	0.316086	-4.16257	3.14681e-05	0.000549123
Vegfa	1512.42	-1.31588	0.457686	-2.87506	0.00403945	0.0281013
Evpl	1029.64	-1.31772	0.315783	-4.17285	3.00808e-05	0.000528567
Rpl36a	55.4581	-1.32167	0.347194	-3.80672	0.000140823	0.00189015
Serinc4	89.822	-1.32375	0.30443	-4.34831	1.37194e-05	0.000274341
Smagp	712.565	-1.32864	0.221735	-5.99201	2.07262e-09	1.14493e-07
Slc22a23	1508.1	-1.33038	0.396035	-3.35926	0.000781522	0.00756984
Slco2a1	3222.75	-1.33388	0.201109	-6.63262	3.29772e-11	2.62585e-09
Kank3	602.785	-1.33763	0.37084	-3.60702	0.000309739	0.00364046
Nol4l	134.673	-1.34499	0.303418	-4.43279	9.30225e-06	0.000196459
Tmprss6	323.575	-1.34868	0.331484	-4.06863	4.72909e-05	0.000768347
Pctp	538.162	-1.34934	0.28944	-4.66191	3.1329e-06	7.63866e-05
F3	2086.21	-1.34993	0.392996	-3.43498	0.000592602	0.00608329
Bahcc1	1052.34	-1.35255	0.390037	-3.46774	0.000524852	0.00554893
Ccdc40	29.8732	-1.36524	0.399586	-3.41664	0.000633982	0.00640029
Nrg4	11.0015	-1.37356	0.443691	-3.09577	0.00196305	0.0159691
Aldh1a2	705.231	-1.38387	0.334208	-4.14073	3.46199e-05	0.00059473
1700028K03Rik	16.294	-1.38562	0.493333	-2.80869	0.00497432	0.0330816
Hoxd4	94.1818	-1.38804	0.400175	-3.46859	0.000523202	0.0055403
Txnrd1	15428.4	-1.39308	0.477083	-2.92	0.0035003	0.0252036
Ghr	747.473	-1.40174	0.356597	-3.93089	8.46335e-05	0.00125089
Cbr3	97.9091	-1.40617	0.466503	-3.01429	0.00257581	0.0197882
Pip5k1b	371.904	-1.40999	0.518219	-2.72083	0.00651173	0.0407463
Ell3	343.664	-1.41168	0.369753	-3.81791	0.000134586	0.00181609
Myo5c	33.5347	-1.4149	0.488644	-2.89557	0.00378473	0.0266544
Cdh6	5747.26	-1.42232	0.307554	-4.62461	3.75297e-06	8.84549e-05
Snord53	16.7184	-1.42705	0.533649	-2.67413	0.00749232	0.0454814
Slc26a10	108.794	-1.42731	0.407551	-3.50215	0.000461521	0.0049959
Snhg7	56.8377	-1.43424	0.374401	-3.83075	0.000127752	0.00174249
Unc13d	885.279	-1.43683	0.230691	-6.22835	4.71383e-10	2.95484e-08
Fmn1	2014.11	-1.4395	0.374697	-3.84177	0.00012215	0.00167774
Nr6a1	299.997	-1.44832	0.165542	-8.74894	2.15368e-18	4.47889e-16
Snhg17	514.158	-1.45209	0.321579	-4.51549	6.31716e-06	0.000139935
Pdlim7	2428.85	-1.45856	0.430922	-3.38473	0.00071248	0.00706366
Gm15421	620.669	-1.46193	0.212198	-6.88945	5.60074e-12	4.95021e-10
Snora3	21.5829	-1.46736	0.433419	-3.38554	0.000710394	0.00705485
Lct	8.10447	-1.47613	0.502915	-2.93515	0.00333391	0.0242027
Zfp647	96.0538	-1.47692	0.189352	-7.79986	6.19744e-15	9.20606e-13
4921507P07Rik	23.1438	-1.47945	0.454267	-3.2568	0.00112677	0.0101383
Stx1a	419.373	-1.4834	0.444149	-3.33988	0.000838157	0.0080087
Ptger4	1715.17	-1.48521	0.483954	-3.06891	0.00214838	0.0171221
Gsr	7679.13	-1.48906	0.410616	-3.62641	0.000287386	0.00344182
Gm16938	18.9365	-1.49764	0.426472	-3.5117	0.000445247	0.00484644
Dusp10	578.937	-1.50069	0.54391	-2.75908	0.00579652	0.03726
Itgb4	2306.77	-1.50128	0.52934	-2.83613	0.00456637	0.030985
Sned1	354.161	-1.50807	0.479127	-3.14754	0.00164651	0.0138465
Hspb1	4928.94	-1.50914	0.367463	-4.10692	4.00975e-05	0.00066946
Cbln1	57.2519	-1.51006	0.326709	-4.62202	3.8003e-06	8.94514e-05
Meis3	202.013	-1.51024	0.370648	-4.0746	4.60937e-05	0.000753048
Dnmt3b	216.688	-1.52988	0.328594	-4.65584	3.22657e-06	7.83463e-05
Chn1os3	16.6095	-1.53259	0.531575	-2.88312	0.0039376	0.0275486
Pygm	46.194	-1.53353	0.448941	-3.41588	0.000635773	0.00641104
Gpr137b	812.261	-1.54189	0.457304	-3.37169	0.000747085	0.00732575
Nrarp	280.448	-1.55578	0.377383	-4.12254	3.74723e-05	0.000635698
Tnfrsf21	304.316	-1.55824	0.519342	-3.0004	0.00269622	0.0205524
Cd68	35.4337	-1.56631	0.396368	-3.95164	7.76176e-05	0.00116374
Mast4	2326.3	-1.56885	0.532094	-2.94845	0.00319377	0.0233676
Gdpd3	100.284	-1.57044	0.578224	-2.71598	0.00660805	0.0412175
Zdhhc14	30.8135	-1.57485	0.374249	-4.20801	2.57626e-05	0.000466668
Fsip1	17.8917	-1.57492	0.530164	-2.97063	0.00297185	0.0221007
Igfbp7	1878.7	-1.60147	0.513563	-3.11835	0.00181865	0.0150954
Rai14	2915.81	-1.60542	0.213488	-7.51997	5.47903e-14	7.12153e-12
Srxn1	2161.64	-1.60746	0.511958	-3.13984	0.00169041	0.0141417
Gstm2	338.331	-1.61086	0.430516	-3.74168	0.000182792	0.00233977
Pitpnm3	614.48	-1.6146	0.529792	-3.04762	0.00230663	0.01816
Rhpn2	496.255	-1.61612	0.284568	-5.67918	1.35339e-08	6.24645e-07
Dnm1	985.967	-1.61615	0.341008	-4.73934	2.14412e-06	5.44562e-05
Lrp4	162.452	-1.61818	0.230279	-7.02705	2.10945e-12	1.98344e-10
A730020M07Rik	30.7454	-1.62142	0.567556	-2.85685	0.00427866	0.0293496
Gm6402	15.7143	-1.62478	0.495994	-3.27581	0.00105358	0.00960477
Mir7-1	20.7712	-1.63052	0.443471	-3.67672	0.000236255	0.00291843
Arhgap8	228.822	-1.63263	0.422956	-3.86003	0.000113371	0.00158174
Cdc42ep5	26.3021	-1.63353	0.571378	-2.85893	0.00425075	0.0291807
Shroom1	40.7485	-1.64247	0.381805	-4.30185	1.69376e-05	0.000327208
Ephb2	1279.49	-1.64829	0.175438	-9.39528	5.70671e-21	1.57621e-18
Scin	1931.4	-1.65397	0.181724	-9.10156	8.90455e-20	2.21698e-17
AI661453	1514.61	-1.65529	0.387346	-4.27342	1.92494e-05	0.00036315
Gng13	39.3716	-1.66664	0.608582	-2.73857	0.00617077	0.0389852
Etnk2	55.1742	-1.67267	0.570345	-2.93273	0.00335993	0.0243715
Rnf223	32.5498	-1.67843	0.515627	-3.25513	0.0011334	0.0101804
Syt14	243.515	-1.68893	0.437348	-3.86175	0.00011258	0.00157318
Mir6516	11.8554	-1.69596	0.554072	-3.0609	0.00220671	0.0175159
Syne4	208.157	-1.69907	0.484873	-3.50416	0.000458056	0.00496673
Plekhg6	92.6709	-1.70577	0.647174	-2.63572	0.0083959	0.04977
Rpl37	209.298	-1.70784	0.353277	-4.8343	1.33618e-06	3.58179e-05
Glis1	18.0256	-1.70832	0.524749	-3.2555	0.00113194	0.0101777
Arhgdig	172.62	-1.7419	0.506324	-3.44029	0.000581091	0.00600347
Hmga1	151.693	-1.74395	0.495451	-3.51992	0.000431683	0.00473966
Rpl35	596.4	-1.74585	0.359915	-4.85074	1.23002e-06	3.37101e-05
Hmga2	1996.82	-1.75177	0.582665	-3.00649	0.00264285	0.0202241
Neb	6.30046	-1.75641	0.620224	-2.83189	0.00462736	0.0312802
Tert	62.3309	-1.75683	0.527939	-3.32772	0.0008756	0.00828142
Srgap1	359.401	-1.76949	0.421861	-4.19447	2.73509e-05	0.000489354
Sema4g	405.178	-1.77119	0.45485	-3.894	9.86032e-05	0.00141606
Gm3636	43.6762	-1.77626	0.436651	-4.06791	4.74375e-05	0.000770021
Wnt4	574.48	-1.77678	0.435008	-4.08448	4.4176e-05	0.000724886
Myh7b	60.5929	-1.78881	0.395597	-4.52181	6.13135e-06	0.000136676
Gm14005	71.9781	-1.79596	0.512603	-3.50361	0.000458993	0.00497158
Ccnjl	151.844	-1.79709	0.249177	-7.2121	5.50941e-13	5.90242e-11
Csdc2	67.2458	-1.79813	0.307513	-5.84733	4.99511e-09	2.48729e-07
Prrg4	901.521	-1.80724	0.477467	-3.78506	0.000153671	0.0020287
Ovol1	383.652	-1.81446	0.58671	-3.09259	0.00198415	0.0160889
Pitpnc1	768.512	-1.81819	0.249735	-7.28049	3.32619e-13	3.74504e-11
Ccl28	358.052	-1.82108	0.628253	-2.89864	0.00374785	0.02646
Fam187b	14.8465	-1.84921	0.563917	-3.27923	0.00104091	0.00952387
Fblim1	1204.46	-1.85671	0.650817	-2.8529	0.00433225	0.0296596
Gm3264	7.43981	-1.8826	0.669027	-2.81394	0.00489383	0.0327224
Mapk12	844.298	-1.89889	0.166311	-11.4177	3.41056e-30	1.67468e-27
Mapk15	457.387	-1.92523	0.448377	-4.29377	1.75665e-05	0.000337526
Exd1	10.2727	-1.92953	0.721797	-2.67322	0.00751259	0.0455575
Lincppara	44.7763	-1.93084	0.48405	-3.98892	6.63743e-05	0.00101761
Rnu73b	9.54143	-1.93137	0.645504	-2.99203	0.00277125	0.0209527
Snord69	13.9218	-1.942	0.623071	-3.11681	0.00182817	0.0151295
Npr2	825.199	-1.95812	0.349746	-5.59869	2.15975e-08	9.33444e-07
Nfatc2	328.204	-1.98054	0.220847	-8.9679	3.02222e-19	6.93814e-17
9030625G05Rik	31.8539	-1.98932	0.55839	-3.5626	0.000367198	0.00413964
Lppr3	425.755	-2.00802	0.251543	-7.98281	1.43042e-15	2.23766e-13
Pdia2	5.88981	-2.01104	0.759045	-2.64944	0.00806253	0.0482143
Ptpn6	218.857	-2.02102	0.397183	-5.08839	3.61112e-07	1.13382e-05
B4galt4	118.264	-2.03297	0.432906	-4.6961	2.65176e-06	6.52858e-05
Ncmap	37.8618	-2.03695	0.638908	-3.18817	0.00143176	0.0123464
Lrrc16b	16.3698	-2.03751	0.716324	-2.8444	0.00444949	0.0303331
Dlgap1	13.6808	-2.05195	0.627315	-3.271	0.00107169	0.00973493
Ngef	214.375	-2.0736	0.562412	-3.68697	0.000226938	0.00281317
Msx1	19.0229	-2.08436	0.53383	-3.90454	9.44029e-05	0.00136784
Prtn3	8.59109	-2.08525	0.720762	-2.89312	0.00381442	0.0268208
Fam65b	66.7024	-2.09198	0.696465	-3.00371	0.00266706	0.0203653
Snora52	9.62106	-2.09239	0.636042	-3.28971	0.00100291	0.00923835
Pmepa1	2018.55	-2.12495	0.676563	-3.1408	0.00168484	0.0141085
Nqo1	24.156	-2.14148	0.570669	-3.75258	0.000175021	0.00225664
Rgs11	104.667	-2.14506	0.441415	-4.8595	1.17682e-06	3.23023e-05
S100a3	13.312	-2.15779	0.694675	-3.10618	0.0018952	0.0155604
Ly6g6d	9.86538	-2.16268	0.559725	-3.86382	0.000111628	0.00156358
Cox16	22.3963	-2.18152	0.510167	-4.27609	1.90203e-05	0.000360366
Ngf	140.163	-2.23532	0.653781	-3.41906	0.000628375	0.00635093
B230206H07Rik	25.2286	-2.24748	0.447972	-5.017	5.24836e-07	1.59134e-05
Snora28	50.8408	-2.24943	0.547415	-4.10919	3.97056e-05	0.000664656
Ltk	631.369	-2.25351	0.405907	-5.55179	2.82754e-08	1.19575e-06
Snord17	7.62501	-2.25527	0.674561	-3.34331	0.000827842	0.0079214
Adam8	43.5121	-2.25817	0.580075	-3.89288	9.90593e-05	0.00142132
Eid3	44.2215	-2.30722	0.672474	-3.43094	0.0006015	0.00615319
Krt18	11263.3	-2.34369	0.683202	-3.43044	0.000602602	0.00615978
Gm3696	9.64705	-2.38886	0.839225	-2.84651	0.00442013	0.0301795
1700109H08Rik	33.599	-2.39283	0.682456	-3.5062	0.000454546	0.00493765
Hoxd9	174.874	-2.41086	0.30237	-7.9732	1.54616e-15	2.3975e-13
Ctsw	26.0975	-2.42159	0.658623	-3.67675	0.000236229	0.00291843
Smox	1777.27	-2.47387	0.831681	-2.97454	0.00293426	0.0219226
Slc44a3	471.174	-2.4756	0.819738	-3.01999	0.00252787	0.0195388
Plac8	50.3542	-2.50613	0.522309	-4.79817	1.60122e-06	4.19331e-05
Ppp1r26	65.53	-2.51493	0.698206	-3.60198	0.000315801	0.00370187
Coro6	540.806	-2.52846	0.575369	-4.3945	1.1103e-05	0.000228751
Sox13	477.505	-2.53799	0.419167	-6.05484	1.40558e-09	8.06705e-08
Unc13a	97.7662	-2.54671	0.733387	-3.47253	0.000515571	0.00547701
Klk8	14.5862	-2.58713	0.958749	-2.69844	0.00696646	0.0430782
Camk1g	6.03344	-2.61867	0.802694	-3.26235	0.00110491	0.00999052
Upk1a	344.523	-2.64005	0.63303	-4.1705	3.03936e-05	0.000533004
Pvrl4	6.31877	-2.68669	1.00414	-2.67562	0.00745905	0.045366
Thbd	591.485	-2.69439	0.750436	-3.59043	0.000330127	0.00382416
Col7a1	118.479	-2.7352	1.01487	-2.69512	0.00703632	0.0433988
Ptpn22	5.47651	-2.76889	1.00768	-2.74778	0.00600003	0.0382621
Dnaja4	8.37849	-2.79451	0.823919	-3.39172	0.000694549	0.00690914
Krt8	7932.12	-2.80465	0.776565	-3.61161	0.000304307	0.00359637
Cpm	1066.6	-2.83394	0.475357	-5.9617	2.49634e-09	1.34947e-07
Dusp1	3284.06	-2.84825	0.954075	-2.98535	0.0028325	0.0213337
St3gal1	963.796	-2.85734	0.84899	-3.36557	0.000763849	0.00744763
Celf5	16.002	-2.87348	0.716217	-4.01202	6.02019e-05	0.000939266
Cd164l2	6.10816	-2.91464	1.08868	-2.67722	0.00742364	0.0452353
Trp53i11	938.176	-2.91965	0.42083	-6.93782	3.98183e-12	3.57294e-10
Crlf1	788.673	-2.92255	0.548349	-5.32972	9.83635e-08	3.57037e-06
Col2a1	4.50283	-2.92658	1.10111	-2.65784	0.00786441	0.0473176
Atg9b	1790.78	-2.93006	1.06099	-2.76161	0.00575165	0.0370795
Izumo1	13.8487	-2.94443	1.01732	-2.89431	0.00379987	0.0267398
Csf3	37.0069	-2.94975	0.984489	-2.99622	0.00273347	0.0207428
Pde4d	179.595	-2.98776	0.559441	-5.34061	9.26359e-08	3.39735e-06
Etv4	672.316	-3.04199	1.0842	-2.80574	0.00502011	0.0333299
Padi2	44.6366	-3.06337	0.819025	-3.74026	0.000183829	0.00235133
Tmem139	8.36839	-3.06535	0.859435	-3.56671	0.000361498	0.00410154
Lypd6b	22.47	-3.06724	0.689561	-4.44811	8.66311e-06	0.000185173
Ccbe1	666.695	-3.06969	0.806715	-3.80517	0.000141708	0.00189626
Sult1d1	15.3657	-3.09421	0.894013	-3.46103	0.00053811	0.00567213
Cpne8	610.189	-3.10613	0.771278	-4.02725	5.64338e-05	0.000884065
Rasal1	25.8793	-3.10824	0.9203	-3.37742	0.000731695	0.00722368
Aoc1	14.6205	-3.12963	1.01661	-3.07851	0.0020804	0.0167236
Slc4a11	3033.13	-3.1712	0.667918	-4.74789	2.05553e-06	5.25841e-05
Prrt1	2.14148	-3.18254	1.15708	-2.7505	0.0059504	0.0380142
Adam12	60.7155	-3.20632	1.02666	-3.12305	0.00178989	0.0148964
B930041F14Rik	12.86	-3.20806	0.692745	-4.63095	3.64e-06	8.61368e-05
Ceacam1	11.0075	-3.23891	1.20378	-2.6906	0.00713226	0.0438529
Ggt1	229.451	-3.24753	0.907714	-3.5777	0.000346625	0.00397618
Kctd12	28.5069	-3.25799	0.971895	-3.35221	0.000801693	0.0077145
Bmp7	454.173	-3.30126	0.85201	-3.87467	0.00010677	0.00151111
St8sia2	29.2086	-3.31157	0.802139	-4.12843	3.65249e-05	0.000622615
Arhgap27os3	2.35783	-3.32079	1.15259	-2.88115	0.00396226	0.0276732
Rsph1	6.30137	-3.37701	1.27361	-2.65153	0.00801275	0.0480113
Ccnd1	547.826	-3.41042	0.802814	-4.24808	2.15613e-05	0.000401069
Dll4	59.6576	-3.4229	0.856692	-3.99548	6.45632e-05	0.000993285
Elfn1	135.897	-3.43449	1.04147	-3.29774	0.000974679	0.00902535
Elmod1	19.3579	-3.45947	0.918256	-3.76743	0.000164934	0.00214377
Krt79	4.42564	-3.46665	1.30007	-2.66652	0.00766412	0.0463017
1700011A15Rik	6.72467	-3.48556	1.18248	-2.94767	0.00320181	0.0233974
Ehf	456.666	-3.50116	0.919952	-3.80581	0.000141342	0.00189443
Batf3	6.51107	-3.51379	1.1593	-3.03095	0.00243782	0.0189755
Mir6945	2.88054	-3.6034	1.29162	-2.78984	0.00527346	0.0346668
Mir1938	1.74278	-3.61277	1.36642	-2.64397	0.00819395	0.0488349
Dcdc2a	924.932	-3.6141	0.332974	-10.854	1.90879e-27	8.03373e-25
Sp6	68.086	-3.62691	1.03998	-3.48749	0.00048758	0.00521728
Gm35612	7.26126	-3.65581	0.994506	-3.67601	0.000236914	0.00292249
Gsta4	323.259	-3.67129	0.928169	-3.95541	7.64031e-05	0.00115041
Lrrc34	1.79919	-3.6729	1.26356	-2.90678	0.00365171	0.0259659
Klri1	7.82534	-3.69677	1.37528	-2.68801	0.00718802	0.0440511
Tspan18	332.646	-3.70326	0.429345	-8.62536	6.389e-18	1.25487e-15
Krt85	3.13308	-3.7348	1.30121	-2.87025	0.00410151	0.0284119
Lrfn1	10.4699	-3.74134	0.976887	-3.82986	0.000128215	0.00174746
Acsbg1	27.0114	-3.7733	1.03008	-3.66313	0.000249157	0.0030501
Sfrp5	1.92498	-3.78516	1.38011	-2.74265	0.0060946	0.0386421
Siglecg	3.26297	-3.79231	1.38828	-2.73167	0.00630143	0.0396831
Il11	203.564	-3.80725	1.17968	-3.22735	0.00124945	0.0110322
Cd34	147.757	-3.87566	1.28548	-3.01494	0.00257028	0.0197628
4732490B19Rik	8.74053	-3.88969	0.9447	-4.11738	3.83204e-05	0.000645748
Lgals2	3.51407	-3.89006	1.31306	-2.96259	0.00305065	0.0225633
Sprr1a	206.014	-3.89074	1.36	-2.86085	0.00422509	0.0290609
Mir93	5.9762	-3.92199	1.16736	-3.35971	0.00078024	0.00756474
Fxyd4	2.16991	-3.92707	1.28179	-3.06375	0.00218584	0.0173753
Ptprr	2.14774	-3.92859	1.24834	-3.14706	0.0016492	0.013856
Ppbp	66.0791	-3.93006	1.10283	-3.5636	0.0003658	0.00413179
Gsta3	93.1932	-3.96833	0.928769	-4.27268	1.93138e-05	0.000363589
D630003M21Rik	3.71761	-3.98416	1.33355	-2.98763	0.00281147	0.0211933
Slc8a2	8.93379	-3.99403	1.15857	-3.44737	0.000566074	0.00588963
AI463170	12.5087	-4.00549	1.1012	-3.63737	0.000275431	0.00331662
Tigit	52.3338	-4.02231	0.804568	-4.99934	5.75267e-07	1.72064e-05
Sprr2g	31.1335	-4.04443	1.40452	-2.87958	0.00398203	0.0277893
9530027J09Rik	3.93851	-4.05586	1.18118	-3.43375	0.000595295	0.0061003
Cntn2	10.2643	-4.16879	1.23643	-3.37165	0.000747204	0.00732575
Tnnt2	517.658	-4.21735	1.00616	-4.19154	2.77071e-05	0.000493729
Atp10b	4.54178	-4.26861	1.60653	-2.65704	0.00788303	0.0473974
Gcnt3	2.81583	-4.31441	1.42398	-3.02983	0.00244692	0.0190295
Cndp1	14.72	-4.33438	1.19292	-3.6334	0.000279706	0.00335666
Gm5105	8.0443	-4.34203	1.41812	-3.06182	0.00219996	0.0174702
Spo11	8.41217	-4.4147	1.28696	-3.43033	0.000602841	0.00615978
Muc20	8.77903	-4.47005	1.40397	-3.18386	0.00145323	0.0125006
Lcn2	903.306	-4.51821	0.997091	-4.53139	5.85977e-06	0.00013165
Cyp3a13	5.63672	-4.57806	1.44479	-3.16866	0.00153141	0.0130336
Slc26a9	3.56455	-4.64576	1.5412	-3.01438	0.00257508	0.0197882
Tmem185b	90.1288	-4.76019	1.03405	-4.60345	4.15539e-06	9.65242e-05
Gatsl3	10.4878	-4.76225	1.04464	-4.55874	5.14615e-06	0.000117227
Lrrc9	37.7244	-4.79708	1.36303	-3.51942	0.00043249	0.00474558
Mpped2	38.3293	-4.86179	0.733554	-6.62772	3.40902e-11	2.67828e-09
Crmp1	158.912	-4.97492	1.27388	-3.90533	9.40984e-05	0.00136566
Itga2	47.5693	-5.1359	1.2819	-4.00648	6.16307e-05	0.000955654
Zscan4f	8.4615	-5.17406	1.80716	-2.8631	0.00419524	0.028912
Gm10639	5.12899	-5.18295	1.8067	-2.86874	0.00412108	0.028512
2310002F09Rik	5.13739	-5.18408	1.36518	-3.79736	0.000146244	0.00194812
Tmcc2	33.5795	-5.18849	1.16856	-4.44006	8.99345e-06	0.000190849
Hmgcll1	5.29841	-5.2362	1.62934	-3.2137	0.00131037	0.011467
Ankrd45	18.5187	-5.60423	1.22825	-4.56278	5.04812e-06	0.000115292
Sorcs2	279.177	-5.7174	0.998762	-5.72449	1.03745e-08	4.89042e-07
Praf2	326.219	-5.78238	0.275171	-21.0138	4.90579e-98	4.33598e-94
Tmem132c	8.28589	-5.87577	1.96906	-2.98405	0.00284461	0.0214158
Gm3776	48.0672	-5.88153	2.08639	-2.81901	0.00481726	0.0323168
Slc37a1	100.238	-5.91139	1.02905	-5.74453	9.21757e-09	4.38008e-07
Tdpoz4	8.50497	-5.91189	1.9142	-3.08844	0.00201211	0.0162263
Nudt16	9.05013	-6.00433	2.26473	-2.65123	0.00801989	0.0480113
Gm2016	10.1036	-6.16137	1.65066	-3.73267	0.000189464	0.00241642
Gsta2	10.1626	-6.16982	2.12131	-2.90849	0.00363174	0.025876
Tdrd5	10.2546	-6.1814	1.73133	-3.57033	0.000356535	0.00406874
Rgs16	18.3012	-6.29148	1.51541	-4.15167	3.30054e-05	0.000571436
Obsl1	724.115	-6.33748	0.702585	-9.02023	1.87688e-19	4.44615e-17
Slc14a2	11.9929	-6.40773	2.20528	-2.90563	0.00366513	0.0260299
Zscan4b	20.0369	-6.42563	2.16963	-2.96163	0.00306019	0.022596
Inha	48.1924	-6.42592	1.08993	-5.89569	3.73113e-09	1.90073e-07
Krt5	15.964	-6.82152	1.97326	-3.45699	0.000546254	0.00573405
Lhx2	176.646	-7.263	0.627422	-11.5759	5.45647e-31	2.83688e-28
Bend4	80.0505	-7.66472	2.35335	-3.25694	0.00112622	0.0101383
Tmem252	82.1759	-7.7774	2.42574	-3.2062	0.00134503	0.0117008
Sept3	57.6513	-7.95249	1.31536	-6.04585	1.48623e-09	8.50227e-08

## Sheet: all.p.srt
	baseMean	log2FoldChange	lfcSE	stat	pvalue	padj
Gpnmb	121.012	9.54945	0.434357	21.9853	3.98504e-107	7.04435e-103
Praf2	326.219	-5.78238	0.275171	-21.0138	4.90579e-98	4.33598e-94
Col6a2	40.3272	4.80953	0.252178	19.072	4.31857e-81	2.54464e-77
Ptprd	40.8461	9.9285	0.558998	17.7613	1.41045e-70	6.23313e-67
Gulp1	63.3577	9.30969	0.529188	17.5924	2.81636e-69	9.95695e-66
Ptn	31.4889	9.18819	0.564373	16.2803	1.36101e-59	4.00976e-56
Dse	21.2989	9.17138	0.582134	15.7548	6.37009e-56	1.60863e-52
Adamts4	169.18	5.8048	0.371967	15.6057	6.65894e-55	1.47138e-51
Phactr2	28.7154	6.81868	0.463215	14.7204	4.77173e-49	8.43499e-46
C4b	267.01	6.74039	0.465007	14.4952	1.29848e-47	2.08666e-44
Xlr	29.7854	8.20187	0.573344	14.3053	2.0266e-46	2.98534e-43
Fat4	15.3572	8.33061	0.594908	14.0032	1.49043e-44	1.88188e-41
Fnbp4	3109.98	-1.13324	0.0824104	-13.7512	5.00981e-43	5.9039e-40
Lox	30.705	7.16011	0.524302	13.6565	1.84764e-42	2.04129e-39
Vegfc	12.9085	8.44892	0.619273	13.6433	2.21366e-42	2.30181e-39
Gria1	13.4428	8.13382	0.619791	13.1235	2.4153e-39	2.37195e-36
Tnfrsf1b	171.984	1.8639	0.14769	12.6203	1.63147e-36	1.37331e-33
Smoc1	10.1263	7.91068	0.63168	12.5233	5.57056e-36	4.47595e-33
Pafah2	454.143	1.20625	0.0973276	12.3937	2.82815e-35	2.17362e-32
Nav3	10.4414	8.14196	0.658045	12.373	3.66083e-35	2.69635e-32
Syk	10.7276	7.62026	0.617964	12.3312	6.15002e-35	4.34856e-32
Medag	58.9425	6.14429	0.499104	12.3107	7.93805e-35	5.39696e-32
Fndc1	12.5356	7.84804	0.638138	12.2984	9.24353e-35	6.05177e-32
Mndal	10.1484	8.10175	0.66109	12.2551	1.57661e-34	9.95348e-32
Nov	10.3583	8.13157	0.674737	12.0515	1.90548e-33	1.16149e-30
Il15	10.3634	7.37918	0.626981	11.7694	5.61404e-32	3.10123e-29
3110039I08Rik	48.4814	3.60887	0.309638	11.6551	2.16069e-31	1.15741e-28
Lhx2	176.646	-7.263	0.627422	-11.5759	5.45647e-31	2.83688e-28
Mapk12	844.298	-1.89889	0.166311	-11.4177	3.41056e-30	1.67468e-27
Foxg1	8.45747	7.83763	0.689081	11.374	5.63289e-30	2.69115e-27
Pcdh9	17.3997	7.58317	0.669501	11.3266	9.69052e-30	4.50788e-27
Ifi203	10.1515	8.10274	0.718286	11.2807	1.6353e-29	7.41209e-27
Fam184b	22.4329	3.67233	0.330202	11.1215	9.8629e-29	4.35866e-26
Dcdc2a	924.932	-3.6141	0.332974	-10.854	1.90879e-27	8.03373e-25
H2-M3	135.807	1.88319	0.17511	10.7544	5.65211e-27	2.32354e-24
Plxdc1	60.4506	2.89951	0.269836	10.7454	6.22578e-27	2.50121e-24
Pax9	11.0355	6.5687	0.620388	10.588	3.38575e-26	1.30108e-23
3110039M20Rik	8.47484	7.83987	0.750065	10.4523	1.43082e-25	5.38141e-23
Capn6	6.67418	6.92339	0.665919	10.3968	2.5652e-25	9.44688e-23
Hexa	40.9194	6.37691	0.620272	10.2808	8.59892e-25	3.10211e-22
Tgtp1	44.8108	5.21058	0.507497	10.2672	9.90261e-25	3.50097e-22
Nfia	28.9979	4.85014	0.472815	10.258	1.08921e-24	3.77529e-22
Col6a1	321.028	4.26655	0.417605	10.2167	1.66923e-24	5.56734e-22
Gbp7	49.0884	4.94424	0.488956	10.1118	4.89679e-24	1.60297e-21
Rgs9	57.0442	3.67095	0.366092	10.0274	1.15508e-23	3.71241e-21
Foxp2	7.02745	7.18829	0.728402	9.86856	5.69743e-23	1.73644e-20
Angpt1	13.527	5.94579	0.606972	9.79583	1.17334e-22	3.51545e-20
Dcn	109.349	6.31448	0.66537	9.49019	2.3061e-21	6.79417e-19
Rragd	21.1019	3.18693	0.336794	9.46254	3.00557e-21	8.56928e-19
Pak3	279.516	1.76801	0.186878	9.4608	3.05593e-21	8.57454e-19
Ephb2	1279.49	-1.64829	0.175438	-9.39528	5.70671e-21	1.57621e-18
Hectd2	35.196	5.41137	0.579288	9.34142	9.50515e-21	2.58496e-18
Fam179a	15.8141	4.95593	0.53744	9.22136	2.93365e-20	7.74001e-18
Tgtp2	15.5229	5.03135	0.546199	9.21157	3.21392e-20	8.35478e-18
Chst9	12.6409	3.03218	0.32958	9.20014	3.57494e-20	9.02774e-18
Scin	1931.4	-1.65397	0.181724	-9.10156	8.90455e-20	2.21698e-17
Cldn2	323.043	1.89915	0.209114	9.08191	1.06688e-19	2.58345e-17
Obsl1	724.115	-6.33748	0.702585	-9.02023	1.87688e-19	4.44615e-17
Nkain2	21.1799	6.0022	0.665533	9.01864	1.90431e-19	4.44615e-17
Pcdhb14	34.0581	1.88308	0.208808	9.01823	1.91157e-19	4.44615e-17
Nfatc2	328.204	-1.98054	0.220847	-8.9679	3.02222e-19	6.93814e-17
Ank2	111.02	6.04248	0.677246	8.92215	4.57342e-19	1.02335e-16
Serpina3h	37.7991	5.0064	0.567357	8.82406	1.10381e-18	2.32286e-16
Nr6a1	299.997	-1.44832	0.165542	-8.74894	2.15368e-18	4.47889e-16
Clip4	22.3552	7.30132	0.838141	8.71132	3.00349e-18	6.17358e-16
Tspan18	332.646	-3.70326	0.429345	-8.62536	6.389e-18	1.25487e-15
Casp4	25.2782	4.89897	0.575622	8.51075	1.72819e-17	3.35705e-15
Ifi47	19.0053	3.01165	0.354414	8.49754	1.93652e-17	3.72085e-15
Cacnb3	2178.93	-1.04925	0.125035	-8.39164	4.79401e-17	9.01529e-15
Gbp2	59.7446	4.37619	0.523351	8.36188	6.1729e-17	1.14861e-14
Gls2	145.01	-1.04223	0.125542	-8.30186	1.02495e-16	1.8873e-14
Abca1	3.96811	6.34499	0.775514	8.18166	2.79955e-16	4.99875e-14
Col11a1	10.4151	5.63359	0.689406	8.17165	3.04191e-16	5.37719e-14
Fam131b	8.8598	3.20099	0.392142	8.16284	3.27228e-16	5.72713e-14
Arxes2	14.812	3.40149	0.417562	8.14606	3.75977e-16	6.39053e-14
Npas3	4.49751	6.73269	0.828521	8.12615	4.43149e-16	7.46051e-14
Snx10	150.256	1.58311	0.195874	8.08229	6.35627e-16	1.04148e-13
Col16a1	237.639	2.11688	0.264258	8.01065	1.14104e-15	1.81713e-13
Lppr3	425.755	-2.00802	0.251543	-7.98281	1.43042e-15	2.23766e-13
Hoxd9	174.874	-2.41086	0.30237	-7.9732	1.54616e-15	2.3975e-13
Gabre	6.29428	6.63845	0.838457	7.91747	2.42399e-15	3.72599e-13
Tmod1	18.8069	5.53203	0.706201	7.83351	4.74427e-15	7.10716e-13
Zfp647	96.0538	-1.47692	0.189352	-7.79986	6.19744e-15	9.20606e-13
Map2	117.686	5.08638	0.655807	7.75592	8.77034e-15	1.28127e-12
Tspan2	4.00861	6.36533	0.820993	7.75321	8.96009e-15	1.29826e-12
Mmp12	4.29492	6.06524	0.783155	7.74461	9.5872e-15	1.36672e-12
Gbp11	4.60975	5.22714	0.679896	7.68814	1.49289e-14	2.07794e-12
Kif26b	7.46666	5.8253	0.763036	7.63438	2.26917e-14	3.13375e-12
Dagla	138.927	1.04018	0.137157	7.58389	3.3535e-14	4.59534e-12
Zcchc24	39.083	5.40716	0.714331	7.56954	3.74534e-14	5.0928e-12
Mt2	4.28139	6.45304	0.85311	7.56413	3.90463e-14	5.22894e-12
Itga7	300.112	1.94007	0.257383	7.53767	4.78438e-14	6.31146e-12
Rai14	2915.81	-1.60542	0.213488	-7.51997	5.47903e-14	7.12153e-12
Tfpi	30.8959	4.93536	0.656529	7.51736	5.5894e-14	7.21195e-12
Hpse	76.0878	1.20899	0.161494	7.48631	7.08376e-14	9.0086e-12
Slc22a15	51.3144	1.48081	0.199186	7.43432	1.05108e-13	1.31772e-11
Azin2	100.765	1.05544	0.142353	7.41428	1.22288e-13	1.51167e-11
Enc1	1028.09	1.1884	0.160431	7.40759	1.28611e-13	1.5788e-11
Pknox2	4.42215	5.7651	0.779712	7.39389	1.42595e-13	1.72647e-11
Acad12	73.8463	1.33224	0.181192	7.35264	1.9433e-13	2.27495e-11
Tmem229b	26.5564	2.11911	0.288729	7.33944	2.1449e-13	2.49443e-11
Fktn	458.878	1.12514	0.15402	7.30514	2.76968e-13	3.19998e-11
Tram1l1	4.26151	6.84997	0.93958	7.29047	3.08887e-13	3.54558e-11
Tlr1	19.8191	3.53851	0.485514	7.28816	3.14207e-13	3.58337e-11
Pard6g	122.105	1.18378	0.162508	7.2844	3.23111e-13	3.6613e-11
Pitpnc1	768.512	-1.81819	0.249735	-7.28049	3.32619e-13	3.74504e-11
Daam2	63.8693	1.97004	0.271297	7.26157	3.82622e-13	4.22725e-11
Spsb1	498.42	1.07982	0.148744	7.25957	3.88335e-13	4.26372e-11
Hist3h2a	108.232	1.38099	0.19036	7.25465	4.02703e-13	4.39418e-11
Map1a	191.231	1.26311	0.175077	7.21461	5.40879e-13	5.82995e-11
Ccnjl	151.844	-1.79709	0.249177	-7.2121	5.50941e-13	5.90242e-11
Gbp3	16.4416	4.69764	0.651735	7.20789	5.68245e-13	6.05112e-11
Serpini1	28.7811	2.40213	0.336083	7.14745	8.84022e-13	9.24666e-11
Pik3r3	528.005	1.00738	0.141814	7.10349	1.21642e-12	1.23579e-10
Ifitm3	131.653	2.83122	0.40166	7.0488	1.80465e-12	1.74321e-10
Abcg2	100.895	1.86141	0.264477	7.03808	1.94901e-12	1.87242e-10
Cd74	11.5233	2.38756	0.339538	7.03181	2.03876e-12	1.92723e-10
Lrp4	162.452	-1.61818	0.230279	-7.02705	2.10945e-12	1.98344e-10
Nxpe4	22.6285	2.17468	0.309852	7.01843	2.24368e-12	2.09849e-10
Fam46a	23.0483	4.1521	0.591922	7.01461	2.30597e-12	2.1454e-10
Trp53i11	938.176	-2.91965	0.42083	-6.93782	3.98183e-12	3.57294e-10
Gm15421	620.669	-1.46193	0.212198	-6.88945	5.60074e-12	4.95021e-10
Onecut2	245.449	1.49154	0.219582	6.79264	1.10101e-11	9.54048e-10
Nr1h4	45.6365	2.5426	0.376656	6.75046	1.47377e-11	1.25249e-09
Ralgapa2	782.611	-1.05248	0.15685	-6.71009	1.94509e-11	1.6373e-09
Mnda	14.1042	5.55851	0.833038	6.67258	2.5135e-11	2.07622e-09
Sybu	2.74788	5.60141	0.843125	6.64363	3.06041e-11	2.4816e-09
Ntng1	3.35919	5.90146	0.889341	6.63576	3.22824e-11	2.59389e-09
Fam98c	221.833	-1.02917	0.155167	-6.63265	3.29706e-11	2.62585e-09
Slco2a1	3222.75	-1.33388	0.201109	-6.63262	3.29772e-11	2.62585e-09
Serpina3i	8.13072	4.61246	0.695653	6.6304	3.3477e-11	2.65369e-09
L3mbtl3	95.1576	1.04639	0.157853	6.62892	3.38151e-11	2.66853e-09
Mpped2	38.3293	-4.86179	0.733554	-6.62772	3.40902e-11	2.67828e-09
Mycn	150.829	1.88445	0.284686	6.61941	3.60634e-11	2.80669e-09
Pcx	276.074	1.18152	0.178526	6.6182	3.63598e-11	2.80669e-09
Socs3	595.628	1.31247	0.198493	6.6122	3.78653e-11	2.91019e-09
Figf	59.7566	2.69602	0.413751	6.51605	7.21826e-11	5.45287e-09
Fhl1	282.817	2.70633	0.417184	6.48715	8.74727e-11	6.46969e-09
Adprh	848.07	1.05766	0.163387	6.47331	9.58809e-11	7.06203e-09
Cfh	2.82408	5.83159	0.90191	6.46582	1.00752e-10	7.39e-09
Cers4	53.1529	2.51233	0.388883	6.46038	1.04442e-10	7.59763e-09
Mpp7	858.619	1.37431	0.214067	6.42	1.36271e-10	9.67417e-09
Rtp4	44.9277	2.34058	0.366135	6.39269	1.62995e-10	1.14792e-08
Klhl5	302.114	1.49111	0.233351	6.38997	1.65918e-10	1.16386e-08
P2rx7	23.7144	2.49247	0.390241	6.387	1.69166e-10	1.18196e-08
Adgrl3	4.20528	4.90578	0.770526	6.36679	1.93031e-10	1.33213e-08
Rcn3	9.19864	3.01437	0.473725	6.36312	1.97692e-10	1.35449e-08
Tprg	5.24587	4.4839	0.705762	6.35328	2.10766e-10	1.4385e-08
Dbndd2	726.016	-1.11113	0.17507	-6.3468	2.19843e-10	1.49468e-08
Cxcr4	3.98892	4.24172	0.669375	6.33685	2.34517e-10	1.58834e-08
Ace2	2.61271	5.7276	0.90601	6.32179	2.58552e-10	1.73781e-08
Eln	29.0086	4.12964	0.654054	6.31391	2.72074e-10	1.80807e-08
Mum1l1	93.2109	2.34968	0.373462	6.29161	3.14182e-10	2.05431e-08
Tinagl1	2846.66	1.20696	0.191851	6.29113	3.15164e-10	2.05431e-08
Ccl2	28.7133	9.05462	1.4403	6.28663	3.24433e-10	2.09306e-08
Fas	6.12247	4.92256	0.784873	6.27179	3.56918e-10	2.29427e-08
Pcdhgb2	20.4935	1.87683	0.299591	6.26464	3.73698e-10	2.38478e-08
Parp14	165.979	2.11182	0.337979	6.24839	4.14716e-10	2.61819e-08
Unc13d	885.279	-1.43683	0.230691	-6.22835	4.71383e-10	2.95484e-08
Ankrd6	44.7394	3.18425	0.516358	6.16676	6.97022e-10	4.24871e-08
Hepacam	5.93958	3.34401	0.54378	6.14958	7.76906e-10	4.70321e-08
Ccl20	21.0803	4.88615	0.794732	6.14817	7.83834e-10	4.72895e-08
Inhbb	152.803	2.06464	0.33647	6.13618	8.45308e-10	5.04814e-08
Shank2	910.62	-1.2822	0.209694	-6.11463	9.67797e-10	5.74086e-08
Kcnab2	254.014	1.57065	0.257054	6.11018	9.9521e-10	5.88372e-08
Phf21b	174.236	-1.05352	0.17249	-6.10771	1.01072e-09	5.95552e-08
Casp12	102.875	5.30339	0.869318	6.10063	1.05651e-09	6.18405e-08
Loxl3	95.2952	1.5393	0.253588	6.07007	1.27856e-09	7.38598e-08
Sox13	477.505	-2.53799	0.419167	-6.05484	1.40558e-09	8.06705e-08
Sept3	57.6513	-7.95249	1.31536	-6.04585	1.48623e-09	8.50227e-08
AA415398	36.3155	1.41583	0.234274	6.04349	1.50812e-09	8.57203e-08
Gcnt1	50.0791	2.8776	0.477317	6.02869	1.6529e-09	9.30522e-08
Pkn3	267.211	-1.00599	0.167349	-6.01133	1.84007e-09	1.02933e-07
Smagp	712.565	-1.32864	0.221735	-5.99201	2.07262e-09	1.14493e-07
Cdsn	369.994	1.4366	0.240073	5.98402	2.17701e-09	1.19512e-07
Rgs2	15.8249	2.76613	0.463396	5.96926	2.38327e-09	1.29628e-07
Cpm	1066.6	-2.83394	0.475357	-5.9617	2.49634e-09	1.34947e-07
Rps6kc1	302.376	-1.11425	0.187051	-5.95693	2.57018e-09	1.38515e-07
Slc41a2	41.0202	4.3152	0.724926	5.95261	2.63901e-09	1.41793e-07
Cutal	586.749	-1.17292	0.197451	-5.94032	2.84468e-09	1.51462e-07
Ppp4r1l-ps	304.011	-1.04687	0.176436	-5.93341	2.96716e-09	1.57509e-07
Gbp6	30.49	3.73864	0.630249	5.932	2.99263e-09	1.57912e-07
Atp1b2	66.0079	1.73016	0.2917	5.93129	3.00563e-09	1.58127e-07
Ism2	14.505	2.34077	0.395045	5.92534	3.11658e-09	1.62993e-07
Sulf2	3.15222	5.79971	0.980282	5.91637	3.29125e-09	1.70115e-07
Arl4a	246.296	2.28057	0.386481	5.90086	3.61611e-09	1.85281e-07
Ripk2	105.911	1.53371	0.260029	5.89824	3.67407e-09	1.87707e-07
Inha	48.1924	-6.42592	1.08993	-5.89569	3.73113e-09	1.90073e-07
Mef2c	3.23567	6.45233	1.09636	5.88521	3.97549e-09	2.01939e-07
Pfn2	1221.65	1.3004	0.221745	5.86439	4.50784e-09	2.27023e-07
Matn2	20.5276	1.79882	0.306821	5.86279	4.55166e-09	2.28579e-07
Csdc2	67.2458	-1.79813	0.307513	-5.84733	4.99511e-09	2.48729e-07
Dclk1	52.9078	7.63108	1.31152	5.8185	5.93793e-09	2.9091e-07
Pcsk9	4762.74	1.00918	0.173446	5.81841	5.94097e-09	2.9091e-07
Fibin	3.26987	5.66845	0.976154	5.80692	6.36336e-09	3.09876e-07
Ttll7	401.43	1.18691	0.20571	5.76983	7.93521e-09	3.80137e-07
Slc37a1	100.238	-5.91139	1.02905	-5.74453	9.21757e-09	4.38008e-07
Wnt2	5.4412	4.7396	0.826735	5.73292	9.8716e-09	4.67829e-07
Pcdhga10	74.9545	1.48805	0.259625	5.73154	9.95232e-09	4.70393e-07
Sorcs2	279.177	-5.7174	0.998762	-5.72449	1.03745e-08	4.89042e-07
Kng2	2.24838	4.86486	0.853128	5.70237	1.18151e-08	5.52526e-07
Stat1	605.982	1.11546	0.195663	5.70092	1.19163e-08	5.55791e-07
Rhpn2	496.255	-1.61612	0.284568	-5.67918	1.35339e-08	6.24645e-07
Ubash3b	109.37	1.0038	0.177503	5.65511	1.55743e-08	7.09554e-07
Cgnl1	1287.59	-1.04825	0.185548	-5.64947	1.60945e-08	7.27643e-07
Dgkk	2.08391	4.52426	0.801612	5.64396	1.66184e-08	7.47487e-07
Flrt2	68.901	3.5358	0.626523	5.64352	1.66606e-08	7.47487e-07
Smtnl2	1039.72	-1.06917	0.190351	-5.6168	1.94524e-08	8.55372e-07
Fcgrt	30.9809	2.59226	0.462406	5.60602	2.07036e-08	9.04067e-07
Itgb8	216.843	1.14795	0.204899	5.60251	2.1127e-08	9.15349e-07
Npr2	825.199	-1.95812	0.349746	-5.59869	2.15975e-08	9.33444e-07
Serpina3g	7.84808	6.21086	1.11108	5.58993	2.27155e-08	9.79373e-07
Pygo1	4.71929	5.08638	0.910772	5.58469	2.34111e-08	1.00691e-06
Jazf1	83.4147	1.04585	0.18755	5.57636	2.45597e-08	1.04962e-06
Pcdh18	5.74304	4.00971	0.719075	5.5762	2.45824e-08	1.04962e-06
Dlec1	33.1883	2.34071	0.420972	5.56026	2.69367e-08	1.14461e-06
Ltk	631.369	-2.25351	0.405907	-5.55179	2.82754e-08	1.19575e-06
Tgm2	222.518	2.50093	0.450583	5.55043	2.84966e-08	1.20223e-06
Apobec1	3.32091	4.51136	0.81326	5.54726	2.90184e-08	1.22133e-06
Ror1	2.49005	4.8338	0.875957	5.51831	3.42273e-08	1.43034e-06
Nova1	6.36943	4.20836	0.763257	5.51369	3.51395e-08	1.465e-06
1600020E01Rik	127.722	-1.09202	0.198673	-5.49657	3.87258e-08	1.5957e-06
Stard5	112.005	1.2518	0.229475	5.45507	4.89543e-08	1.95342e-06
2310001H17Rik	12.2025	2.31541	0.425139	5.44625	5.14428e-08	2.04349e-06
Aspa	2.40209	5.59886	1.03105	5.43023	5.62803e-08	2.22565e-06
2810408A11Rik	206.36	-1.12304	0.207058	-5.4238	5.83461e-08	2.29197e-06
Elavl4	1.94554	5.05717	0.933894	5.41514	6.12398e-08	2.4003e-06
Ispd	12.5501	3.61865	0.669258	5.40696	6.41049e-08	2.50151e-06
Gbp4	64.1975	2.03807	0.377586	5.39761	6.75326e-08	2.61793e-06
Fzd8	55.2889	4.36818	0.812748	5.37458	7.67618e-08	2.91367e-06
Cftr	147.886	1.19824	0.22295	5.37447	7.68099e-08	2.91367e-06
Catsper2	39.3934	-1.27093	0.23684	-5.3662	8.04115e-08	3.03725e-06
Ptgds	265.717	2.3575	0.440561	5.35112	8.74097e-08	3.26668e-06
Prokr1	16.2364	4.79425	0.896192	5.34958	8.81583e-08	3.27672e-06
Pde4d	179.595	-2.98776	0.559441	-5.34061	9.26359e-08	3.39735e-06
Crlf1	788.673	-2.92255	0.548349	-5.32972	9.83635e-08	3.57037e-06
Mamld1	2.66909	5.75364	1.08044	5.32528	1.00796e-07	3.65116e-06
Rgag4	18.2389	1.88197	0.353792	5.31942	1.04098e-07	3.75538e-06
Ssc5d	14.0816	2.69386	0.508106	5.30177	1.14688e-07	4.11226e-06
Paqr7	106.886	1.13777	0.214638	5.30089	1.1524e-07	4.12366e-06
Ctso	143.717	2.13346	0.403297	5.29006	1.22279e-07	4.3579e-06
Eomes	17.5573	2.71098	0.512763	5.28701	1.24332e-07	4.42218e-06
Ak5	8.91188	2.76453	0.52301	5.2858	1.25156e-07	4.44253e-06
Ust	65.5973	1.83951	0.349474	5.26366	1.41219e-07	4.91403e-06
Gprin3	2.79329	6.24042	1.18885	5.24913	1.52818e-07	5.2761e-06
Ggh	339.308	1.1251	0.214747	5.23916	1.61311e-07	5.50482e-06
Dtna	419.241	2.23507	0.426649	5.23866	1.61744e-07	5.50897e-06
Cxcl5	306.674	4.79088	0.914924	5.23637	1.63767e-07	5.56714e-06
Nt5e	3.84986	3.14465	0.604206	5.2046	1.94414e-07	6.57106e-06
Taf9b	22.7291	2.49098	0.479417	5.19586	2.0378e-07	6.87446e-06
Stox2	345.036	-1.19928	0.231773	-5.17439	2.28656e-07	7.66974e-06
Gbp10	13.6812	4.39246	0.849342	5.1716	2.32096e-07	7.75569e-06
Tex26	30.886	1.67289	0.323899	5.16484	2.40642e-07	7.98093e-06
Chchd7	203.318	1.50962	0.292424	5.16243	2.43761e-07	8.05414e-06
Icam1	11.0803	4.69383	0.910392	5.15584	2.525e-07	8.32732e-06
Sema5b	2.50059	5.0323	0.976258	5.15468	2.54062e-07	8.33221e-06
Steap3	8.61555	3.78834	0.735326	5.15192	2.57834e-07	8.42228e-06
Nlrc5	4.62741	2.97281	0.577175	5.15063	2.59616e-07	8.45164e-06
Serpinb5	29.473	3.6784	0.716445	5.13424	2.8328e-07	9.13784e-06
Rpl7a	280.695	-1.22789	0.23923	-5.13268	2.85639e-07	9.18043e-06
Aldh1a1	2.6065	3.58595	0.698889	5.13093	2.88311e-07	9.21606e-06
Nfkbie	201.63	1.86228	0.364084	5.11499	3.13765e-07	9.9756e-06
Epha7	131.643	5.85449	1.14716	5.10348	3.33462e-07	1.05638e-05
Sh3rf3	2.12336	4.7469	0.930402	5.10199	3.36099e-07	1.06283e-05
Ptpn6	218.857	-2.02102	0.397183	-5.08839	3.61112e-07	1.13382e-05
Immp2l	35.6659	1.05779	0.208701	5.06844	4.01096e-07	1.24608e-05
Fkbp14	46.8358	1.48811	0.294571	5.05178	4.37705e-07	1.35032e-05
Clec2d	97.0911	2.84928	0.565278	5.04048	4.64355e-07	1.42014e-05
Map3k7cl	197.038	1.24495	0.247446	5.03118	4.87472e-07	1.4857e-05
B230206H07Rik	25.2286	-2.24748	0.447972	-5.017	5.24836e-07	1.59134e-05
Slmo1	60.7414	1.38506	0.276242	5.01393	5.33281e-07	1.61153e-05
Txlnb	8.51837	2.00652	0.40019	5.01392	5.33316e-07	1.61153e-05
Tigit	52.3338	-4.02231	0.804568	-4.99934	5.75267e-07	1.72064e-05
Rap1gap	3294.71	1.28489	0.257092	4.99781	5.79855e-07	1.72852e-05
Aldh3a1	1.77827	4.92741	0.986305	4.99582	5.85848e-07	1.74051e-05
Pdgfra	3.21702	4.79196	0.960862	4.98715	6.12768e-07	1.81743e-05
Nrxn2	32.4151	1.55003	0.310885	4.98586	6.16878e-07	1.82656e-05
Gcnt4	2.56219	5.46713	1.09717	4.98293	6.26278e-07	1.85129e-05
Heph	4.35503	4.93394	0.99037	4.98191	6.29583e-07	1.85795e-05
Il33	11.8456	2.39823	0.481828	4.97737	6.44554e-07	1.89896e-05
A630001G21Rik	2.20042	4.37209	0.88086	4.96343	6.92593e-07	2.0371e-05
Cd36	1.79924	5.16062	1.04094	4.95766	7.13459e-07	2.08292e-05
Hlf	5.96898	3.743	0.757069	4.94406	7.65117e-07	2.2245e-05
Kl	3.89245	4.86865	0.985428	4.94065	7.7863e-07	2.25449e-05
Cmpk2	17.7566	2.368	0.479305	4.94049	7.79258e-07	2.25449e-05
Tnfsf10	2.13468	4.99142	1.01355	4.92468	8.44966e-07	2.42475e-05
Cdkl5	53.8541	1.29725	0.263631	4.92069	8.62377e-07	2.46671e-05
Mcc	930.378	2.15405	0.438598	4.91122	9.05095e-07	2.57639e-05
Brdt	33.2609	3.32349	0.678509	4.89822	9.67083e-07	2.73522e-05
Sept1	9.6036	1.83155	0.374008	4.89709	9.72645e-07	2.74656e-05
Slc9a9	2.47858	4.58538	0.936569	4.89593	9.78423e-07	2.75847e-05
Abi3bp	219.901	4.18396	0.858458	4.87381	1.09466e-06	3.04251e-05
Pcsk4	227.982	-1.01367	0.208555	-4.86044	1.17124e-06	3.22002e-05
Wdr17	2.27508	4.45107	0.915775	4.86044	1.17128e-06	3.22002e-05
Rgs11	104.667	-2.14506	0.441415	-4.8595	1.17682e-06	3.23023e-05
Rpl35	596.4	-1.74585	0.359915	-4.85074	1.23002e-06	3.37101e-05
Egln3	32.9905	6.3803	1.31607	4.84798	1.24724e-06	3.40765e-05
1500015O10Rik	4.18116	2.83317	0.58525	4.84096	1.2921e-06	3.50986e-05
Efcab2	53.6895	1.06277	0.219555	4.84058	1.29458e-06	3.50986e-05
Tenm4	13.7055	3.38616	0.699801	4.83875	1.3066e-06	3.53424e-05
Herc6	375.085	1.04398	0.215761	4.8386	1.30757e-06	3.53424e-05
Gm3716	60.6902	1.12272	0.232081	4.83759	1.31423e-06	3.5414e-05
Msrb2	2.78351	4.76545	0.985262	4.83673	1.31991e-06	3.5459e-05
Rpl37	209.298	-1.70784	0.353277	-4.8343	1.33618e-06	3.58179e-05
S1pr1	2.16057	5.65221	1.16961	4.83256	1.3479e-06	3.59921e-05
Firre	1808.69	-1.28941	0.267879	-4.81341	1.48379e-06	3.92648e-05
Fam212b	71.3975	2.44014	0.507248	4.81054	1.5052e-06	3.9772e-05
Agt	102.004	2.23886	0.465812	4.80636	1.53702e-06	4.04916e-05
Plekhg1	5.62619	3.3425	0.695864	4.80338	1.56009e-06	4.09772e-05
Plac8	50.3542	-2.50613	0.522309	-4.79817	1.60122e-06	4.19331e-05
Ackr3	57.3556	2.84915	0.594262	4.79444	1.63133e-06	4.26583e-05
Fam171b	58.932	1.95024	0.407362	4.78749	1.68883e-06	4.40317e-05
Gm14403	4.67404	3.16128	0.660985	4.78268	1.72976e-06	4.50322e-05
D630039A03Rik	18.9073	3.22612	0.674624	4.7821	1.73472e-06	4.50778e-05
Spp1	11861.9	2.22865	0.466325	4.77917	1.76019e-06	4.55562e-05
Sp100	1.7488	4.43274	0.928061	4.77634	1.78513e-06	4.61341e-05
Gm20756	1.76399	5.13354	1.07917	4.75693	1.96556e-06	5.04284e-05
Slc4a11	3033.13	-3.1712	0.667918	-4.74789	2.05553e-06	5.25841e-05
4833419F23Rik	35.6324	1.06429	0.224381	4.74322	2.10343e-06	5.36541e-05
Dnm1	985.967	-1.61615	0.341008	-4.73934	2.14412e-06	5.44562e-05
9330159F19Rik	2.64931	4.88794	1.03214	4.73574	2.18254e-06	5.53526e-05
Snta1	53.595	3.98146	0.842118	4.72791	2.26843e-06	5.72025e-05
Rgs22	1.52321	4.20401	0.890111	4.72302	2.32366e-06	5.83457e-05
Iigp1	6.9389	5.06649	1.07373	4.71859	2.37489e-06	5.94631e-05
Slc39a8	3.40698	3.76782	0.800201	4.7086	2.49426e-06	6.19257e-05
B4galt4	118.264	-2.03297	0.432906	-4.6961	2.65176e-06	6.52858e-05
Pctp	538.162	-1.34934	0.28944	-4.66191	3.1329e-06	7.63866e-05
Dnmt3b	216.688	-1.52988	0.328594	-4.65584	3.22657e-06	7.83463e-05
Kcnj16	563.422	1.46899	0.315863	4.65073	3.30764e-06	8.02046e-05
Ndufb6	635.438	1.02407	0.220354	4.64737	3.362e-06	8.10779e-05
Epdr1	229.704	1.11076	0.239109	4.64539	3.39433e-06	8.1746e-05
Mybpc1	1.97714	4.67663	1.00812	4.63897	3.50141e-06	8.36412e-05
Atp2b4	32.651	2.84664	0.614574	4.63188	3.62355e-06	8.60933e-05
B930041F14Rik	12.86	-3.20806	0.692745	-4.63095	3.64e-06	8.61368e-05
Cdh6	5747.26	-1.42232	0.307554	-4.62461	3.75297e-06	8.84549e-05
Cbln1	57.2519	-1.51006	0.326709	-4.62202	3.8003e-06	8.94514e-05
Mturn	365.664	1.26021	0.273382	4.6097	4.03248e-06	9.41639e-05
Esr1	4.34494	3.84368	0.83401	4.60867	4.05244e-06	9.45053e-05
Tmem185b	90.1288	-4.76019	1.03405	-4.60345	4.15539e-06	9.65242e-05
Prr13	1498.37	-1.06015	0.230518	-4.59898	4.24569e-06	9.82343e-05
Lsp1	33.4395	2.86074	0.622269	4.59727	4.28065e-06	9.89137e-05
Rnf180	100.635	1.072	0.234167	4.57791	4.69638e-06	0.000108237
Fgb	5.45188	3.77369	0.826002	4.56862	4.90935e-06	0.000112558
Ankrd45	18.5187	-5.60423	1.22825	-4.56278	5.04812e-06	0.000115292
Gatsl3	10.4878	-4.76225	1.04464	-4.55874	5.14615e-06	0.000117227
Arrdc1	1137.09	-1.28189	0.28177	-4.5494	5.37994e-06	0.000121925
Pfkp	1820.82	1.08894	0.23951	4.54653	5.45368e-06	0.000123438
Vnn1	14.153	2.51297	0.554212	4.5343	5.77945e-06	0.00013031
Lcn2	903.306	-4.51821	0.997091	-4.53139	5.85977e-06	0.00013165
Ldhb	542.884	1.84292	0.407283	4.5249	6.04231e-06	0.000134861
Myh7b	60.5929	-1.78881	0.395597	-4.52181	6.13135e-06	0.000136676
Slco5a1	77.027	1.05823	0.234176	4.51894	6.21486e-06	0.000138363
Snhg17	514.158	-1.45209	0.321579	-4.51549	6.31716e-06	0.000139935
Aqp1	144.548	3.57519	0.792983	4.50853	6.52785e-06	0.000144241
Hist1h1c	609.254	1.099	0.245248	4.48119	7.42282e-06	0.000162136
Car13	34.8762	3.29269	0.734811	4.481	7.42944e-06	0.000162136
Cadm2	1.76823	5.13252	1.14585	4.47923	7.4911e-06	0.00016328
3830403N18Rik	2.20684	5.90089	1.31811	4.47676	7.57826e-06	0.000164774
Slc2a6	2.9418	3.22331	0.721348	4.46845	7.87869e-06	0.000170249
Ager	89.4036	-1.14243	0.255681	-4.4682	7.88788e-06	0.000170249
Cebpd	227.92	2.54251	0.5693	4.46603	7.96857e-06	0.000171781
Pou4f1	2.68244	4.46448	1.00113	4.45946	8.21671e-06	0.000176915
Lypd6b	22.47	-3.06724	0.689561	-4.44811	8.66311e-06	0.000185173
Tmcc2	33.5795	-5.18849	1.16856	-4.44006	8.99345e-06	0.000190849
Cyp2u1	32.5294	2.25168	0.507473	4.43703	9.12082e-06	0.00019332
Nol4l	134.673	-1.34499	0.303418	-4.43279	9.30225e-06	0.000196459
Micall1	1681.64	-1.01179	0.228541	-4.42718	9.54734e-06	0.000200915
Ssbp2	238.233	1.03267	0.233706	4.41866	9.93146e-06	0.000208008
Sepp1	27.6793	3.76074	0.85487	4.39919	1.08655e-05	0.000224642
Coro6	540.806	-2.52846	0.575369	-4.3945	1.1103e-05	0.000228751
Ccdc178	3.83612	3.48183	0.792704	4.39235	1.12132e-05	0.000230751
Lgals3bp	160.357	2.30545	0.524948	4.39177	1.12433e-05	0.000231102
Elovl4	29.2271	4.29257	0.977662	4.39064	1.13015e-05	0.000232029
Cacng8	1.86984	5.4439	1.24087	4.38717	1.14832e-05	0.000235214
Mrc2	2.29443	4.22145	0.962293	4.38686	1.14997e-05	0.000235278
Asic2	2.05576	5.37535	1.22784	4.37791	1.19825e-05	0.000243466
2610035D17Rik	295.833	-1.03875	0.238227	-4.36032	1.29875e-05	0.000262078
Serinc4	89.822	-1.32375	0.30443	-4.34831	1.37194e-05	0.000274341
Scn7a	2.14737	5.41201	1.24622	4.34275	1.40711e-05	0.000281057
Mertk	13.7023	3.08746	0.711071	4.34198	1.41203e-05	0.00028172
Trp53inp2	1586.22	1.06444	0.245408	4.33746	1.4414e-05	0.000285967
Igf1	7.75366	3.98743	0.923467	4.31789	1.5753e-05	0.000308038
Dennd6b	552.568	-1.22193	0.283193	-4.31483	1.59723e-05	0.00031095
Ifit1bl1	98.0815	2.2219	0.515249	4.31228	1.61578e-05	0.00031387
Nyx	3.04823	4.26266	0.988838	4.31077	1.62684e-05	0.000315672
Shroom1	40.7485	-1.64247	0.381805	-4.30185	1.69376e-05	0.000327208
Mybpc2	6.53281	2.31428	0.538003	4.30162	1.69555e-05	0.000327208
Mapk15	457.387	-1.92523	0.448377	-4.29377	1.75665e-05	0.000337526
Prrx1	1.72722	5.31375	1.23976	4.2861	1.81839e-05	0.000346943
Ptgr1	126.173	1.43376	0.334964	4.28033	1.8662e-05	0.000354769
Cox16	22.3963	-2.18152	0.510167	-4.27609	1.90203e-05	0.000360366
AI661453	1514.61	-1.65529	0.387346	-4.27342	1.92494e-05	0.00036315
Gsta3	93.1932	-3.96833	0.928769	-4.27268	1.93138e-05	0.000363589
Camk4	12.3172	2.04157	0.480459	4.2492	2.14535e-05	0.000399687
Ccnd1	547.826	-3.41042	0.802814	-4.24808	2.15613e-05	0.000401069
Shank1	5.48253	2.79158	0.659617	4.23212	2.31499e-05	0.000425832
Tsga10	44.5428	1.03267	0.244008	4.23212	2.31501e-05	0.000425832
Idh3a	1581.99	1.03337	0.244275	4.23034	2.33337e-05	0.000427874
Ankrd34a	18.7725	2.64192	0.625237	4.22547	2.38446e-05	0.000435436
Clybl	188.878	1.79095	0.424187	4.22208	2.42053e-05	0.000441566
Tlr2	291.547	1.32353	0.313669	4.21952	2.44827e-05	0.000446165
Xdh	2.25598	5.93059	1.40631	4.21712	2.4744e-05	0.000449538
Zdhhc14	30.8135	-1.57485	0.374249	-4.20801	2.57626e-05	0.000466668
Rtp1	1.76318	3.99525	0.950334	4.20405	2.62179e-05	0.000473786
Fam195a	144.341	1.0857	0.258559	4.19905	2.68037e-05	0.000483479
Snca	41.6925	2.42857	0.578469	4.19827	2.68957e-05	0.000484077
Cadps2	9.19963	3.86702	0.921776	4.19518	2.72652e-05	0.000488811
Srgap1	359.401	-1.76949	0.421861	-4.19447	2.73509e-05	0.000489354
Gm17769	6.92262	1.86046	0.443798	4.19213	2.76353e-05	0.000493444
Car6	2.73446	3.94692	0.94163	4.19159	2.77011e-05	0.000493729
Tnnt2	517.658	-4.21735	1.00616	-4.19154	2.77071e-05	0.000493729
Tnik	107.786	3.98267	0.950975	4.18798	2.81449e-05	0.000500018
Dnajc12	47.6959	1.70773	0.408206	4.18351	2.87049e-05	0.000509453
Il7	39.7734	2.47412	0.592105	4.17851	2.93431e-05	0.000519217
Igf2	82.7543	3.98496	0.953934	4.1774	2.9486e-05	0.000521121
Cpa6	1.30421	4.42039	1.05915	4.17354	2.99903e-05	0.000528554
Evpl	1029.64	-1.31772	0.315783	-4.17285	3.00808e-05	0.000528567
Cp	2288.39	1.62715	0.390154	4.17053	3.03896e-05	0.000533004
Upk1a	344.523	-2.64005	0.63303	-4.1705	3.03936e-05	0.000533004
Spns3	272.053	-1.272	0.305343	-4.16581	3.10247e-05	0.000543531
Islr2	7.66547	3.00298	0.721118	4.16434	3.1226e-05	0.000546518
Spdya	37.0463	1.2184	0.292614	4.16383	3.12947e-05	0.000547177
Ralgds	1169.48	-1.31573	0.316086	-4.16257	3.14681e-05	0.000549123
St6galnac3	58.409	3.08151	0.741448	4.15608	3.23758e-05	0.000562187
Rpl22l1	185.615	-1.08135	0.260268	-4.15476	3.25626e-05	0.000564876
Rgs16	18.3012	-6.29148	1.51541	-4.15167	3.30054e-05	0.000571436
Aldh1a2	705.231	-1.38387	0.334208	-4.14073	3.46199e-05	0.00059473
Pcdhga4	11.8833	2.2866	0.553038	4.13461	3.55565e-05	0.000609042
Peg10	4453.15	1.30214	0.315191	4.13127	3.60762e-05	0.000616153
St8sia2	29.2086	-3.31157	0.802139	-4.12843	3.65249e-05	0.000622615
Ifit1bl2	6.00219	2.47418	0.599922	4.12417	3.72067e-05	0.00063189
Nrarp	280.448	-1.55578	0.377383	-4.12254	3.74723e-05	0.000635698
Soga3	22.2805	4.24241	1.03028	4.11773	3.82623e-05	0.000645384
4732490B19Rik	8.74053	-3.88969	0.9447	-4.11738	3.83204e-05	0.000645748
Nos2	5.52717	6.83432	1.66069	4.11535	3.86592e-05	0.000650217
Snora28	50.8408	-2.24943	0.547415	-4.10919	3.97056e-05	0.000664656
Hspb1	4928.94	-1.50914	0.367463	-4.10692	4.00975e-05	0.00066946
Csnk1e	3554.99	-1.01388	0.247236	-4.10087	4.11595e-05	0.000684455
Triqk	21.45	4.62781	1.12978	4.0962	4.19981e-05	0.000694481
Fmo5	9.39284	1.63939	0.400432	4.09404	4.23917e-05	0.000700334
Rph3al	211.333	-1.181	0.288563	-4.0927	4.26377e-05	0.000703741
Wnt4	574.48	-1.77678	0.435008	-4.08448	4.4176e-05	0.000724886
Il2rb	1.95692	3.80428	0.932888	4.07796	4.5433e-05	0.000744319
Meis3	202.013	-1.51024	0.370648	-4.0746	4.60937e-05	0.000753048
Tmprss6	323.575	-1.34868	0.331484	-4.06863	4.72909e-05	0.000768347
Gm3636	43.6762	-1.77626	0.436651	-4.06791	4.74375e-05	0.000770021
Dlg4	310.795	-1.07073	0.263785	-4.05909	4.92651e-05	0.000795305
Atp1b1	8157.68	1.39789	0.344525	4.05744	4.96135e-05	0.000800198
Dkk3	461.132	1.11567	0.275283	4.05282	5.06031e-05	0.000812454
Hist1h3g	14.6599	1.6098	0.399083	4.03374	5.48968e-05	0.000867213
Gm12185	5.69301	2.68288	0.665461	4.03161	5.53954e-05	0.000871197
Eya1	927.112	1.78958	0.444003	4.03055	5.5647e-05	0.000874375
Nrn1	1.76207	5.11631	1.26977	4.02932	5.59374e-05	0.000878157
Axl	3644.12	1.12389	0.279054	4.02749	5.63755e-05	0.000884065
Cpne8	610.189	-3.10613	0.771278	-4.02725	5.64338e-05	0.000884065
Sirpa	1.58872	5.19467	1.29288	4.0179	5.87195e-05	0.000917758
Pcolce	5104.4	1.18403	0.294709	4.01763	5.87855e-05	0.000917978
Celf5	16.002	-2.87348	0.716217	-4.01202	6.02019e-05	0.000939266
Itga2	47.5693	-5.1359	1.2819	-4.00648	6.16307e-05	0.000955654
Dll4	59.6576	-3.4229	0.856692	-3.99548	6.45632e-05	0.000993285
Rcn1	39.0839	5.25582	1.3156	3.99501	6.46912e-05	0.000994387
Lincppara	44.7763	-1.93084	0.48405	-3.98892	6.63743e-05	0.00101761
Smco4	3.87141	2.70891	0.679397	3.98722	6.68515e-05	0.00102138
Tspan13	663.286	1.55865	0.391089	3.98542	6.73609e-05	0.00102739
Mctp1	1.89085	5.67765	1.4248	3.98486	6.75188e-05	0.00102891
Slc52a3	27.4889	1.66595	0.418266	3.983	6.80513e-05	0.00103613
Upp1	77.8754	1.48739	0.374502	3.97164	7.13792e-05	0.00108121
Gsta4	323.259	-3.67129	0.928169	-3.95541	7.64031e-05	0.00115041
Cd68	35.4337	-1.56631	0.396368	-3.95164	7.76176e-05	0.00116374
Pcdhb15	13.5225	2.15858	0.547337	3.94378	8.02075e-05	0.00119749
Ddit4l	26.8634	2.36288	0.599177	3.94354	8.02876e-05	0.00119767
Gata3	16.0431	2.84174	0.720645	3.94333	8.03583e-05	0.00119772
Gfod1	168.231	-1.05421	0.267779	-3.93685	8.25579e-05	0.00122637
Tmem56	3.76721	3.73846	0.94973	3.93634	8.27346e-05	0.00122796
Fmo3	2.875	4.67896	1.18958	3.93329	8.37917e-05	0.00124005
Prkg1	70.8016	2.31747	0.58921	3.93318	8.383e-05	0.00124005
Ghr	747.473	-1.40174	0.356597	-3.93089	8.46335e-05	0.00125089
Gem	49.4471	2.15038	0.54799	3.92413	8.70454e-05	0.00128439
Slc16a8	63.3765	-1.02155	0.260902	-3.91546	9.02326e-05	0.00132038
Plagl1	131.225	2.20959	0.564565	3.9138	9.08565e-05	0.00132624
Pcdhb18	136.663	1.66744	0.426299	3.91142	9.17533e-05	0.00133712
Alpk1	90.3022	1.15368	0.294999	3.91081	9.19885e-05	0.00133895
Crmp1	158.912	-4.97492	1.27388	-3.90533	9.40984e-05	0.00136566
Msx1	19.0229	-2.08436	0.53383	-3.90454	9.44029e-05	0.00136784
Casp14	25.8991	2.30582	0.59171	3.89688	9.74397e-05	0.00140837
Ddx60	15.7037	2.62868	0.674808	3.89545	9.80182e-05	0.0014129
Sema4g	405.178	-1.77119	0.45485	-3.894	9.86032e-05	0.00141606
Adam8	43.5121	-2.25817	0.580075	-3.89288	9.90593e-05	0.00142132
Rorb	1.9355	5.71236	1.46838	3.89025	0.000100139	0.00143449
Vldlr	7178.28	-1.09849	0.282502	-3.88845	0.000100888	0.00144171
Slc18b1	173.786	-1.09389	0.281557	-3.88517	0.00010226	0.00145896
Pcdh19	1313.39	1.02311	0.263393	3.88436	0.0001026	0.00146146
Bmp7	454.173	-3.30126	0.85201	-3.87467	0.00010677	0.00151111
C430049B03Rik	37.6518	1.01215	0.261331	3.87306	0.000107479	0.0015187
Ptgis	1.26091	4.62302	1.19513	3.86823	0.00010963	0.00154416
Pros1	389.021	3.01875	0.780587	3.86728	0.000110054	0.00154891
Col3a1	1.49805	5.10756	1.32167	3.86447	0.000111332	0.00156173
Ly6g6d	9.86538	-2.16268	0.559725	-3.86382	0.000111628	0.00156358
Nbeal2	909.104	-1.22247	0.316548	-3.86188	0.000112516	0.00157318
Syt14	243.515	-1.68893	0.437348	-3.86175	0.00011258	0.00157318
Tmem241	277.286	1.03292	0.267506	3.8613	0.000112783	0.00157478
Arhgap8	228.822	-1.63263	0.422956	-3.86003	0.000113371	0.00158174
Nsmf	1169.45	-1.01782	0.264567	-3.84711	0.000119519	0.001654
Ppp2r2b	52.2496	4.59399	1.19431	3.84657	0.000119782	0.001654
Arhgap27	1735.5	-1.19282	0.310127	-3.84622	0.000119954	0.001654
Dact3	23.0792	1.42998	0.372044	3.84358	0.000121252	0.0016706
Fmn1	2014.11	-1.4395	0.374697	-3.84177	0.00012215	0.00167774
Ifi44	9.58855	4.95017	1.28976	3.83806	0.00012401	0.00169932
Snhg7	56.8377	-1.43424	0.374401	-3.83075	0.000127752	0.00174249
Lrfn1	10.4699	-3.74134	0.976887	-3.82986	0.000128215	0.00174746
Ddr2	53.0283	4.54144	1.18723	3.82524	0.000130647	0.00177649
Gm10825	3.49971	2.75155	0.719823	3.82254	0.000132083	0.00179132
Ell3	343.664	-1.41168	0.369753	-3.81791	0.000134586	0.00181609
Pcdhb22	188.461	1.22703	0.321666	3.81462	0.000136394	0.00183767
Kifc2	243.133	-1.10195	0.289286	-3.80919	0.000139422	0.00187419
Rpl36a	55.4581	-1.32167	0.347194	-3.80672	0.000140823	0.00189015
Ehf	456.666	-3.50116	0.919952	-3.80581	0.000141342	0.00189443
Bscl2	301.169	-1.03903	0.273027	-3.8056	0.000141464	0.00189443
Ccbe1	666.695	-3.06969	0.806715	-3.80517	0.000141708	0.00189626
Dzip1	47.2767	3.49269	0.919606	3.79803	0.00014585	0.00194433
2310002F09Rik	5.13739	-5.18408	1.36518	-3.79736	0.000146244	0.00194812
Add2	40.0876	2.49036	0.657491	3.78768	0.000152061	0.00201197
Nceh1	1224.61	1.2069	0.3188	3.78576	0.000153239	0.00202452
Prrg4	901.521	-1.80724	0.477467	-3.78506	0.000153671	0.0020287
Pank1	257.715	1.3148	0.3477	3.78141	0.000155943	0.00205226
Rd3	14.91	1.69629	0.448649	3.78089	0.000156268	0.00205226
Rps7	129.792	-1.11649	0.295631	-3.77663	0.000158964	0.00208148
Arhgef15	2.72485	2.78911	0.74015	3.76831	0.000164358	0.00213944
Elmod1	19.3579	-3.45947	0.918256	-3.76743	0.000164934	0.00214377
Mmp19	19.0421	1.20217	0.319632	3.7611	0.000169165	0.00219424
Nqo1	24.156	-2.14148	0.570669	-3.75258	0.000175021	0.00225664
Snora65	78.2952	-1.09253	0.291189	-3.75196	0.000175454	0.00225893
Vav2	742.363	-1.03081	0.275244	-3.74507	0.000180347	0.00231349
Antxr1	11.492	3.04084	0.812614	3.74205	0.000182526	0.00233975
Gstm2	338.331	-1.61086	0.430516	-3.74168	0.000182792	0.00233977
Padi2	44.6366	-3.06337	0.819025	-3.74026	0.000183829	0.00235133
Clu	2387.51	1.35868	0.363549	3.73727	0.00018603	0.00237605
Lepr	8.11068	1.81192	0.484929	3.73646	0.00018663	0.00238199
Gm2016	10.1036	-6.16137	1.65066	-3.73267	0.000189464	0.00241642
Megf10	4.67763	3.0463	0.817162	3.72791	0.000193077	0.00244836
Des	5.07018	2.36889	0.635636	3.7268	0.000193926	0.00245737
Synm	129.477	-1.04944	0.282722	-3.71192	0.000205695	0.00258611
Cdk15	1.8781	4.01799	1.0829	3.7104	0.000206931	0.0025998
Psmb8	29.6364	1.84814	0.498837	3.70491	0.000211468	0.0026474
Olfml2b	173.188	1.33891	0.362132	3.69729	0.000217914	0.0027223
Irf1	727.301	1.03991	0.281876	3.68925	0.000224917	0.00279773
Ngef	214.375	-2.0736	0.562412	-3.68697	0.000226938	0.00281317
Gpcpd1	409.674	-1.20223	0.326235	-3.68517	0.000228551	0.00283118
Ctsw	26.0975	-2.42159	0.658623	-3.67675	0.000236229	0.00291843
Mir7-1	20.7712	-1.63052	0.443471	-3.67672	0.000236255	0.00291843
Gm35612	7.26126	-3.65581	0.994506	-3.67601	0.000236914	0.00292249
Hnf4g	4.07836	3.60249	0.981555	3.67019	0.000242373	0.00297737
Zic5	12.9494	1.62651	0.44333	3.66885	0.000243644	0.0029909
AI464131	260.94	1.12824	0.307681	3.66692	0.000245493	0.0030115
Chn2	341.515	-1.06065	0.289516	-3.66352	0.000248775	0.00304754
Acsbg1	27.0114	-3.7733	1.03008	-3.66313	0.000249157	0.0030501
Acacb	30.5421	1.14844	0.314868	3.64736	0.000264944	0.00321885
Akr1b7	3.64034	2.66754	0.732204	3.64317	0.0002693	0.00325166
Enpp2	1.72926	5.54807	1.52334	3.64205	0.000270477	0.0032614
AI463170	12.5087	-4.00549	1.1012	-3.63737	0.000275431	0.00331662
Dram1	52.7131	1.39619	0.384255	3.63351	0.000279591	0.00335666
Cndp1	14.72	-4.33438	1.19292	-3.6334	0.000279706	0.00335666
Gsr	7679.13	-1.48906	0.410616	-3.62641	0.000287386	0.00344182
Bambi	3.7048	2.86122	0.789814	3.62265	0.000291605	0.00347701
Doc2g	137.762	-1.2894	0.356424	-3.61759	0.000297355	0.00353724
Lsr	2846.92	-1.04103	0.287988	-3.61485	0.000300523	0.00356534
Man1c1	91.9899	1.39583	0.386186	3.61439	0.000301059	0.0035669
A930012L18Rik	3.85825	2.86793	0.793919	3.61237	0.000303407	0.00359232
Krt8	7932.12	-2.80465	0.776565	-3.61161	0.000304307	0.00359637
Kank3	602.785	-1.33763	0.37084	-3.60702	0.000309739	0.00364046
Prdm6	20.5612	4.24173	1.17605	3.60677	0.000310028	0.00364143
Ppp1r26	65.53	-2.51493	0.698206	-3.60198	0.000315801	0.00370187
Chrnb2	6.96536	1.70404	0.473286	3.60045	0.000317672	0.0037164
Cc2d2a	120.486	1.20317	0.334251	3.59959	0.000318717	0.0037237
Pcdhb17	168.019	1.14568	0.318439	3.59781	0.00032091	0.00374438
Masp1	295.491	3.21883	0.895259	3.59541	0.000323879	0.00377128
Thbd	591.485	-2.69439	0.750436	-3.59043	0.000330127	0.00382416
Ccbl2	79.1291	1.44468	0.402727	3.58726	0.000334177	0.00386854
Gm2694	25.2132	-1.15448	0.322219	-3.58291	0.000339794	0.00392328
Lpar1	157.083	1.34739	0.376548	3.57826	0.000345892	0.00397551
Ggt1	229.451	-3.24753	0.907714	-3.5777	0.000346625	0.00397618
Mmp28	17.0717	1.82568	0.511256	3.57098	0.000355651	0.00406127
Tdrd5	10.2546	-6.1814	1.73133	-3.57033	0.000356535	0.00406874
Tnxb	8.08607	2.47513	0.693366	3.56974	0.000357338	0.00407002
Csmd3	1.56236	5.40221	1.51409	3.56795	0.00035978	0.00408992
Tmem139	8.36839	-3.06535	0.859435	-3.56671	0.000361498	0.00410154
Map2k6	56.7667	1.32592	0.372007	3.56424	0.000364905	0.00412432
Ppbp	66.0791	-3.93006	1.10283	-3.5636	0.0003658	0.00413179
9030625G05Rik	31.8539	-1.98932	0.55839	-3.5626	0.000367198	0.00413964
Rps13	39.449	-1.28856	0.362487	-3.55479	0.000378279	0.00425371
Ephx4	5.87762	3.70903	1.04414	3.55225	0.000381957	0.00428962
Apold1	32.1373	1.06366	0.299531	3.55108	0.000383659	0.00430404
1190005I06Rik	8.47545	2.13623	0.60158	3.55103	0.000383728	0.00430404
Prr5	251.262	-1.23967	0.349343	-3.54857	0.000387326	0.00434164
Gpr155	32.4086	2.16262	0.611046	3.53921	0.000401321	0.00447353
Gstp2	393.905	-1.14195	0.322862	-3.53696	0.000404767	0.0045057
Rarb	2.14553	3.33237	0.943694	3.53119	0.00041369	0.00459058
Gata2	22.308	1.36511	0.386949	3.52788	0.000418896	0.00464253
Afm	8.03075	2.54429	0.721378	3.52698	0.000420323	0.00465542
Hey1	11.1319	1.77153	0.50248	3.52558	0.000422562	0.00467436
B3galt1	57.4067	2.64467	0.750255	3.52502	0.000423444	0.00467977
Kcnj2	7.89846	2.6462	0.750971	3.52371	0.000425557	0.0046928
Zkscan16	4.69405	2.8702	0.815094	3.52132	0.000429409	0.00473233
Hmga1	151.693	-1.74395	0.495451	-3.51992	0.000431683	0.00473966
Lrrc9	37.7244	-4.79708	1.36303	-3.51942	0.00043249	0.00474558
Car9	4.41708	2.87686	0.81883	3.51338	0.000442437	0.00482776
Gm16938	18.9365	-1.49764	0.426472	-3.5117	0.000445247	0.00484644
1700109H08Rik	33.599	-2.39283	0.682456	-3.5062	0.000454546	0.00493765
Syne4	208.157	-1.69907	0.484873	-3.50416	0.000458056	0.00496673
Gm14005	71.9781	-1.79596	0.512603	-3.50361	0.000458993	0.00497158
Slc26a10	108.794	-1.42731	0.407551	-3.50215	0.000461521	0.0049959
Siglec15	7.8206	4.69394	1.34214	3.49734	0.000469915	0.00506814
Ifi205	5.66236	4.15767	1.19003	3.49376	0.000476266	0.00511169
Sp6	68.086	-3.62691	1.03998	-3.48749	0.00048758	0.00521728
Ifi204	18.4274	3.85465	1.10708	3.48182	0.000498012	0.00532568
Isoc2a	77.7704	1.5166	0.43564	3.48131	0.00049897	0.0053327
Rhox5	1.09966	4.40676	1.26605	3.48071	0.000500089	0.00533821
Unc13a	97.7662	-2.54671	0.733387	-3.47253	0.000515571	0.00547701
Hoxd4	94.1818	-1.38804	0.400175	-3.46859	0.000523202	0.0055403
Axin2	26.9675	1.48117	0.427096	3.468	0.000524354	0.00554698
Bahcc1	1052.34	-1.35255	0.390037	-3.46774	0.000524852	0.00554893
Ugt1a6b	4.23969	1.83589	0.530208	3.46258	0.000535026	0.00564636
Muc1	38.7157	-1.16338	0.336076	-3.46165	0.00053688	0.00566255
Sult1d1	15.3657	-3.09421	0.894013	-3.46103	0.00053811	0.00567213
Krt5	15.964	-6.82152	1.97326	-3.45699	0.000546254	0.00573405
1110008P14Rik	895.154	-1.11661	0.323175	-3.45511	0.000550062	0.00575853
Gpr85	13.0844	3.49566	1.01176	3.45504	0.000550215	0.00575853
Hgf	1.59301	5.43081	1.5734	3.45163	0.000557201	0.00581787
Rnf128	649.859	1.18917	0.344825	3.44861	0.000563487	0.00586617
Slc8a2	8.93379	-3.99403	1.15857	-3.44737	0.000566074	0.00588963
Neu2	65.3333	-1.22021	0.354558	-3.44149	0.000578528	0.00598399
Arhgdig	172.62	-1.7419	0.506324	-3.44029	0.000581091	0.00600347
Gm8773	11.8167	1.67401	0.486687	3.4396	0.000582568	0.0060082
Foxn1	24.7727	1.98549	0.577374	3.43883	0.00058424	0.00602193
F3	2086.21	-1.34993	0.392996	-3.43498	0.000592602	0.00608329
9530027J09Rik	3.93851	-4.05586	1.18118	-3.43375	0.000595295	0.0061003
Rasl11a	919.069	1.62334	0.473009	3.43194	0.000599283	0.00613761
Eid3	44.2215	-2.30722	0.672474	-3.43094	0.0006015	0.00615319
Krt18	11263.3	-2.34369	0.683202	-3.43044	0.000602602	0.00615978
Spo11	8.41217	-4.4147	1.28696	-3.43033	0.000602841	0.00615978
Esrrg	24.2036	6.03115	1.75839	3.42994	0.000603725	0.00616525
Caps2	1.20784	4.2753	1.24697	3.42855	0.000606808	0.00618225
Papln	591.104	1.6758	0.488798	3.42841	0.000607139	0.00618225
1500012F01Rik	371.248	-1.08686	0.317136	-3.42712	0.000610029	0.00620454
Gm14393	2.56069	3.00022	0.875944	3.42513	0.000614514	0.00624297
Car12	619.852	1.68226	0.491243	3.4245	0.000615922	0.00625367
Mpz	2.61817	2.47237	0.723002	3.41959	0.000627163	0.00634232
Ngf	140.163	-2.23532	0.653781	-3.41906	0.000628375	0.00635093
A730090N16Rik	2.95222	2.45955	0.719633	3.41778	0.000631336	0.00637721
Ccdc40	29.8732	-1.36524	0.399586	-3.41664	0.000633982	0.00640029
Pygm	46.194	-1.53353	0.448941	-3.41588	0.000635773	0.00641104
Cntn5	1.48737	5.3322	1.56362	3.41016	0.000649249	0.0065246
Fam49a	1.99535	3.57712	1.05043	3.4054	0.000660663	0.00661674
Dnaja4	8.37849	-2.79451	0.823919	-3.39172	0.000694549	0.00690914
Snora3	21.5829	-1.46736	0.433419	-3.38554	0.000710394	0.00705485
Pdlim7	2428.85	-1.45856	0.430922	-3.38473	0.00071248	0.00706366
Kcnh2	114.671	2.32509	0.687522	3.38185	0.000720004	0.00713426
Rasal1	25.8793	-3.10824	0.9203	-3.37742	0.000731695	0.00722368
Lhx6	1.27187	4.35939	1.29079	3.37731	0.000731988	0.00722368
Lmntd2	150.179	-1.14239	0.338497	-3.37491	0.000738402	0.00726767
Gpr137b	812.261	-1.54189	0.457304	-3.37169	0.000747085	0.00732575
Cntn2	10.2643	-4.16879	1.23643	-3.37165	0.000747204	0.00732575
Slco1a6	1.85957	2.5026	0.742666	3.36975	0.000752357	0.00736401
BC024139	1.93261	2.45284	0.727986	3.36935	0.000753451	0.00737065
Akap12	15672.1	-1.02558	0.30472	-3.36563	0.000763692	0.00744763
St3gal1	963.796	-2.85734	0.84899	-3.36557	0.000763849	0.00744763
Mpv17l	39.9774	1.09443	0.325393	3.36342	0.000769827	0.00749352
Elmo3	676.589	-1.04977	0.312225	-3.36221	0.000773222	0.00751416
Raet1d	27.3675	1.1709	0.348423	3.36058	0.000777792	0.00755026
Mir93	5.9762	-3.92199	1.16736	-3.35971	0.00078024	0.00756474
Slc22a23	1508.1	-1.33038	0.396035	-3.35926	0.000781522	0.00756984
Rpl12	377.577	-1.15603	0.344193	-3.35868	0.000783157	0.00757393
Hist1h4k	7.36021	1.54484	0.460217	3.35677	0.00078859	0.00761327
Cfi	71.1863	3.24175	0.966686	3.35346	0.000798073	0.00768803
Fam219a	67.9454	1.06979	0.319112	3.35239	0.000801159	0.00771355
Kctd12	28.5069	-3.25799	0.971895	-3.35221	0.000801693	0.0077145
B130034C11Rik	12.7368	1.05608	0.315285	3.34959	0.000809304	0.00777503
Cldn19	3.78084	2.46557	0.736453	3.3479	0.000814254	0.0078141
Il16	2.22514	2.59004	0.773928	3.34662	0.000818043	0.00784195
Bnc2	292.499	1.14301	0.34163	3.34575	0.000820618	0.00786236
Snord17	7.62501	-2.25527	0.674561	-3.34331	0.000827842	0.0079214
Stx1a	419.373	-1.4834	0.444149	-3.33988	0.000838157	0.0080087
Gng3	68.7438	-1.10489	0.330969	-3.33836	0.000842753	0.00803958
Nr2f1	18.6474	2.39128	0.717228	3.33406	0.000855888	0.00813406
Rtn4rl1	3.42778	2.10843	0.63242	3.33391	0.000856338	0.00813406
Avil	8.31216	1.17075	0.351662	3.3292	0.000870955	0.00824631
Tert	62.3309	-1.75683	0.527939	-3.32772	0.0008756	0.00828142
Rasgrp4	34.5645	-1.02584	0.308712	-3.32297	0.000890653	0.0084103
Stra6	133.554	1.17538	0.354321	3.31726	0.000909037	0.00855191
Sostdc1	1.57433	5.41411	1.63332	3.31479	0.000917123	0.00860966
Fam83h	3220.61	-1.06622	0.322636	-3.30471	0.000950748	0.0088819
Olfml3	15.8318	3.21512	0.973194	3.30368	0.000954263	0.00889479
Pdxp	22.263	-1.16202	0.35232	-3.29818	0.000973125	0.00901925
Sp5	11.5844	3.04256	0.922527	3.29807	0.000973509	0.00901925
Elfn1	135.897	-3.43449	1.04147	-3.29774	0.000974679	0.00902535
Fscn1	2.62302	2.24756	0.682672	3.29229	0.000993747	0.00917309
Snora52	9.62106	-2.09239	0.636042	-3.28971	0.00100291	0.00923835
Dpp4	23.4648	5.78845	1.7603	3.28832	0.00100787	0.00927921
Gstp1	3841.77	-1.03141	0.314042	-3.28431	0.00102234	0.00938309
Fam187b	14.8465	-1.84921	0.563917	-3.27923	0.00104091	0.00952387
Nudt7	34.7147	1.28924	0.393234	3.27855	0.00104342	0.00954192
Gm6402	15.7143	-1.62478	0.495994	-3.27581	0.00105358	0.00960477
Dlgap1	13.6808	-2.05195	0.627315	-3.271	0.00107169	0.00973493
Mapk10	5.34069	1.71968	0.527063	3.26276	0.00110332	0.0099864
Camk1g	6.03344	-2.61867	0.802694	-3.26235	0.00110491	0.00999052
D630045M09Rik	126.41	-1.15218	0.353456	-3.25975	0.00111511	0.0100571
Bend4	80.0505	-7.66472	2.35335	-3.25694	0.00112622	0.0101383
4921507P07Rik	23.1438	-1.47945	0.454267	-3.2568	0.00112677	0.0101383
Glis1	18.0256	-1.70832	0.524749	-3.2555	0.00113194	0.0101777
Rnf223	32.5498	-1.67843	0.515627	-3.25513	0.0011334	0.0101804
Fam102a	643.782	-1.17438	0.361116	-3.25208	0.00114564	0.0102747
Angptl2	126.426	1.31457	0.404399	3.25067	0.00115133	0.0103205
Acss2	184.316	1.07948	0.332282	3.24868	0.00115941	0.0103688
Hist1h2bf	3.65697	1.89187	0.582575	3.24742	0.00116455	0.0104021
Gm10548	10.8402	1.21535	0.375198	3.23923	0.00119855	0.0106573
Fgf5	8.68824	1.8246	0.564361	3.23303	0.00122483	0.0108692
Krtcap3	328.038	-1.16828	0.361825	-3.22885	0.0012429	0.011015
Akr1c14	92.2551	2.1764	0.674214	3.22805	0.00124635	0.0110159
Il11	203.564	-3.80725	1.17968	-3.22735	0.00124945	0.0110322
Snord55	22.2634	-1.1297	0.350325	-3.22473	0.00126091	0.0111169
Rerg	27.0643	4.23062	1.31339	3.22114	0.0012768	0.0112289
Adamts12	1.0607	3.28526	1.02122	3.21701	0.00129536	0.0113694
Rps12	188.087	-1.05236	0.327171	-3.21655	0.00129742	0.0113819
Cfap58	2.2999	3.71862	1.15645	3.21556	0.00130191	0.0114043
Hmgcll1	5.29841	-5.2362	1.62934	-3.2137	0.00131037	0.011467
Gm1673	359.767	1.0138	0.315569	3.21261	0.00131535	0.0114891
Egfr	3089.33	-1.12656	0.350671	-3.21258	0.00131549	0.0114891
Tmem252	82.1759	-7.7774	2.42574	-3.2062	0.00134503	0.0117008
Apol9b	8.79147	2.51634	0.785945	3.20167	0.00136633	0.0118627
Hey2	8.00373	1.98988	0.621561	3.20143	0.00136748	0.0118669
Jam3	116.285	1.52375	0.476056	3.20079	0.00137052	0.0118875
Rimklb	3.43715	2.20139	0.690301	3.18903	0.00142751	0.0123214
Ncmap	37.8618	-2.03695	0.638908	-3.18817	0.00143176	0.0123464
Sgcb	183.271	1.02435	0.321478	3.18637	0.00144069	0.0124109
Muc20	8.77903	-4.47005	1.40397	-3.18386	0.00145323	0.0125006
Gm14322	44.0596	1.01259	0.318143	3.18282	0.00145851	0.0125399
9030624G23Rik	13.679	1.36518	0.429352	3.17963	0.00147463	0.0126478
Paqr9	4.19586	2.4529	0.77229	3.17613	0.00149252	0.0127641
Ppp1r14c	19.3815	3.1616	0.995486	3.17593	0.00149355	0.0127666
Samd15	8.24866	1.10142	0.34718	3.17248	0.00151146	0.012901
Lrp11	101.759	-1.20537	0.380162	-3.17068	0.00152081	0.0129683
Cyp3a13	5.63672	-4.57806	1.44479	-3.16866	0.00153141	0.0130336
Csf1	1686.42	1.63073	0.515101	3.16584	0.00154635	0.0131404
Gm10516	26.2365	1.02706	0.324431	3.16573	0.00154693	0.0131404
Gbp5	2.00096	5.75757	1.81954	3.16429	0.00155462	0.0131866
Msi1	1.61584	2.90771	0.919386	3.16267	0.00156332	0.0132541
Rnf150	76.9581	4.15303	1.31504	3.1581	0.00158799	0.013444
Krt80	290.333	-1.12019	0.354827	-3.15701	0.00159398	0.0134882
2700069I18Rik	6.05463	3.11976	0.988938	3.15465	0.00160689	0.0135655
9430037G07Rik	3.9094	2.28912	0.725976	3.15317	0.00161508	0.0136211
Sned1	354.161	-1.50807	0.479127	-3.14754	0.00164651	0.0138465
Dlgap4	1455.57	-1.00324	0.318779	-3.14711	0.00164891	0.013856
Ptprr	2.14774	-3.92859	1.24834	-3.14706	0.0016492	0.013856
Pmepa1	2018.55	-2.12495	0.676563	-3.1408	0.00168484	0.0141085
Adora1	1218.71	-1.05039	0.334469	-3.14048	0.00168672	0.0141175
Srxn1	2161.64	-1.60746	0.511958	-3.13984	0.00169041	0.0141417
Cdkn2c	3650.91	1.14361	0.365334	3.13031	0.00174624	0.0145674
Bmper	11.8647	4.304	1.37538	3.12932	0.00175214	0.0146097
Adam12	60.7155	-3.20632	1.02666	-3.12305	0.00178989	0.0148964
G530011O06Rik	57.1324	-1.21025	0.387619	-3.12226	0.00179471	0.0149295
1810022K09Rik	67.9369	-1.07729	0.345404	-3.11892	0.00181512	0.015078
Igfbp7	1878.7	-1.60147	0.513563	-3.11835	0.00181865	0.0150954
G6pdx	2505.45	-1.00611	0.322668	-3.11811	0.00182018	0.0150987
A830082K12Rik	1.51202	3.25463	1.04389	3.1178	0.00182209	0.0151004
Snord69	13.9218	-1.942	0.623071	-3.11681	0.00182817	0.0151295
Cdh18	1.15129	4.71888	1.51516	3.11444	0.00184293	0.0152195
Itih2	72.9207	4.71127	1.51275	3.11438	0.00184335	0.0152195
F420014N23Rik	57.9483	-1.0151	0.326018	-3.11364	0.00184795	0.0152503
Parp12	716.871	1.16046	0.372825	3.11262	0.00185432	0.0152886
Pde4c	638.06	-1.13182	0.364327	-3.10659	0.00189258	0.015546
S100a3	13.312	-2.15779	0.694675	-3.10618	0.0018952	0.0155604
Ogfrl1	9.71619	2.67441	0.863001	3.09896	0.00194199	0.0158521
2610203C22Rik	1.15762	3.60027	1.16184	3.09877	0.00194324	0.0158521
Chchd10	1903.21	1.47379	0.475894	3.0969	0.00195557	0.0159229
Nrg4	11.0015	-1.37356	0.443691	-3.09577	0.00196305	0.0159691
Ovol1	383.652	-1.81446	0.58671	-3.09259	0.00198415	0.0160889
Xaf1	79.0863	1.0622	0.343499	3.09229	0.00198621	0.0160982
Myl4	7.63497	1.59671	0.516824	3.08947	0.00200516	0.0162072
Tdpoz4	8.50497	-5.91189	1.9142	-3.08844	0.00201211	0.0162263
Bcat1	894.886	-1.19057	0.385846	-3.08562	0.00203129	0.0163735
Npff	19.2314	-1.16496	0.377605	-3.08512	0.00203472	0.0163937
A530072M11Rik	4.88521	1.67549	0.543923	3.08038	0.00206738	0.0166417
Aoc1	14.6205	-3.12963	1.01661	-3.07851	0.0020804	0.0167236
Sptssb	1.02807	4.54253	1.47569	3.07824	0.00208228	0.0167311
Gprc5b	211.213	1.62558	0.528551	3.07554	0.00210122	0.0168527
Ak1	13.6124	1.0591	0.344542	3.07393	0.0021126	0.0169098
Asb5	8.09404	1.29613	0.422022	3.07124	0.00213171	0.0170354
Tanc2	354.526	1.21502	0.395671	3.07079	0.00213494	0.0170535
Zfp697	582.652	-1.19526	0.38933	-3.07003	0.00214037	0.0170737
Ptger4	1715.17	-1.48521	0.483954	-3.06891	0.00214838	0.0171221
Tnfrsf25	8.80142	1.28082	0.418009	3.0641	0.00218323	0.0173686
Fxyd4	2.16991	-3.92707	1.28179	-3.06375	0.00218584	0.0173753
Gm5105	8.0443	-4.34203	1.41812	-3.06182	0.00219996	0.0174702
Mir6516	11.8554	-1.69596	0.554072	-3.0609	0.00220671	0.0175159
Ankrd13b	716.644	-1.23255	0.402709	-3.06065	0.00220856	0.0175228
Pianp	995.329	1.05858	0.346569	3.05445	0.00225475	0.0178253
Arxes1	4.04607	2.4499	0.803069	3.05067	0.00228329	0.0180162
Pitpnm3	614.48	-1.6146	0.529792	-3.04762	0.00230663	0.01816
Ppm1e	42.305	1.06007	0.348263	3.04388	0.00233549	0.018365
Pcdhgb8	5.50206	1.60939	0.528967	3.04252	0.00234604	0.018407
Steap4	1.50534	5.34751	1.75903	3.04004	0.00236547	0.0185183
Map1b	1303.13	-1.07084	0.352565	-3.0373	0.00238711	0.0186547
Mapk11	620.04	-1.0464	0.344948	-3.03349	0.00241743	0.0188251
Batf3	6.51107	-3.51379	1.1593	-3.03095	0.00243782	0.0189755
Gcnt3	2.81583	-4.31441	1.42398	-3.02983	0.00244692	0.0190295
Sptb	69.801	-1.0026	0.331449	-3.0249	0.00248715	0.0192831
Flt1	54.3686	1.32864	0.43942	3.02363	0.00249766	0.0193466
Usp43	663.858	-1.03139	0.341217	-3.02269	0.00250541	0.0193822
Slc44a3	471.174	-2.4756	0.819738	-3.01999	0.00252787	0.0195388
Cd34	147.757	-3.87566	1.28548	-3.01494	0.00257028	0.0197628
Slc26a9	3.56455	-4.64576	1.5412	-3.01438	0.00257508	0.0197882
Cbr3	97.9091	-1.40617	0.466503	-3.01429	0.00257581	0.0197882
Ntn3	21.626	1.33159	0.442643	3.00826	0.00262748	0.0201239
Fgl1	10.4184	1.44136	0.479179	3.00797	0.00262995	0.0201341
Hmga2	1996.82	-1.75177	0.582665	-3.00649	0.00264285	0.0202241
Fam65b	66.7024	-2.09198	0.696465	-3.00371	0.00266706	0.0203653
Tnfrsf21	304.316	-1.55824	0.519342	-3.0004	0.00269622	0.0205524
Qpct	3.67749	2.84107	0.947345	2.99898	0.00270881	0.0206217
Clgn	1.2093	5.03152	1.6788	2.99709	0.00272568	0.0207145
Csf3	37.0069	-2.94975	0.984489	-2.99622	0.00273347	0.0207428
Tmem74	2.81131	4.59523	1.53396	2.99566	0.00273847	0.0207582
Zbtb10	949.605	-1.00611	0.335897	-2.99531	0.0027417	0.0207701
Lctl	1.45114	3.14347	1.04949	2.99523	0.0027424	0.0207701
4930447F24Rik	1.2845	2.86507	0.957519	2.99218	0.00276996	0.0209519
Rnu73b	9.54143	-1.93137	0.645504	-2.99203	0.00277125	0.0209527
D630003M21Rik	3.71761	-3.98416	1.33355	-2.98763	0.00281147	0.0211933
1700007G11Rik	3.01144	2.00715	0.671948	2.98706	0.00281674	0.021224
Dusp1	3284.06	-2.84825	0.954075	-2.98535	0.0028325	0.0213337
Tmem132c	8.28589	-5.87577	1.96906	-2.98405	0.00284461	0.0214158
Bex1	295.912	1.53152	0.513396	2.98312	0.00285326	0.0214626
Scn2a1	2.54244	4.10019	1.37679	2.97808	0.00290065	0.0217727
Zfhx4	304.108	2.09827	0.704768	2.97725	0.0029085	0.0217979
5430402O13Rik	1.98818	2.29838	0.771995	2.9772	0.00290893	0.0217979
Smox	1777.27	-2.47387	0.831681	-2.97454	0.00293426	0.0219226
Aldh3b2	15.6912	1.00612	0.338343	2.97368	0.00294251	0.0219657
Fez1	4.97324	3.74959	1.26122	2.973	0.00294905	0.021996
Hist1h2ae	17.1866	1.02154	0.343732	2.97191	0.00295952	0.0220368
Klc3	854.085	-1.0477	0.352564	-2.97166	0.00296199	0.0220459
Fsip1	17.8917	-1.57492	0.530164	-2.97063	0.00297185	0.0221007
A930013F10Rik	59.2408	-1.02046	0.343916	-2.96719	0.0030054	0.0223033
Plcxd1	50.6748	-1.21352	0.409329	-2.96465	0.00303026	0.0224501
Lgals2	3.51407	-3.89006	1.31306	-2.96259	0.00305065	0.0225633
Zscan4b	20.0369	-6.42563	2.16963	-2.96163	0.00306019	0.022596
Ankrd35	5.28043	1.67965	0.567728	2.95855	0.0030909	0.0227753
Lpin3	352.439	-1.21115	0.40942	-2.95822	0.00309424	0.0227904
Wnt5b	1.16206	3.72229	1.2604	2.95327	0.00314425	0.0231098
Fhl4	14.6491	1.55305	0.526283	2.95098	0.00316772	0.0232348
9330182L06Rik	68.3309	1.98329	0.672211	2.95039	0.00317372	0.0232691
A830018L16Rik	10.3609	3.67125	1.24485	2.94916	0.00318643	0.0233236
Mast4	2326.3	-1.56885	0.532094	-2.94845	0.00319377	0.0233676
1700011A15Rik	6.72467	-3.48556	1.18248	-2.94767	0.00320181	0.0233974
Abca6	8.02575	3.16484	1.07482	2.94454	0.00323434	0.0235901
Lct	8.10447	-1.47613	0.502915	-2.93515	0.00333391	0.0242027
Etnk2	55.1742	-1.67267	0.570345	-2.93273	0.00335993	0.0243715
Hepacam2	1.05599	2.95894	1.01318	2.92044	0.00349539	0.02519
Txnrd1	15428.4	-1.39308	0.477083	-2.92	0.0035003	0.0252036
Vnn3	2.37321	3.93382	1.34749	2.91936	0.00350749	0.0252348
Efna2	174.075	-1.23264	0.422607	-2.91676	0.00353688	0.0253807
Gclc	8290.35	-1.22524	0.420107	-2.9165	0.00353984	0.0253807
Gm20219	54.8754	-1.06242	0.364557	-2.91427	0.00356522	0.0255151
Gas5	856.753	-1.05239	0.361157	-2.91395	0.00356889	0.0255207
Tmc8	52.8408	-1.26901	0.435612	-2.91316	0.00357791	0.0255645
3110021A11Rik	3.02483	1.89673	0.651443	2.91158	0.00359601	0.0256835
Gsta2	10.1626	-6.16982	2.12131	-2.90849	0.00363174	0.025876
Lrrc34	1.79919	-3.6729	1.26356	-2.90678	0.00365171	0.0259659
Slc14a2	11.9929	-6.40773	2.20528	-2.90563	0.00366513	0.0260299
Ifi27l2a	1.80938	2.50876	0.864447	2.90215	0.00370609	0.0262681
Ftl1	533.096	-1.17501	0.404945	-2.90165	0.00371205	0.0262998
Cxcl1	358.269	2.46013	0.847936	2.90131	0.00371606	0.0263112
Itpr3	5043.96	-1.05043	0.362312	-2.89924	0.00374071	0.0264287
Ccl28	358.052	-1.82108	0.628253	-2.89864	0.00374785	0.02646
Hoxd3	35.1619	-1.07067	0.369575	-2.89702	0.00376731	0.0265847
Myo5c	33.5347	-1.4149	0.488644	-2.89557	0.00378473	0.0266544
Izumo1	13.8487	-2.94443	1.01732	-2.89431	0.00379987	0.0267398
Phyhipl	164.505	-1.20399	0.416043	-2.89391	0.00380474	0.0267634
Prtn3	8.59109	-2.08525	0.720762	-2.89312	0.00381442	0.0268208
Vcam1	8.20765	2.93448	1.01519	2.89057	0.00384547	0.0269962
Chn1os3	16.6095	-1.53259	0.531575	-2.88312	0.0039376	0.0275486
Spi1	32.573	-1.20579	0.418477	-2.88139	0.00395929	0.0276634
Arhgap27os3	2.35783	-3.32079	1.15259	-2.88115	0.00396226	0.0276732
Smpd3	11.7929	1.14793	0.398588	2.87999	0.00397693	0.0277647
Sprr2g	31.1335	-4.04443	1.40452	-2.87958	0.00398203	0.0277893
8430436N08Rik	1.55169	4.1008	1.42504	2.87767	0.0040062	0.0279139
Vegfa	1512.42	-1.31588	0.457686	-2.87506	0.00403945	0.0281013
Lmtk3	257.155	-1.12573	0.392001	-2.87176	0.00408195	0.0283367
Adssl1	140.255	-1.30764	0.455506	-2.87074	0.00409511	0.0283991
Pcdhb21	23.4436	1.4214	0.495199	2.87037	0.00409997	0.0284119
Krt85	3.13308	-3.7348	1.30121	-2.87025	0.00410151	0.0284119
Gm10639	5.12899	-5.18295	1.8067	-2.86874	0.00412108	0.028512
Gsto2	20.5071	1.40274	0.489263	2.86705	0.00414323	0.0286541
Kbtbd11	2.2872	2.1231	0.740803	2.86595	0.00415764	0.0287201
Tlr6	2.59859	2.47598	0.86461	2.86369	0.00418734	0.0288801
1110038B12Rik	683.848	-1.00246	0.350103	-2.86333	0.00419217	0.0289021
Zscan4f	8.4615	-5.17406	1.80716	-2.8631	0.00419524	0.028912
Sprr1a	206.014	-3.89074	1.36	-2.86085	0.00422509	0.0290609
1700011I03Rik	3.86042	3.25256	1.13725	2.86003	0.00423601	0.0291135
Ankrd53	13.8071	-1.30942	0.457859	-2.85988	0.00423798	0.0291157
Cdc42ep5	26.3021	-1.63353	0.571378	-2.85893	0.00425075	0.0291807
A730020M07Rik	30.7454	-1.62142	0.567556	-2.85685	0.00427866	0.0293496
Fblim1	1204.46	-1.85671	0.650817	-2.8529	0.00433225	0.0296596
Cnih3	1.45719	2.56401	0.899558	2.8503	0.0043678	0.0298914
Cyp4b1	14.4259	2.3741	0.833683	2.84773	0.00440328	0.0300993
Gm3696	9.64705	-2.38886	0.839225	-2.84651	0.00442013	0.0301795
Lrrc16b	16.3698	-2.03751	0.716324	-2.8444	0.00444949	0.0303331
Acss3	1.06594	4.33381	1.52529	2.84129	0.00449308	0.0305595
Kif21b	3.46543	2.29609	0.808547	2.83978	0.00451446	0.0306813
Itgb4	2306.77	-1.50128	0.52934	-2.83613	0.00456637	0.030985
Mos	1.34662	3.47204	1.22437	2.83577	0.00457151	0.0309857
9330159M07Rik	8.20271	1.16264	0.410091	2.83507	0.00458161	0.0310303
Neb	6.30046	-1.75641	0.620224	-2.83189	0.00462736	0.0312802
Gab3	1.97261	2.24394	0.794002	2.82612	0.00471158	0.0317593
Wfikkn1	20.2933	-1.21619	0.430473	-2.82524	0.00472445	0.0318216
Ephb6	7.17639	2.50241	0.886428	2.82303	0.00475728	0.0319994
Lyg2	0.932699	3.29625	1.16815	2.82178	0.00477586	0.0320877
Gm3776	48.0672	-5.88153	2.08639	-2.81901	0.00481726	0.0323168
Rsph4a	3.50801	2.53586	0.899864	2.81805	0.00483167	0.0324011
Aldh2	38.4618	1.11449	0.395874	2.81526	0.00487375	0.032612
Gm3264	7.43981	-1.8826	0.669027	-2.81394	0.00489383	0.0327224
1700028K03Rik	16.294	-1.38562	0.493333	-2.80869	0.00497432	0.0330816
Etv4	672.316	-3.04199	1.0842	-2.80574	0.00502011	0.0333299
1700101E01Rik	10.9103	-1.20782	0.43049	-2.80568	0.00502108	0.0333299
BC039966	16.8519	1.1479	0.410096	2.7991	0.00512456	0.033839
Gad1os	29.0179	1.30487	0.466498	2.79717	0.00515525	0.0340035
Sema4a	40.1146	1.01836	0.364404	2.79458	0.00519671	0.0342514
Mir6945	2.88054	-3.6034	1.29162	-2.78984	0.00527346	0.0346668
Psmb10	319.962	1.39775	0.501114	2.78928	0.0052826	0.034714
Elfn2	0.881165	4.28893	1.53786	2.78889	0.00528888	0.0347423
Npnt	3851.87	-1.04009	0.373156	-2.78729	0.00531511	0.0348628
1700104L18Rik	1.64518	3.20708	1.15204	2.78381	0.00537239	0.0351733
Aldh1l1	33.1985	5.56593	1.99956	2.78358	0.00537625	0.0351855
Cd248	3.07716	2.78851	1.00432	2.77651	0.00549458	0.0357745
Atp6v0d2	1.26683	3.56411	1.28757	2.76809	0.00563851	0.0365366
Aqp4	0.928518	4.38148	1.5837	2.76662	0.00566415	0.0366625
4930473A02Rik	30.9147	-1.08691	0.393007	-2.76563	0.00568125	0.0367194
Atg9b	1790.78	-2.93006	1.06099	-2.76161	0.00575165	0.0370795
Lpcat2b	2.0331	2.21001	0.800364	2.76125	0.00575804	0.0370809
A930041C12Rik	6.14072	1.61925	0.586667	2.76008	0.00577865	0.0371993
Dusp10	578.937	-1.50069	0.54391	-2.75908	0.00579652	0.03726
Prrt1	2.14148	-3.18254	1.15708	-2.7505	0.0059504	0.0380142
Ptpn22	5.47651	-2.76889	1.00768	-2.74778	0.00600003	0.0382621
Gxylt2	1001.71	1.03623	0.377467	2.74523	0.00604684	0.0384082
Sfrp5	1.92498	-3.78516	1.38011	-2.74265	0.0060946	0.0386421
Ppp1r3fos	6.43124	1.46713	0.535606	2.7392	0.00615894	0.0389384
Gng13	39.3716	-1.66664	0.608582	-2.73857	0.00617077	0.0389852
Fam227a	49.5879	-1.05908	0.386998	-2.73666	0.00620672	0.0391844
Tbkbp1	22.4871	-1.11042	0.405865	-2.73593	0.00622051	0.0392574
Siglecg	3.26297	-3.79231	1.38828	-2.73167	0.00630143	0.0396831
Apol10b	0.821288	3.38202	1.24032	2.72673	0.00639661	0.040168
Gpr160	192.43	-1.24179	0.455496	-2.72623	0.00640625	0.0402105
Btbd17	1.60527	2.31769	0.850978	2.72356	0.00645832	0.0404979
Sdc2	850.922	1.01059	0.371295	2.72181	0.00649256	0.0406838
Pip5k1b	371.904	-1.40999	0.518219	-2.72083	0.00651173	0.0407463
Asb14	11.6902	-1.11477	0.409927	-2.71943	0.00653952	0.0409056
Gdpd3	100.284	-1.57044	0.578224	-2.71598	0.00660805	0.0412175
Pcdhga8	2.22469	2.38997	0.880505	2.71432	0.00664118	0.0414096
Zfp385b	6.68736	2.5231	0.931126	2.70973	0.00673387	0.0419284
Aox1	2.3166	2.34746	0.867252	2.70678	0.00679398	0.0422439
Itgb3	2.98826	2.11409	0.783049	2.69982	0.00693772	0.0429405
Klk8	14.5862	-2.58713	0.958749	-2.69844	0.00696646	0.0430782
Col7a1	118.479	-2.7352	1.01487	-2.69512	0.00703632	0.0433988
Gjb2	7.22192	1.99509	0.740634	2.69376	0.00706512	0.0435309
Ccdc7b	0.874165	3.20289	1.19	2.69151	0.00711296	0.0437709
Ceacam1	11.0075	-3.23891	1.20378	-2.6906	0.00713226	0.0438529
Hist1h4h	9.99665	1.03569	0.385009	2.69005	0.00714415	0.0438954
Nhsl2	1.66179	3.09961	1.15312	2.68801	0.00718794	0.0440511
Klri1	7.82534	-3.69677	1.37528	-2.68801	0.00718802	0.0440511
Gm15408	13.2898	1.16372	0.433553	2.68414	0.00727163	0.0444624
Cd164l2	6.10816	-2.91464	1.08868	-2.67722	0.00742364	0.0452353
Pvrl4	6.31877	-2.68669	1.00414	-2.67562	0.00745905	0.045366
Snord53	16.7184	-1.42705	0.533649	-2.67413	0.00749232	0.0454814
Exd1	10.2727	-1.92953	0.721797	-2.67322	0.00751259	0.0455575
Eppk1	268.739	-1.1112	0.415926	-2.67164	0.00754822	0.0457381
Krt79	4.42564	-3.46665	1.30007	-2.66652	0.00766412	0.0463017
Cpeb3	53.9113	1.3632	0.512166	2.66163	0.00777631	0.0468963
Far2	66.0043	-1.10017	0.41336	-2.66154	0.00777847	0.0468963
Ppp1r13l	1199.07	-1.00169	0.376482	-2.66065	0.00779896	0.0469878
Chrd	1.08028	3.86897	1.45437	2.66024	0.00780855	0.0470295
Igfbp1	13.4642	3.59882	1.35398	2.65797	0.00786134	0.0473153
Col2a1	4.50283	-2.92658	1.10111	-2.65784	0.00786441	0.0473176
Atp10b	4.54178	-4.26861	1.60653	-2.65704	0.00788303	0.0473974
Pcdhga2	5.07407	1.85482	0.698552	2.65524	0.0079252	0.0476024
Rsph1	6.30137	-3.37701	1.27361	-2.65153	0.00801275	0.0480113
Gm4371	1.54598	2.68105	1.01115	2.65149	0.00801383	0.0480113
Tceal1	28.0871	1.1574	0.436543	2.65129	0.00801851	0.0480113
Nudt16	9.05013	-6.00433	2.26473	-2.65123	0.00801989	0.0480113
Pdgfb	1723.43	-1.07906	0.407223	-2.64981	0.00805374	0.048178
Pdia2	5.88981	-2.01104	0.759045	-2.64944	0.00806253	0.0482143
Mir1938	1.74278	-3.61277	1.36642	-2.64397	0.00819395	0.0488349
Pcdhga3	8.87898	1.51356	0.572865	2.64209	0.00823965	0.0490908
D330045A20Rik	5.95833	4.54446	1.72028	2.64169	0.00824933	0.0491319
Tnr	0.846739	4.2396	1.60698	2.63824	0.0083337	0.0495176
Ptpn7	6.87746	1.73615	0.658244	2.63754	0.00835097	0.0495869
Plekhg6	92.6709	-1.70577	0.647174	-2.63572	0.0083959	0.04977
Trim66	2.77952	1.89291	0.718493	2.63455	0.00842488	0.0499251

## Sheet: all.names.srt
	baseMean	log2FoldChange	lfcSE	stat	pvalue	padj
1110008P14Rik	895.154	-1.11661	0.323175	-3.45511	0.000550062	0.00575853
1110038B12Rik	683.848	-1.00246	0.350103	-2.86333	0.00419217	0.0289021
1190005I06Rik	8.47545	2.13623	0.60158	3.55103	0.000383728	0.00430404
1500012F01Rik	371.248	-1.08686	0.317136	-3.42712	0.000610029	0.00620454
1500015O10Rik	4.18116	2.83317	0.58525	4.84096	1.2921e-06	3.50986e-05
1600020E01Rik	127.722	-1.09202	0.198673	-5.49657	3.87258e-08	1.5957e-06
1700007G11Rik	3.01144	2.00715	0.671948	2.98706	0.00281674	0.021224
1700011A15Rik	6.72467	-3.48556	1.18248	-2.94767	0.00320181	0.0233974
1700011I03Rik	3.86042	3.25256	1.13725	2.86003	0.00423601	0.0291135
1700028K03Rik	16.294	-1.38562	0.493333	-2.80869	0.00497432	0.0330816
1700101E01Rik	10.9103	-1.20782	0.43049	-2.80568	0.00502108	0.0333299
1700104L18Rik	1.64518	3.20708	1.15204	2.78381	0.00537239	0.0351733
1700109H08Rik	33.599	-2.39283	0.682456	-3.5062	0.000454546	0.00493765
1810022K09Rik	67.9369	-1.07729	0.345404	-3.11892	0.00181512	0.015078
2310001H17Rik	12.2025	2.31541	0.425139	5.44625	5.14428e-08	2.04349e-06
2310002F09Rik	5.13739	-5.18408	1.36518	-3.79736	0.000146244	0.00194812
2610035D17Rik	295.833	-1.03875	0.238227	-4.36032	1.29875e-05	0.000262078
2610203C22Rik	1.15762	3.60027	1.16184	3.09877	0.00194324	0.0158521
2700069I18Rik	6.05463	3.11976	0.988938	3.15465	0.00160689	0.0135655
2810408A11Rik	206.36	-1.12304	0.207058	-5.4238	5.83461e-08	2.29197e-06
3110021A11Rik	3.02483	1.89673	0.651443	2.91158	0.00359601	0.0256835
3110039I08Rik	48.4814	3.60887	0.309638	11.6551	2.16069e-31	1.15741e-28
3110039M20Rik	8.47484	7.83987	0.750065	10.4523	1.43082e-25	5.38141e-23
3830403N18Rik	2.20684	5.90089	1.31811	4.47676	7.57826e-06	0.000164774
4732490B19Rik	8.74053	-3.88969	0.9447	-4.11738	3.83204e-05	0.000645748
4833419F23Rik	35.6324	1.06429	0.224381	4.74322	2.10343e-06	5.36541e-05
4921507P07Rik	23.1438	-1.47945	0.454267	-3.2568	0.00112677	0.0101383
4930447F24Rik	1.2845	2.86507	0.957519	2.99218	0.00276996	0.0209519
4930473A02Rik	30.9147	-1.08691	0.393007	-2.76563	0.00568125	0.0367194
5430402O13Rik	1.98818	2.29838	0.771995	2.9772	0.00290893	0.0217979
8430436N08Rik	1.55169	4.1008	1.42504	2.87767	0.0040062	0.0279139
9030624G23Rik	13.679	1.36518	0.429352	3.17963	0.00147463	0.0126478
9030625G05Rik	31.8539	-1.98932	0.55839	-3.5626	0.000367198	0.00413964
9330159F19Rik	2.64931	4.88794	1.03214	4.73574	2.18254e-06	5.53526e-05
9330159M07Rik	8.20271	1.16264	0.410091	2.83507	0.00458161	0.0310303
9330182L06Rik	68.3309	1.98329	0.672211	2.95039	0.00317372	0.0232691
9430037G07Rik	3.9094	2.28912	0.725976	3.15317	0.00161508	0.0136211
9530027J09Rik	3.93851	-4.05586	1.18118	-3.43375	0.000595295	0.0061003
A530072M11Rik	4.88521	1.67549	0.543923	3.08038	0.00206738	0.0166417
A630001G21Rik	2.20042	4.37209	0.88086	4.96343	6.92593e-07	2.0371e-05
A730020M07Rik	30.7454	-1.62142	0.567556	-2.85685	0.00427866	0.0293496
A730090N16Rik	2.95222	2.45955	0.719633	3.41778	0.000631336	0.00637721
A830018L16Rik	10.3609	3.67125	1.24485	2.94916	0.00318643	0.0233236
A830082K12Rik	1.51202	3.25463	1.04389	3.1178	0.00182209	0.0151004
A930012L18Rik	3.85825	2.86793	0.793919	3.61237	0.000303407	0.00359232
A930013F10Rik	59.2408	-1.02046	0.343916	-2.96719	0.0030054	0.0223033
A930041C12Rik	6.14072	1.61925	0.586667	2.76008	0.00577865	0.0371993
AA415398	36.3155	1.41583	0.234274	6.04349	1.50812e-09	8.57203e-08
Abca1	3.96811	6.34499	0.775514	8.18166	2.79955e-16	4.99875e-14
Abca6	8.02575	3.16484	1.07482	2.94454	0.00323434	0.0235901
Abcg2	100.895	1.86141	0.264477	7.03808	1.94901e-12	1.87242e-10
Abi3bp	219.901	4.18396	0.858458	4.87381	1.09466e-06	3.04251e-05
Acacb	30.5421	1.14844	0.314868	3.64736	0.000264944	0.00321885
Acad12	73.8463	1.33224	0.181192	7.35264	1.9433e-13	2.27495e-11
Ace2	2.61271	5.7276	0.90601	6.32179	2.58552e-10	1.73781e-08
Ackr3	57.3556	2.84915	0.594262	4.79444	1.63133e-06	4.26583e-05
Acsbg1	27.0114	-3.7733	1.03008	-3.66313	0.000249157	0.0030501
Acss2	184.316	1.07948	0.332282	3.24868	0.00115941	0.0103688
Acss3	1.06594	4.33381	1.52529	2.84129	0.00449308	0.0305595
Adam12	60.7155	-3.20632	1.02666	-3.12305	0.00178989	0.0148964
Adam8	43.5121	-2.25817	0.580075	-3.89288	9.90593e-05	0.00142132
Adamts12	1.0607	3.28526	1.02122	3.21701	0.00129536	0.0113694
Adamts4	169.18	5.8048	0.371967	15.6057	6.65894e-55	1.47138e-51
Add2	40.0876	2.49036	0.657491	3.78768	0.000152061	0.00201197
Adgrl3	4.20528	4.90578	0.770526	6.36679	1.93031e-10	1.33213e-08
Adora1	1218.71	-1.05039	0.334469	-3.14048	0.00168672	0.0141175
Adprh	848.07	1.05766	0.163387	6.47331	9.58809e-11	7.06203e-09
Adssl1	140.255	-1.30764	0.455506	-2.87074	0.00409511	0.0283991
Afm	8.03075	2.54429	0.721378	3.52698	0.000420323	0.00465542
Ager	89.4036	-1.14243	0.255681	-4.4682	7.88788e-06	0.000170249
Agt	102.004	2.23886	0.465812	4.80636	1.53702e-06	4.04916e-05
AI463170	12.5087	-4.00549	1.1012	-3.63737	0.000275431	0.00331662
AI464131	260.94	1.12824	0.307681	3.66692	0.000245493	0.0030115
AI661453	1514.61	-1.65529	0.387346	-4.27342	1.92494e-05	0.00036315
Ak1	13.6124	1.0591	0.344542	3.07393	0.0021126	0.0169098
Ak5	8.91188	2.76453	0.52301	5.2858	1.25156e-07	4.44253e-06
Akap12	15672.1	-1.02558	0.30472	-3.36563	0.000763692	0.00744763
Akr1b7	3.64034	2.66754	0.732204	3.64317	0.0002693	0.00325166
Akr1c14	92.2551	2.1764	0.674214	3.22805	0.00124635	0.0110159
Aldh1a1	2.6065	3.58595	0.698889	5.13093	2.88311e-07	9.21606e-06
Aldh1a2	705.231	-1.38387	0.334208	-4.14073	3.46199e-05	0.00059473
Aldh1l1	33.1985	5.56593	1.99956	2.78358	0.00537625	0.0351855
Aldh2	38.4618	1.11449	0.395874	2.81526	0.00487375	0.032612
Aldh3a1	1.77827	4.92741	0.986305	4.99582	5.85848e-07	1.74051e-05
Aldh3b2	15.6912	1.00612	0.338343	2.97368	0.00294251	0.0219657
Alpk1	90.3022	1.15368	0.294999	3.91081	9.19885e-05	0.00133895
Angpt1	13.527	5.94579	0.606972	9.79583	1.17334e-22	3.51545e-20
Angptl2	126.426	1.31457	0.404399	3.25067	0.00115133	0.0103205
Ank2	111.02	6.04248	0.677246	8.92215	4.57342e-19	1.02335e-16
Ankrd13b	716.644	-1.23255	0.402709	-3.06065	0.00220856	0.0175228
Ankrd34a	18.7725	2.64192	0.625237	4.22547	2.38446e-05	0.000435436
Ankrd35	5.28043	1.67965	0.567728	2.95855	0.0030909	0.0227753
Ankrd45	18.5187	-5.60423	1.22825	-4.56278	5.04812e-06	0.000115292
Ankrd53	13.8071	-1.30942	0.457859	-2.85988	0.00423798	0.0291157
Ankrd6	44.7394	3.18425	0.516358	6.16676	6.97022e-10	4.24871e-08
Antxr1	11.492	3.04084	0.812614	3.74205	0.000182526	0.00233975
Aoc1	14.6205	-3.12963	1.01661	-3.07851	0.0020804	0.0167236
Aox1	2.3166	2.34746	0.867252	2.70678	0.00679398	0.0422439
Apobec1	3.32091	4.51136	0.81326	5.54726	2.90184e-08	1.22133e-06
Apol10b	0.821288	3.38202	1.24032	2.72673	0.00639661	0.040168
Apol9b	8.79147	2.51634	0.785945	3.20167	0.00136633	0.0118627
Apold1	32.1373	1.06366	0.299531	3.55108	0.000383659	0.00430404
Aqp1	144.548	3.57519	0.792983	4.50853	6.52785e-06	0.000144241
Aqp4	0.928518	4.38148	1.5837	2.76662	0.00566415	0.0366625
Arhgap27	1735.5	-1.19282	0.310127	-3.84622	0.000119954	0.001654
Arhgap27os3	2.35783	-3.32079	1.15259	-2.88115	0.00396226	0.0276732
Arhgap8	228.822	-1.63263	0.422956	-3.86003	0.000113371	0.00158174
Arhgdig	172.62	-1.7419	0.506324	-3.44029	0.000581091	0.00600347
Arhgef15	2.72485	2.78911	0.74015	3.76831	0.000164358	0.00213944
Arl4a	246.296	2.28057	0.386481	5.90086	3.61611e-09	1.85281e-07
Arrdc1	1137.09	-1.28189	0.28177	-4.5494	5.37994e-06	0.000121925
Arxes1	4.04607	2.4499	0.803069	3.05067	0.00228329	0.0180162
Arxes2	14.812	3.40149	0.417562	8.14606	3.75977e-16	6.39053e-14
Asb14	11.6902	-1.11477	0.409927	-2.71943	0.00653952	0.0409056
Asb5	8.09404	1.29613	0.422022	3.07124	0.00213171	0.0170354
Asic2	2.05576	5.37535	1.22784	4.37791	1.19825e-05	0.000243466
Aspa	2.40209	5.59886	1.03105	5.43023	5.62803e-08	2.22565e-06
Atg9b	1790.78	-2.93006	1.06099	-2.76161	0.00575165	0.0370795
Atp10b	4.54178	-4.26861	1.60653	-2.65704	0.00788303	0.0473974
Atp1b1	8157.68	1.39789	0.344525	4.05744	4.96135e-05	0.000800198
Atp1b2	66.0079	1.73016	0.2917	5.93129	3.00563e-09	1.58127e-07
Atp2b4	32.651	2.84664	0.614574	4.63188	3.62355e-06	8.60933e-05
Atp6v0d2	1.26683	3.56411	1.28757	2.76809	0.00563851	0.0365366
Avil	8.31216	1.17075	0.351662	3.3292	0.000870955	0.00824631
Axin2	26.9675	1.48117	0.427096	3.468	0.000524354	0.00554698
Axl	3644.12	1.12389	0.279054	4.02749	5.63755e-05	0.000884065
Azin2	100.765	1.05544	0.142353	7.41428	1.22288e-13	1.51167e-11
B130034C11Rik	12.7368	1.05608	0.315285	3.34959	0.000809304	0.00777503
B230206H07Rik	25.2286	-2.24748	0.447972	-5.017	5.24836e-07	1.59134e-05
B3galt1	57.4067	2.64467	0.750255	3.52502	0.000423444	0.00467977
B4galt4	118.264	-2.03297	0.432906	-4.6961	2.65176e-06	6.52858e-05
B930041F14Rik	12.86	-3.20806	0.692745	-4.63095	3.64e-06	8.61368e-05
Bahcc1	1052.34	-1.35255	0.390037	-3.46774	0.000524852	0.00554893
Bambi	3.7048	2.86122	0.789814	3.62265	0.000291605	0.00347701
Batf3	6.51107	-3.51379	1.1593	-3.03095	0.00243782	0.0189755
BC024139	1.93261	2.45284	0.727986	3.36935	0.000753451	0.00737065
BC039966	16.8519	1.1479	0.410096	2.7991	0.00512456	0.033839
Bcat1	894.886	-1.19057	0.385846	-3.08562	0.00203129	0.0163735
Bend4	80.0505	-7.66472	2.35335	-3.25694	0.00112622	0.0101383
Bex1	295.912	1.53152	0.513396	2.98312	0.00285326	0.0214626
Bmp7	454.173	-3.30126	0.85201	-3.87467	0.00010677	0.00151111
Bmper	11.8647	4.304	1.37538	3.12932	0.00175214	0.0146097
Bnc2	292.499	1.14301	0.34163	3.34575	0.000820618	0.00786236
Brdt	33.2609	3.32349	0.678509	4.89822	9.67083e-07	2.73522e-05
Bscl2	301.169	-1.03903	0.273027	-3.8056	0.000141464	0.00189443
Btbd17	1.60527	2.31769	0.850978	2.72356	0.00645832	0.0404979
C430049B03Rik	37.6518	1.01215	0.261331	3.87306	0.000107479	0.0015187
C4b	267.01	6.74039	0.465007	14.4952	1.29848e-47	2.08666e-44
Cacnb3	2178.93	-1.04925	0.125035	-8.39164	4.79401e-17	9.01529e-15
Cacng8	1.86984	5.4439	1.24087	4.38717	1.14832e-05	0.000235214
Cadm2	1.76823	5.13252	1.14585	4.47923	7.4911e-06	0.00016328
Cadps2	9.19963	3.86702	0.921776	4.19518	2.72652e-05	0.000488811
Camk1g	6.03344	-2.61867	0.802694	-3.26235	0.00110491	0.00999052
Camk4	12.3172	2.04157	0.480459	4.2492	2.14535e-05	0.000399687
Capn6	6.67418	6.92339	0.665919	10.3968	2.5652e-25	9.44688e-23
Caps2	1.20784	4.2753	1.24697	3.42855	0.000606808	0.00618225
Car12	619.852	1.68226	0.491243	3.4245	0.000615922	0.00625367
Car13	34.8762	3.29269	0.734811	4.481	7.42944e-06	0.000162136
Car6	2.73446	3.94692	0.94163	4.19159	2.77011e-05	0.000493729
Car9	4.41708	2.87686	0.81883	3.51338	0.000442437	0.00482776
Casp12	102.875	5.30339	0.869318	6.10063	1.05651e-09	6.18405e-08
Casp14	25.8991	2.30582	0.59171	3.89688	9.74397e-05	0.00140837
Casp4	25.2782	4.89897	0.575622	8.51075	1.72819e-17	3.35705e-15
Catsper2	39.3934	-1.27093	0.23684	-5.3662	8.04115e-08	3.03725e-06
Cbln1	57.2519	-1.51006	0.326709	-4.62202	3.8003e-06	8.94514e-05
Cbr3	97.9091	-1.40617	0.466503	-3.01429	0.00257581	0.0197882
Cc2d2a	120.486	1.20317	0.334251	3.59959	0.000318717	0.0037237
Ccbe1	666.695	-3.06969	0.806715	-3.80517	0.000141708	0.00189626
Ccbl2	79.1291	1.44468	0.402727	3.58726	0.000334177	0.00386854
Ccdc178	3.83612	3.48183	0.792704	4.39235	1.12132e-05	0.000230751
Ccdc40	29.8732	-1.36524	0.399586	-3.41664	0.000633982	0.00640029
Ccdc7b	0.874165	3.20289	1.19	2.69151	0.00711296	0.0437709
Ccl2	28.7133	9.05462	1.4403	6.28663	3.24433e-10	2.09306e-08
Ccl20	21.0803	4.88615	0.794732	6.14817	7.83834e-10	4.72895e-08
Ccl28	358.052	-1.82108	0.628253	-2.89864	0.00374785	0.02646
Ccnd1	547.826	-3.41042	0.802814	-4.24808	2.15613e-05	0.000401069
Ccnjl	151.844	-1.79709	0.249177	-7.2121	5.50941e-13	5.90242e-11
Cd164l2	6.10816	-2.91464	1.08868	-2.67722	0.00742364	0.0452353
Cd248	3.07716	2.78851	1.00432	2.77651	0.00549458	0.0357745
Cd34	147.757	-3.87566	1.28548	-3.01494	0.00257028	0.0197628
Cd36	1.79924	5.16062	1.04094	4.95766	7.13459e-07	2.08292e-05
Cd68	35.4337	-1.56631	0.396368	-3.95164	7.76176e-05	0.00116374
Cd74	11.5233	2.38756	0.339538	7.03181	2.03876e-12	1.92723e-10
Cdc42ep5	26.3021	-1.63353	0.571378	-2.85893	0.00425075	0.0291807
Cdh18	1.15129	4.71888	1.51516	3.11444	0.00184293	0.0152195
Cdh6	5747.26	-1.42232	0.307554	-4.62461	3.75297e-06	8.84549e-05
Cdk15	1.8781	4.01799	1.0829	3.7104	0.000206931	0.0025998
Cdkl5	53.8541	1.29725	0.263631	4.92069	8.62377e-07	2.46671e-05
Cdkn2c	3650.91	1.14361	0.365334	3.13031	0.00174624	0.0145674
Cdsn	369.994	1.4366	0.240073	5.98402	2.17701e-09	1.19512e-07
Ceacam1	11.0075	-3.23891	1.20378	-2.6906	0.00713226	0.0438529
Cebpd	227.92	2.54251	0.5693	4.46603	7.96857e-06	0.000171781
Celf5	16.002	-2.87348	0.716217	-4.01202	6.02019e-05	0.000939266
Cers4	53.1529	2.51233	0.388883	6.46038	1.04442e-10	7.59763e-09
Cfap58	2.2999	3.71862	1.15645	3.21556	0.00130191	0.0114043
Cfh	2.82408	5.83159	0.90191	6.46582	1.00752e-10	7.39e-09
Cfi	71.1863	3.24175	0.966686	3.35346	0.000798073	0.00768803
Cftr	147.886	1.19824	0.22295	5.37447	7.68099e-08	2.91367e-06
Cgnl1	1287.59	-1.04825	0.185548	-5.64947	1.60945e-08	7.27643e-07
Chchd10	1903.21	1.47379	0.475894	3.0969	0.00195557	0.0159229
Chchd7	203.318	1.50962	0.292424	5.16243	2.43761e-07	8.05414e-06
Chn1os3	16.6095	-1.53259	0.531575	-2.88312	0.0039376	0.0275486
Chn2	341.515	-1.06065	0.289516	-3.66352	0.000248775	0.00304754
Chrd	1.08028	3.86897	1.45437	2.66024	0.00780855	0.0470295
Chrnb2	6.96536	1.70404	0.473286	3.60045	0.000317672	0.0037164
Chst9	12.6409	3.03218	0.32958	9.20014	3.57494e-20	9.02774e-18
Cldn19	3.78084	2.46557	0.736453	3.3479	0.000814254	0.0078141
Cldn2	323.043	1.89915	0.209114	9.08191	1.06688e-19	2.58345e-17
Clec2d	97.0911	2.84928	0.565278	5.04048	4.64355e-07	1.42014e-05
Clgn	1.2093	5.03152	1.6788	2.99709	0.00272568	0.0207145
Clip4	22.3552	7.30132	0.838141	8.71132	3.00349e-18	6.17358e-16
Clu	2387.51	1.35868	0.363549	3.73727	0.00018603	0.00237605
Clybl	188.878	1.79095	0.424187	4.22208	2.42053e-05	0.000441566
Cmpk2	17.7566	2.368	0.479305	4.94049	7.79258e-07	2.25449e-05
Cndp1	14.72	-4.33438	1.19292	-3.6334	0.000279706	0.00335666
Cnih3	1.45719	2.56401	0.899558	2.8503	0.0043678	0.0298914
Cntn2	10.2643	-4.16879	1.23643	-3.37165	0.000747204	0.00732575
Cntn5	1.48737	5.3322	1.56362	3.41016	0.000649249	0.0065246
Col11a1	10.4151	5.63359	0.689406	8.17165	3.04191e-16	5.37719e-14
Col16a1	237.639	2.11688	0.264258	8.01065	1.14104e-15	1.81713e-13
Col2a1	4.50283	-2.92658	1.10111	-2.65784	0.00786441	0.0473176
Col3a1	1.49805	5.10756	1.32167	3.86447	0.000111332	0.00156173
Col6a1	321.028	4.26655	0.417605	10.2167	1.66923e-24	5.56734e-22
Col6a2	40.3272	4.80953	0.252178	19.072	4.31857e-81	2.54464e-77
Col7a1	118.479	-2.7352	1.01487	-2.69512	0.00703632	0.0433988
Coro6	540.806	-2.52846	0.575369	-4.3945	1.1103e-05	0.000228751
Cox16	22.3963	-2.18152	0.510167	-4.27609	1.90203e-05	0.000360366
Cp	2288.39	1.62715	0.390154	4.17053	3.03896e-05	0.000533004
Cpa6	1.30421	4.42039	1.05915	4.17354	2.99903e-05	0.000528554
Cpeb3	53.9113	1.3632	0.512166	2.66163	0.00777631	0.0468963
Cpm	1066.6	-2.83394	0.475357	-5.9617	2.49634e-09	1.34947e-07
Cpne8	610.189	-3.10613	0.771278	-4.02725	5.64338e-05	0.000884065
Crlf1	788.673	-2.92255	0.548349	-5.32972	9.83635e-08	3.57037e-06
Crmp1	158.912	-4.97492	1.27388	-3.90533	9.40984e-05	0.00136566
Csdc2	67.2458	-1.79813	0.307513	-5.84733	4.99511e-09	2.48729e-07
Csf1	1686.42	1.63073	0.515101	3.16584	0.00154635	0.0131404
Csf3	37.0069	-2.94975	0.984489	-2.99622	0.00273347	0.0207428
Csmd3	1.56236	5.40221	1.51409	3.56795	0.00035978	0.00408992
Csnk1e	3554.99	-1.01388	0.247236	-4.10087	4.11595e-05	0.000684455
Ctso	143.717	2.13346	0.403297	5.29006	1.22279e-07	4.3579e-06
Ctsw	26.0975	-2.42159	0.658623	-3.67675	0.000236229	0.00291843
Cutal	586.749	-1.17292	0.197451	-5.94032	2.84468e-09	1.51462e-07
Cxcl1	358.269	2.46013	0.847936	2.90131	0.00371606	0.0263112
Cxcl5	306.674	4.79088	0.914924	5.23637	1.63767e-07	5.56714e-06
Cxcr4	3.98892	4.24172	0.669375	6.33685	2.34517e-10	1.58834e-08
Cyp2u1	32.5294	2.25168	0.507473	4.43703	9.12082e-06	0.00019332
Cyp3a13	5.63672	-4.57806	1.44479	-3.16866	0.00153141	0.0130336
Cyp4b1	14.4259	2.3741	0.833683	2.84773	0.00440328	0.0300993
D330045A20Rik	5.95833	4.54446	1.72028	2.64169	0.00824933	0.0491319
D630003M21Rik	3.71761	-3.98416	1.33355	-2.98763	0.00281147	0.0211933
D630039A03Rik	18.9073	3.22612	0.674624	4.7821	1.73472e-06	4.50778e-05
D630045M09Rik	126.41	-1.15218	0.353456	-3.25975	0.00111511	0.0100571
Daam2	63.8693	1.97004	0.271297	7.26157	3.82622e-13	4.22725e-11
Dact3	23.0792	1.42998	0.372044	3.84358	0.000121252	0.0016706
Dagla	138.927	1.04018	0.137157	7.58389	3.3535e-14	4.59534e-12
Dbndd2	726.016	-1.11113	0.17507	-6.3468	2.19843e-10	1.49468e-08
Dcdc2a	924.932	-3.6141	0.332974	-10.854	1.90879e-27	8.03373e-25
Dclk1	52.9078	7.63108	1.31152	5.8185	5.93793e-09	2.9091e-07
Dcn	109.349	6.31448	0.66537	9.49019	2.3061e-21	6.79417e-19
Ddit4l	26.8634	2.36288	0.599177	3.94354	8.02876e-05	0.00119767
Ddr2	53.0283	4.54144	1.18723	3.82524	0.000130647	0.00177649
Ddx60	15.7037	2.62868	0.674808	3.89545	9.80182e-05	0.0014129
Dennd6b	552.568	-1.22193	0.283193	-4.31483	1.59723e-05	0.00031095
Des	5.07018	2.36889	0.635636	3.7268	0.000193926	0.00245737
Dgkk	2.08391	4.52426	0.801612	5.64396	1.66184e-08	7.47487e-07
Dkk3	461.132	1.11567	0.275283	4.05282	5.06031e-05	0.000812454
Dlec1	33.1883	2.34071	0.420972	5.56026	2.69367e-08	1.14461e-06
Dlg4	310.795	-1.07073	0.263785	-4.05909	4.92651e-05	0.000795305
Dlgap1	13.6808	-2.05195	0.627315	-3.271	0.00107169	0.00973493
Dlgap4	1455.57	-1.00324	0.318779	-3.14711	0.00164891	0.013856
Dll4	59.6576	-3.4229	0.856692	-3.99548	6.45632e-05	0.000993285
Dnaja4	8.37849	-2.79451	0.823919	-3.39172	0.000694549	0.00690914
Dnajc12	47.6959	1.70773	0.408206	4.18351	2.87049e-05	0.000509453
Dnm1	985.967	-1.61615	0.341008	-4.73934	2.14412e-06	5.44562e-05
Dnmt3b	216.688	-1.52988	0.328594	-4.65584	3.22657e-06	7.83463e-05
Doc2g	137.762	-1.2894	0.356424	-3.61759	0.000297355	0.00353724
Dpp4	23.4648	5.78845	1.7603	3.28832	0.00100787	0.00927921
Dram1	52.7131	1.39619	0.384255	3.63351	0.000279591	0.00335666
Dse	21.2989	9.17138	0.582134	15.7548	6.37009e-56	1.60863e-52
Dtna	419.241	2.23507	0.426649	5.23866	1.61744e-07	5.50897e-06
Dusp1	3284.06	-2.84825	0.954075	-2.98535	0.0028325	0.0213337
Dusp10	578.937	-1.50069	0.54391	-2.75908	0.00579652	0.03726
Dzip1	47.2767	3.49269	0.919606	3.79803	0.00014585	0.00194433
Efcab2	53.6895	1.06277	0.219555	4.84058	1.29458e-06	3.50986e-05
Efna2	174.075	-1.23264	0.422607	-2.91676	0.00353688	0.0253807
Egfr	3089.33	-1.12656	0.350671	-3.21258	0.00131549	0.0114891
Egln3	32.9905	6.3803	1.31607	4.84798	1.24724e-06	3.40765e-05
Ehf	456.666	-3.50116	0.919952	-3.80581	0.000141342	0.00189443
Eid3	44.2215	-2.30722	0.672474	-3.43094	0.0006015	0.00615319
Elavl4	1.94554	5.05717	0.933894	5.41514	6.12398e-08	2.4003e-06
Elfn1	135.897	-3.43449	1.04147	-3.29774	0.000974679	0.00902535
Elfn2	0.881165	4.28893	1.53786	2.78889	0.00528888	0.0347423
Ell3	343.664	-1.41168	0.369753	-3.81791	0.000134586	0.00181609
Elmo3	676.589	-1.04977	0.312225	-3.36221	0.000773222	0.00751416
Elmod1	19.3579	-3.45947	0.918256	-3.76743	0.000164934	0.00214377
Eln	29.0086	4.12964	0.654054	6.31391	2.72074e-10	1.80807e-08
Elovl4	29.2271	4.29257	0.977662	4.39064	1.13015e-05	0.000232029
Enc1	1028.09	1.1884	0.160431	7.40759	1.28611e-13	1.5788e-11
Enpp2	1.72926	5.54807	1.52334	3.64205	0.000270477	0.0032614
Eomes	17.5573	2.71098	0.512763	5.28701	1.24332e-07	4.42218e-06
Epdr1	229.704	1.11076	0.239109	4.64539	3.39433e-06	8.1746e-05
Epha7	131.643	5.85449	1.14716	5.10348	3.33462e-07	1.05638e-05
Ephb2	1279.49	-1.64829	0.175438	-9.39528	5.70671e-21	1.57621e-18
Ephb6	7.17639	2.50241	0.886428	2.82303	0.00475728	0.0319994
Ephx4	5.87762	3.70903	1.04414	3.55225	0.000381957	0.00428962
Eppk1	268.739	-1.1112	0.415926	-2.67164	0.00754822	0.0457381
Esr1	4.34494	3.84368	0.83401	4.60867	4.05244e-06	9.45053e-05
Esrrg	24.2036	6.03115	1.75839	3.42994	0.000603725	0.00616525
Etnk2	55.1742	-1.67267	0.570345	-2.93273	0.00335993	0.0243715
Etv4	672.316	-3.04199	1.0842	-2.80574	0.00502011	0.0333299
Evpl	1029.64	-1.31772	0.315783	-4.17285	3.00808e-05	0.000528567
Exd1	10.2727	-1.92953	0.721797	-2.67322	0.00751259	0.0455575
Eya1	927.112	1.78958	0.444003	4.03055	5.5647e-05	0.000874375
F3	2086.21	-1.34993	0.392996	-3.43498	0.000592602	0.00608329
F420014N23Rik	57.9483	-1.0151	0.326018	-3.11364	0.00184795	0.0152503
Fam102a	643.782	-1.17438	0.361116	-3.25208	0.00114564	0.0102747
Fam131b	8.8598	3.20099	0.392142	8.16284	3.27228e-16	5.72713e-14
Fam171b	58.932	1.95024	0.407362	4.78749	1.68883e-06	4.40317e-05
Fam179a	15.8141	4.95593	0.53744	9.22136	2.93365e-20	7.74001e-18
Fam184b	22.4329	3.67233	0.330202	11.1215	9.8629e-29	4.35866e-26
Fam187b	14.8465	-1.84921	0.563917	-3.27923	0.00104091	0.00952387
Fam195a	144.341	1.0857	0.258559	4.19905	2.68037e-05	0.000483479
Fam212b	71.3975	2.44014	0.507248	4.81054	1.5052e-06	3.9772e-05
Fam219a	67.9454	1.06979	0.319112	3.35239	0.000801159	0.00771355
Fam227a	49.5879	-1.05908	0.386998	-2.73666	0.00620672	0.0391844
Fam46a	23.0483	4.1521	0.591922	7.01461	2.30597e-12	2.1454e-10
Fam49a	1.99535	3.57712	1.05043	3.4054	0.000660663	0.00661674
Fam65b	66.7024	-2.09198	0.696465	-3.00371	0.00266706	0.0203653
Fam83h	3220.61	-1.06622	0.322636	-3.30471	0.000950748	0.0088819
Fam98c	221.833	-1.02917	0.155167	-6.63265	3.29706e-11	2.62585e-09
Far2	66.0043	-1.10017	0.41336	-2.66154	0.00777847	0.0468963
Fas	6.12247	4.92256	0.784873	6.27179	3.56918e-10	2.29427e-08
Fat4	15.3572	8.33061	0.594908	14.0032	1.49043e-44	1.88188e-41
Fblim1	1204.46	-1.85671	0.650817	-2.8529	0.00433225	0.0296596
Fcgrt	30.9809	2.59226	0.462406	5.60602	2.07036e-08	9.04067e-07
Fez1	4.97324	3.74959	1.26122	2.973	0.00294905	0.021996
Fgb	5.45188	3.77369	0.826002	4.56862	4.90935e-06	0.000112558
Fgf5	8.68824	1.8246	0.564361	3.23303	0.00122483	0.0108692
Fgl1	10.4184	1.44136	0.479179	3.00797	0.00262995	0.0201341
Fhl1	282.817	2.70633	0.417184	6.48715	8.74727e-11	6.46969e-09
Fhl4	14.6491	1.55305	0.526283	2.95098	0.00316772	0.0232348
Fibin	3.26987	5.66845	0.976154	5.80692	6.36336e-09	3.09876e-07
Figf	59.7566	2.69602	0.413751	6.51605	7.21826e-11	5.45287e-09
Firre	1808.69	-1.28941	0.267879	-4.81341	1.48379e-06	3.92648e-05
Fkbp14	46.8358	1.48811	0.294571	5.05178	4.37705e-07	1.35032e-05
Fktn	458.878	1.12514	0.15402	7.30514	2.76968e-13	3.19998e-11
Flrt2	68.901	3.5358	0.626523	5.64352	1.66606e-08	7.47487e-07
Flt1	54.3686	1.32864	0.43942	3.02363	0.00249766	0.0193466
Fmn1	2014.11	-1.4395	0.374697	-3.84177	0.00012215	0.00167774
Fmo3	2.875	4.67896	1.18958	3.93329	8.37917e-05	0.00124005
Fmo5	9.39284	1.63939	0.400432	4.09404	4.23917e-05	0.000700334
Fnbp4	3109.98	-1.13324	0.0824104	-13.7512	5.00981e-43	5.9039e-40
Fndc1	12.5356	7.84804	0.638138	12.2984	9.24353e-35	6.05177e-32
Foxg1	8.45747	7.83763	0.689081	11.374	5.63289e-30	2.69115e-27
Foxn1	24.7727	1.98549	0.577374	3.43883	0.00058424	0.00602193
Foxp2	7.02745	7.18829	0.728402	9.86856	5.69743e-23	1.73644e-20
Fscn1	2.62302	2.24756	0.682672	3.29229	0.000993747	0.00917309
Fsip1	17.8917	-1.57492	0.530164	-2.97063	0.00297185	0.0221007
Ftl1	533.096	-1.17501	0.404945	-2.90165	0.00371205	0.0262998
Fxyd4	2.16991	-3.92707	1.28179	-3.06375	0.00218584	0.0173753
Fzd8	55.2889	4.36818	0.812748	5.37458	7.67618e-08	2.91367e-06
G530011O06Rik	57.1324	-1.21025	0.387619	-3.12226	0.00179471	0.0149295
G6pdx	2505.45	-1.00611	0.322668	-3.11811	0.00182018	0.0150987
Gab3	1.97261	2.24394	0.794002	2.82612	0.00471158	0.0317593
Gabre	6.29428	6.63845	0.838457	7.91747	2.42399e-15	3.72599e-13
Gad1os	29.0179	1.30487	0.466498	2.79717	0.00515525	0.0340035
Gas5	856.753	-1.05239	0.361157	-2.91395	0.00356889	0.0255207
Gata2	22.308	1.36511	0.386949	3.52788	0.000418896	0.00464253
Gata3	16.0431	2.84174	0.720645	3.94333	8.03583e-05	0.00119772
Gatsl3	10.4878	-4.76225	1.04464	-4.55874	5.14615e-06	0.000117227
Gbp10	13.6812	4.39246	0.849342	5.1716	2.32096e-07	7.75569e-06
Gbp11	4.60975	5.22714	0.679896	7.68814	1.49289e-14	2.07794e-12
Gbp2	59.7446	4.37619	0.523351	8.36188	6.1729e-17	1.14861e-14
Gbp3	16.4416	4.69764	0.651735	7.20789	5.68245e-13	6.05112e-11
Gbp4	64.1975	2.03807	0.377586	5.39761	6.75326e-08	2.61793e-06
Gbp5	2.00096	5.75757	1.81954	3.16429	0.00155462	0.0131866
Gbp6	30.49	3.73864	0.630249	5.932	2.99263e-09	1.57912e-07
Gbp7	49.0884	4.94424	0.488956	10.1118	4.89679e-24	1.60297e-21
Gclc	8290.35	-1.22524	0.420107	-2.9165	0.00353984	0.0253807
Gcnt1	50.0791	2.8776	0.477317	6.02869	1.6529e-09	9.30522e-08
Gcnt3	2.81583	-4.31441	1.42398	-3.02983	0.00244692	0.0190295
Gcnt4	2.56219	5.46713	1.09717	4.98293	6.26278e-07	1.85129e-05
Gdpd3	100.284	-1.57044	0.578224	-2.71598	0.00660805	0.0412175
Gem	49.4471	2.15038	0.54799	3.92413	8.70454e-05	0.00128439
Gfod1	168.231	-1.05421	0.267779	-3.93685	8.25579e-05	0.00122637
Ggh	339.308	1.1251	0.214747	5.23916	1.61311e-07	5.50482e-06
Ggt1	229.451	-3.24753	0.907714	-3.5777	0.000346625	0.00397618
Ghr	747.473	-1.40174	0.356597	-3.93089	8.46335e-05	0.00125089
Gjb2	7.22192	1.99509	0.740634	2.69376	0.00706512	0.0435309
Glis1	18.0256	-1.70832	0.524749	-3.2555	0.00113194	0.0101777
Gls2	145.01	-1.04223	0.125542	-8.30186	1.02495e-16	1.8873e-14
Gm10516	26.2365	1.02706	0.324431	3.16573	0.00154693	0.0131404
Gm10548	10.8402	1.21535	0.375198	3.23923	0.00119855	0.0106573
Gm10639	5.12899	-5.18295	1.8067	-2.86874	0.00412108	0.028512
Gm10825	3.49971	2.75155	0.719823	3.82254	0.000132083	0.00179132
Gm12185	5.69301	2.68288	0.665461	4.03161	5.53954e-05	0.000871197
Gm14005	71.9781	-1.79596	0.512603	-3.50361	0.000458993	0.00497158
Gm14322	44.0596	1.01259	0.318143	3.18282	0.00145851	0.0125399
Gm14393	2.56069	3.00022	0.875944	3.42513	0.000614514	0.00624297
Gm14403	4.67404	3.16128	0.660985	4.78268	1.72976e-06	4.50322e-05
Gm15408	13.2898	1.16372	0.433553	2.68414	0.00727163	0.0444624
Gm15421	620.669	-1.46193	0.212198	-6.88945	5.60074e-12	4.95021e-10
Gm1673	359.767	1.0138	0.315569	3.21261	0.00131535	0.0114891
Gm16938	18.9365	-1.49764	0.426472	-3.5117	0.000445247	0.00484644
Gm17769	6.92262	1.86046	0.443798	4.19213	2.76353e-05	0.000493444
Gm2016	10.1036	-6.16137	1.65066	-3.73267	0.000189464	0.00241642
Gm20219	54.8754	-1.06242	0.364557	-2.91427	0.00356522	0.0255151
Gm20756	1.76399	5.13354	1.07917	4.75693	1.96556e-06	5.04284e-05
Gm2694	25.2132	-1.15448	0.322219	-3.58291	0.000339794	0.00392328
Gm3264	7.43981	-1.8826	0.669027	-2.81394	0.00489383	0.0327224
Gm35612	7.26126	-3.65581	0.994506	-3.67601	0.000236914	0.00292249
Gm3636	43.6762	-1.77626	0.436651	-4.06791	4.74375e-05	0.000770021
Gm3696	9.64705	-2.38886	0.839225	-2.84651	0.00442013	0.0301795
Gm3716	60.6902	1.12272	0.232081	4.83759	1.31423e-06	3.5414e-05
Gm3776	48.0672	-5.88153	2.08639	-2.81901	0.00481726	0.0323168
Gm4371	1.54598	2.68105	1.01115	2.65149	0.00801383	0.0480113
Gm5105	8.0443	-4.34203	1.41812	-3.06182	0.00219996	0.0174702
Gm6402	15.7143	-1.62478	0.495994	-3.27581	0.00105358	0.00960477
Gm8773	11.8167	1.67401	0.486687	3.4396	0.000582568	0.0060082
Gng13	39.3716	-1.66664	0.608582	-2.73857	0.00617077	0.0389852
Gng3	68.7438	-1.10489	0.330969	-3.33836	0.000842753	0.00803958
Gpcpd1	409.674	-1.20223	0.326235	-3.68517	0.000228551	0.00283118
Gpnmb	121.012	9.54945	0.434357	21.9853	3.98504e-107	7.04435e-103
Gpr137b	812.261	-1.54189	0.457304	-3.37169	0.000747085	0.00732575
Gpr155	32.4086	2.16262	0.611046	3.53921	0.000401321	0.00447353
Gpr160	192.43	-1.24179	0.455496	-2.72623	0.00640625	0.0402105
Gpr85	13.0844	3.49566	1.01176	3.45504	0.000550215	0.00575853
Gprc5b	211.213	1.62558	0.528551	3.07554	0.00210122	0.0168527
Gprin3	2.79329	6.24042	1.18885	5.24913	1.52818e-07	5.2761e-06
Gria1	13.4428	8.13382	0.619791	13.1235	2.4153e-39	2.37195e-36
Gsr	7679.13	-1.48906	0.410616	-3.62641	0.000287386	0.00344182
Gsta2	10.1626	-6.16982	2.12131	-2.90849	0.00363174	0.025876
Gsta3	93.1932	-3.96833	0.928769	-4.27268	1.93138e-05	0.000363589
Gsta4	323.259	-3.67129	0.928169	-3.95541	7.64031e-05	0.00115041
Gstm2	338.331	-1.61086	0.430516	-3.74168	0.000182792	0.00233977
Gsto2	20.5071	1.40274	0.489263	2.86705	0.00414323	0.0286541
Gstp1	3841.77	-1.03141	0.314042	-3.28431	0.00102234	0.00938309
Gstp2	393.905	-1.14195	0.322862	-3.53696	0.000404767	0.0045057
Gulp1	63.3577	9.30969	0.529188	17.5924	2.81636e-69	9.95695e-66
Gxylt2	1001.71	1.03623	0.377467	2.74523	0.00604684	0.0384082
H2-M3	135.807	1.88319	0.17511	10.7544	5.65211e-27	2.32354e-24
Hectd2	35.196	5.41137	0.579288	9.34142	9.50515e-21	2.58496e-18
Hepacam	5.93958	3.34401	0.54378	6.14958	7.76906e-10	4.70321e-08
Hepacam2	1.05599	2.95894	1.01318	2.92044	0.00349539	0.02519
Heph	4.35503	4.93394	0.99037	4.98191	6.29583e-07	1.85795e-05
Herc6	375.085	1.04398	0.215761	4.8386	1.30757e-06	3.53424e-05
Hexa	40.9194	6.37691	0.620272	10.2808	8.59892e-25	3.10211e-22
Hey1	11.1319	1.77153	0.50248	3.52558	0.000422562	0.00467436
Hey2	8.00373	1.98988	0.621561	3.20143	0.00136748	0.0118669
Hgf	1.59301	5.43081	1.5734	3.45163	0.000557201	0.00581787
Hist1h1c	609.254	1.099	0.245248	4.48119	7.42282e-06	0.000162136
Hist1h2ae	17.1866	1.02154	0.343732	2.97191	0.00295952	0.0220368
Hist1h2bf	3.65697	1.89187	0.582575	3.24742	0.00116455	0.0104021
Hist1h3g	14.6599	1.6098	0.399083	4.03374	5.48968e-05	0.000867213
Hist1h4h	9.99665	1.03569	0.385009	2.69005	0.00714415	0.0438954
Hist1h4k	7.36021	1.54484	0.460217	3.35677	0.00078859	0.00761327
Hist3h2a	108.232	1.38099	0.19036	7.25465	4.02703e-13	4.39418e-11
Hlf	5.96898	3.743	0.757069	4.94406	7.65117e-07	2.2245e-05
Hmga1	151.693	-1.74395	0.495451	-3.51992	0.000431683	0.00473966
Hmga2	1996.82	-1.75177	0.582665	-3.00649	0.00264285	0.0202241
Hmgcll1	5.29841	-5.2362	1.62934	-3.2137	0.00131037	0.011467
Hnf4g	4.07836	3.60249	0.981555	3.67019	0.000242373	0.00297737
Hoxd3	35.1619	-1.07067	0.369575	-2.89702	0.00376731	0.0265847
Hoxd4	94.1818	-1.38804	0.400175	-3.46859	0.000523202	0.0055403
Hoxd9	174.874	-2.41086	0.30237	-7.9732	1.54616e-15	2.3975e-13
Hpse	76.0878	1.20899	0.161494	7.48631	7.08376e-14	9.0086e-12
Hspb1	4928.94	-1.50914	0.367463	-4.10692	4.00975e-05	0.00066946
Icam1	11.0803	4.69383	0.910392	5.15584	2.525e-07	8.32732e-06
Idh3a	1581.99	1.03337	0.244275	4.23034	2.33337e-05	0.000427874
Ifi203	10.1515	8.10274	0.718286	11.2807	1.6353e-29	7.41209e-27
Ifi204	18.4274	3.85465	1.10708	3.48182	0.000498012	0.00532568
Ifi205	5.66236	4.15767	1.19003	3.49376	0.000476266	0.00511169
Ifi27l2a	1.80938	2.50876	0.864447	2.90215	0.00370609	0.0262681
Ifi44	9.58855	4.95017	1.28976	3.83806	0.00012401	0.00169932
Ifi47	19.0053	3.01165	0.354414	8.49754	1.93652e-17	3.72085e-15
Ifit1bl1	98.0815	2.2219	0.515249	4.31228	1.61578e-05	0.00031387
Ifit1bl2	6.00219	2.47418	0.599922	4.12417	3.72067e-05	0.00063189
Ifitm3	131.653	2.83122	0.40166	7.0488	1.80465e-12	1.74321e-10
Igf1	7.75366	3.98743	0.923467	4.31789	1.5753e-05	0.000308038
Igf2	82.7543	3.98496	0.953934	4.1774	2.9486e-05	0.000521121
Igfbp1	13.4642	3.59882	1.35398	2.65797	0.00786134	0.0473153
Igfbp7	1878.7	-1.60147	0.513563	-3.11835	0.00181865	0.0150954
Iigp1	6.9389	5.06649	1.07373	4.71859	2.37489e-06	5.94631e-05
Il11	203.564	-3.80725	1.17968	-3.22735	0.00124945	0.0110322
Il15	10.3634	7.37918	0.626981	11.7694	5.61404e-32	3.10123e-29
Il16	2.22514	2.59004	0.773928	3.34662	0.000818043	0.00784195
Il2rb	1.95692	3.80428	0.932888	4.07796	4.5433e-05	0.000744319
Il33	11.8456	2.39823	0.481828	4.97737	6.44554e-07	1.89896e-05
Il7	39.7734	2.47412	0.592105	4.17851	2.93431e-05	0.000519217
Immp2l	35.6659	1.05779	0.208701	5.06844	4.01096e-07	1.24608e-05
Inha	48.1924	-6.42592	1.08993	-5.89569	3.73113e-09	1.90073e-07
Inhbb	152.803	2.06464	0.33647	6.13618	8.45308e-10	5.04814e-08
Irf1	727.301	1.03991	0.281876	3.68925	0.000224917	0.00279773
Islr2	7.66547	3.00298	0.721118	4.16434	3.1226e-05	0.000546518
Ism2	14.505	2.34077	0.395045	5.92534	3.11658e-09	1.62993e-07
Isoc2a	77.7704	1.5166	0.43564	3.48131	0.00049897	0.0053327
Ispd	12.5501	3.61865	0.669258	5.40696	6.41049e-08	2.50151e-06
Itga2	47.5693	-5.1359	1.2819	-4.00648	6.16307e-05	0.000955654
Itga7	300.112	1.94007	0.257383	7.53767	4.78438e-14	6.31146e-12
Itgb3	2.98826	2.11409	0.783049	2.69982	0.00693772	0.0429405
Itgb4	2306.77	-1.50128	0.52934	-2.83613	0.00456637	0.030985
Itgb8	216.843	1.14795	0.204899	5.60251	2.1127e-08	9.15349e-07
Itih2	72.9207	4.71127	1.51275	3.11438	0.00184335	0.0152195
Itpr3	5043.96	-1.05043	0.362312	-2.89924	0.00374071	0.0264287
Izumo1	13.8487	-2.94443	1.01732	-2.89431	0.00379987	0.0267398
Jam3	116.285	1.52375	0.476056	3.20079	0.00137052	0.0118875
Jazf1	83.4147	1.04585	0.18755	5.57636	2.45597e-08	1.04962e-06
Kank3	602.785	-1.33763	0.37084	-3.60702	0.000309739	0.00364046
Kbtbd11	2.2872	2.1231	0.740803	2.86595	0.00415764	0.0287201
Kcnab2	254.014	1.57065	0.257054	6.11018	9.9521e-10	5.88372e-08
Kcnh2	114.671	2.32509	0.687522	3.38185	0.000720004	0.00713426
Kcnj16	563.422	1.46899	0.315863	4.65073	3.30764e-06	8.02046e-05
Kcnj2	7.89846	2.6462	0.750971	3.52371	0.000425557	0.0046928
Kctd12	28.5069	-3.25799	0.971895	-3.35221	0.000801693	0.0077145
Kif21b	3.46543	2.29609	0.808547	2.83978	0.00451446	0.0306813
Kif26b	7.46666	5.8253	0.763036	7.63438	2.26917e-14	3.13375e-12
Kifc2	243.133	-1.10195	0.289286	-3.80919	0.000139422	0.00187419
Kl	3.89245	4.86865	0.985428	4.94065	7.7863e-07	2.25449e-05
Klc3	854.085	-1.0477	0.352564	-2.97166	0.00296199	0.0220459
Klhl5	302.114	1.49111	0.233351	6.38997	1.65918e-10	1.16386e-08
Klk8	14.5862	-2.58713	0.958749	-2.69844	0.00696646	0.0430782
Klri1	7.82534	-3.69677	1.37528	-2.68801	0.00718802	0.0440511
Kng2	2.24838	4.86486	0.853128	5.70237	1.18151e-08	5.52526e-07
Krt18	11263.3	-2.34369	0.683202	-3.43044	0.000602602	0.00615978
Krt5	15.964	-6.82152	1.97326	-3.45699	0.000546254	0.00573405
Krt79	4.42564	-3.46665	1.30007	-2.66652	0.00766412	0.0463017
Krt8	7932.12	-2.80465	0.776565	-3.61161	0.000304307	0.00359637
Krt80	290.333	-1.12019	0.354827	-3.15701	0.00159398	0.0134882
Krt85	3.13308	-3.7348	1.30121	-2.87025	0.00410151	0.0284119
Krtcap3	328.038	-1.16828	0.361825	-3.22885	0.0012429	0.011015
L3mbtl3	95.1576	1.04639	0.157853	6.62892	3.38151e-11	2.66853e-09
Lcn2	903.306	-4.51821	0.997091	-4.53139	5.85977e-06	0.00013165
Lct	8.10447	-1.47613	0.502915	-2.93515	0.00333391	0.0242027
Lctl	1.45114	3.14347	1.04949	2.99523	0.0027424	0.0207701
Ldhb	542.884	1.84292	0.407283	4.5249	6.04231e-06	0.000134861
Lepr	8.11068	1.81192	0.484929	3.73646	0.00018663	0.00238199
Lgals2	3.51407	-3.89006	1.31306	-2.96259	0.00305065	0.0225633
Lgals3bp	160.357	2.30545	0.524948	4.39177	1.12433e-05	0.000231102
Lhx2	176.646	-7.263	0.627422	-11.5759	5.45647e-31	2.83688e-28
Lhx6	1.27187	4.35939	1.29079	3.37731	0.000731988	0.00722368
Lincppara	44.7763	-1.93084	0.48405	-3.98892	6.63743e-05	0.00101761
Lmntd2	150.179	-1.14239	0.338497	-3.37491	0.000738402	0.00726767
Lmtk3	257.155	-1.12573	0.392001	-2.87176	0.00408195	0.0283367
Lox	30.705	7.16011	0.524302	13.6565	1.84764e-42	2.04129e-39
Loxl3	95.2952	1.5393	0.253588	6.07007	1.27856e-09	7.38598e-08
Lpar1	157.083	1.34739	0.376548	3.57826	0.000345892	0.00397551
Lpcat2b	2.0331	2.21001	0.800364	2.76125	0.00575804	0.0370809
Lpin3	352.439	-1.21115	0.40942	-2.95822	0.00309424	0.0227904
Lppr3	425.755	-2.00802	0.251543	-7.98281	1.43042e-15	2.23766e-13
Lrfn1	10.4699	-3.74134	0.976887	-3.82986	0.000128215	0.00174746
Lrp11	101.759	-1.20537	0.380162	-3.17068	0.00152081	0.0129683
Lrp4	162.452	-1.61818	0.230279	-7.02705	2.10945e-12	1.98344e-10
Lrrc16b	16.3698	-2.03751	0.716324	-2.8444	0.00444949	0.0303331
Lrrc34	1.79919	-3.6729	1.26356	-2.90678	0.00365171	0.0259659
Lrrc9	37.7244	-4.79708	1.36303	-3.51942	0.00043249	0.00474558
Lsp1	33.4395	2.86074	0.622269	4.59727	4.28065e-06	9.89137e-05
Lsr	2846.92	-1.04103	0.287988	-3.61485	0.000300523	0.00356534
Ltk	631.369	-2.25351	0.405907	-5.55179	2.82754e-08	1.19575e-06
Ly6g6d	9.86538	-2.16268	0.559725	-3.86382	0.000111628	0.00156358
Lyg2	0.932699	3.29625	1.16815	2.82178	0.00477586	0.0320877
Lypd6b	22.47	-3.06724	0.689561	-4.44811	8.66311e-06	0.000185173
Mamld1	2.66909	5.75364	1.08044	5.32528	1.00796e-07	3.65116e-06
Man1c1	91.9899	1.39583	0.386186	3.61439	0.000301059	0.0035669
Map1a	191.231	1.26311	0.175077	7.21461	5.40879e-13	5.82995e-11
Map1b	1303.13	-1.07084	0.352565	-3.0373	0.00238711	0.0186547
Map2	117.686	5.08638	0.655807	7.75592	8.77034e-15	1.28127e-12
Map2k6	56.7667	1.32592	0.372007	3.56424	0.000364905	0.00412432
Map3k7cl	197.038	1.24495	0.247446	5.03118	4.87472e-07	1.4857e-05
Mapk10	5.34069	1.71968	0.527063	3.26276	0.00110332	0.0099864
Mapk11	620.04	-1.0464	0.344948	-3.03349	0.00241743	0.0188251
Mapk12	844.298	-1.89889	0.166311	-11.4177	3.41056e-30	1.67468e-27
Mapk15	457.387	-1.92523	0.448377	-4.29377	1.75665e-05	0.000337526
Masp1	295.491	3.21883	0.895259	3.59541	0.000323879	0.00377128
Mast4	2326.3	-1.56885	0.532094	-2.94845	0.00319377	0.0233676
Matn2	20.5276	1.79882	0.306821	5.86279	4.55166e-09	2.28579e-07
Mcc	930.378	2.15405	0.438598	4.91122	9.05095e-07	2.57639e-05
Mctp1	1.89085	5.67765	1.4248	3.98486	6.75188e-05	0.00102891
Medag	58.9425	6.14429	0.499104	12.3107	7.93805e-35	5.39696e-32
Mef2c	3.23567	6.45233	1.09636	5.88521	3.97549e-09	2.01939e-07
Megf10	4.67763	3.0463	0.817162	3.72791	0.000193077	0.00244836
Meis3	202.013	-1.51024	0.370648	-4.0746	4.60937e-05	0.000753048
Mertk	13.7023	3.08746	0.711071	4.34198	1.41203e-05	0.00028172
Micall1	1681.64	-1.01179	0.228541	-4.42718	9.54734e-06	0.000200915
Mir1938	1.74278	-3.61277	1.36642	-2.64397	0.00819395	0.0488349
Mir6516	11.8554	-1.69596	0.554072	-3.0609	0.00220671	0.0175159
Mir6945	2.88054	-3.6034	1.29162	-2.78984	0.00527346	0.0346668
Mir7-1	20.7712	-1.63052	0.443471	-3.67672	0.000236255	0.00291843
Mir93	5.9762	-3.92199	1.16736	-3.35971	0.00078024	0.00756474
Mmp12	4.29492	6.06524	0.783155	7.74461	9.5872e-15	1.36672e-12
Mmp19	19.0421	1.20217	0.319632	3.7611	0.000169165	0.00219424
Mmp28	17.0717	1.82568	0.511256	3.57098	0.000355651	0.00406127
Mnda	14.1042	5.55851	0.833038	6.67258	2.5135e-11	2.07622e-09
Mndal	10.1484	8.10175	0.66109	12.2551	1.57661e-34	9.95348e-32
Mos	1.34662	3.47204	1.22437	2.83577	0.00457151	0.0309857
Mpp7	858.619	1.37431	0.214067	6.42	1.36271e-10	9.67417e-09
Mpped2	38.3293	-4.86179	0.733554	-6.62772	3.40902e-11	2.67828e-09
Mpv17l	39.9774	1.09443	0.325393	3.36342	0.000769827	0.00749352
Mpz	2.61817	2.47237	0.723002	3.41959	0.000627163	0.00634232
Mrc2	2.29443	4.22145	0.962293	4.38686	1.14997e-05	0.000235278
Msi1	1.61584	2.90771	0.919386	3.16267	0.00156332	0.0132541
Msrb2	2.78351	4.76545	0.985262	4.83673	1.31991e-06	3.5459e-05
Msx1	19.0229	-2.08436	0.53383	-3.90454	9.44029e-05	0.00136784
Mt2	4.28139	6.45304	0.85311	7.56413	3.90463e-14	5.22894e-12
Mturn	365.664	1.26021	0.273382	4.6097	4.03248e-06	9.41639e-05
Muc1	38.7157	-1.16338	0.336076	-3.46165	0.00053688	0.00566255
Muc20	8.77903	-4.47005	1.40397	-3.18386	0.00145323	0.0125006
Mum1l1	93.2109	2.34968	0.373462	6.29161	3.14182e-10	2.05431e-08
Mybpc1	1.97714	4.67663	1.00812	4.63897	3.50141e-06	8.36412e-05
Mybpc2	6.53281	2.31428	0.538003	4.30162	1.69555e-05	0.000327208
Mycn	150.829	1.88445	0.284686	6.61941	3.60634e-11	2.80669e-09
Myh7b	60.5929	-1.78881	0.395597	-4.52181	6.13135e-06	0.000136676
Myl4	7.63497	1.59671	0.516824	3.08947	0.00200516	0.0162072
Myo5c	33.5347	-1.4149	0.488644	-2.89557	0.00378473	0.0266544
Nav3	10.4414	8.14196	0.658045	12.373	3.66083e-35	2.69635e-32
Nbeal2	909.104	-1.22247	0.316548	-3.86188	0.000112516	0.00157318
Nceh1	1224.61	1.2069	0.3188	3.78576	0.000153239	0.00202452
Ncmap	37.8618	-2.03695	0.638908	-3.18817	0.00143176	0.0123464
Ndufb6	635.438	1.02407	0.220354	4.64737	3.362e-06	8.10779e-05
Neb	6.30046	-1.75641	0.620224	-2.83189	0.00462736	0.0312802
Neu2	65.3333	-1.22021	0.354558	-3.44149	0.000578528	0.00598399
Nfatc2	328.204	-1.98054	0.220847	-8.9679	3.02222e-19	6.93814e-17
Nfia	28.9979	4.85014	0.472815	10.258	1.08921e-24	3.77529e-22
Nfkbie	201.63	1.86228	0.364084	5.11499	3.13765e-07	9.9756e-06
Ngef	214.375	-2.0736	0.562412	-3.68697	0.000226938	0.00281317
Ngf	140.163	-2.23532	0.653781	-3.41906	0.000628375	0.00635093
Nhsl2	1.66179	3.09961	1.15312	2.68801	0.00718794	0.0440511
Nkain2	21.1799	6.0022	0.665533	9.01864	1.90431e-19	4.44615e-17
Nlrc5	4.62741	2.97281	0.577175	5.15063	2.59616e-07	8.45164e-06
Nol4l	134.673	-1.34499	0.303418	-4.43279	9.30225e-06	0.000196459
Nos2	5.52717	6.83432	1.66069	4.11535	3.86592e-05	0.000650217
Nov	10.3583	8.13157	0.674737	12.0515	1.90548e-33	1.16149e-30
Nova1	6.36943	4.20836	0.763257	5.51369	3.51395e-08	1.465e-06
Npas3	4.49751	6.73269	0.828521	8.12615	4.43149e-16	7.46051e-14
Npff	19.2314	-1.16496	0.377605	-3.08512	0.00203472	0.0163937
Npnt	3851.87	-1.04009	0.373156	-2.78729	0.00531511	0.0348628
Npr2	825.199	-1.95812	0.349746	-5.59869	2.15975e-08	9.33444e-07
Nqo1	24.156	-2.14148	0.570669	-3.75258	0.000175021	0.00225664
Nr1h4	45.6365	2.5426	0.376656	6.75046	1.47377e-11	1.25249e-09
Nr2f1	18.6474	2.39128	0.717228	3.33406	0.000855888	0.00813406
Nr6a1	299.997	-1.44832	0.165542	-8.74894	2.15368e-18	4.47889e-16
Nrarp	280.448	-1.55578	0.377383	-4.12254	3.74723e-05	0.000635698
Nrg4	11.0015	-1.37356	0.443691	-3.09577	0.00196305	0.0159691
Nrn1	1.76207	5.11631	1.26977	4.02932	5.59374e-05	0.000878157
Nrxn2	32.4151	1.55003	0.310885	4.98586	6.16878e-07	1.82656e-05
Nsmf	1169.45	-1.01782	0.264567	-3.84711	0.000119519	0.001654
Nt5e	3.84986	3.14465	0.604206	5.2046	1.94414e-07	6.57106e-06
Ntn3	21.626	1.33159	0.442643	3.00826	0.00262748	0.0201239
Ntng1	3.35919	5.90146	0.889341	6.63576	3.22824e-11	2.59389e-09
Nudt16	9.05013	-6.00433	2.26473	-2.65123	0.00801989	0.0480113
Nudt7	34.7147	1.28924	0.393234	3.27855	0.00104342	0.00954192
Nxpe4	22.6285	2.17468	0.309852	7.01843	2.24368e-12	2.09849e-10
Nyx	3.04823	4.26266	0.988838	4.31077	1.62684e-05	0.000315672
Obsl1	724.115	-6.33748	0.702585	-9.02023	1.87688e-19	4.44615e-17
Ogfrl1	9.71619	2.67441	0.863001	3.09896	0.00194199	0.0158521
Olfml2b	173.188	1.33891	0.362132	3.69729	0.000217914	0.0027223
Olfml3	15.8318	3.21512	0.973194	3.30368	0.000954263	0.00889479
Onecut2	245.449	1.49154	0.219582	6.79264	1.10101e-11	9.54048e-10
Ovol1	383.652	-1.81446	0.58671	-3.09259	0.00198415	0.0160889
P2rx7	23.7144	2.49247	0.390241	6.387	1.69166e-10	1.18196e-08
Padi2	44.6366	-3.06337	0.819025	-3.74026	0.000183829	0.00235133
Pafah2	454.143	1.20625	0.0973276	12.3937	2.82815e-35	2.17362e-32
Pak3	279.516	1.76801	0.186878	9.4608	3.05593e-21	8.57454e-19
Pank1	257.715	1.3148	0.3477	3.78141	0.000155943	0.00205226
Papln	591.104	1.6758	0.488798	3.42841	0.000607139	0.00618225
Paqr7	106.886	1.13777	0.214638	5.30089	1.1524e-07	4.12366e-06
Paqr9	4.19586	2.4529	0.77229	3.17613	0.00149252	0.0127641
Pard6g	122.105	1.18378	0.162508	7.2844	3.23111e-13	3.6613e-11
Parp12	716.871	1.16046	0.372825	3.11262	0.00185432	0.0152886
Parp14	165.979	2.11182	0.337979	6.24839	4.14716e-10	2.61819e-08
Pax9	11.0355	6.5687	0.620388	10.588	3.38575e-26	1.30108e-23
Pcdh18	5.74304	4.00971	0.719075	5.5762	2.45824e-08	1.04962e-06
Pcdh19	1313.39	1.02311	0.263393	3.88436	0.0001026	0.00146146
Pcdh9	17.3997	7.58317	0.669501	11.3266	9.69052e-30	4.50788e-27
Pcdhb14	34.0581	1.88308	0.208808	9.01823	1.91157e-19	4.44615e-17
Pcdhb15	13.5225	2.15858	0.547337	3.94378	8.02075e-05	0.00119749
Pcdhb17	168.019	1.14568	0.318439	3.59781	0.00032091	0.00374438
Pcdhb18	136.663	1.66744	0.426299	3.91142	9.17533e-05	0.00133712
Pcdhb21	23.4436	1.4214	0.495199	2.87037	0.00409997	0.0284119
Pcdhb22	188.461	1.22703	0.321666	3.81462	0.000136394	0.00183767
Pcdhga10	74.9545	1.48805	0.259625	5.73154	9.95232e-09	4.70393e-07
Pcdhga2	5.07407	1.85482	0.698552	2.65524	0.0079252	0.0476024
Pcdhga3	8.87898	1.51356	0.572865	2.64209	0.00823965	0.0490908
Pcdhga4	11.8833	2.2866	0.553038	4.13461	3.55565e-05	0.000609042
Pcdhga8	2.22469	2.38997	0.880505	2.71432	0.00664118	0.0414096
Pcdhgb2	20.4935	1.87683	0.299591	6.26464	3.73698e-10	2.38478e-08
Pcdhgb8	5.50206	1.60939	0.528967	3.04252	0.00234604	0.018407
Pcolce	5104.4	1.18403	0.294709	4.01763	5.87855e-05	0.000917978
Pcsk4	227.982	-1.01367	0.208555	-4.86044	1.17124e-06	3.22002e-05
Pcsk9	4762.74	1.00918	0.173446	5.81841	5.94097e-09	2.9091e-07
Pctp	538.162	-1.34934	0.28944	-4.66191	3.1329e-06	7.63866e-05
Pcx	276.074	1.18152	0.178526	6.6182	3.63598e-11	2.80669e-09
Pde4c	638.06	-1.13182	0.364327	-3.10659	0.00189258	0.015546
Pde4d	179.595	-2.98776	0.559441	-5.34061	9.26359e-08	3.39735e-06
Pdgfb	1723.43	-1.07906	0.407223	-2.64981	0.00805374	0.048178
Pdgfra	3.21702	4.79196	0.960862	4.98715	6.12768e-07	1.81743e-05
Pdia2	5.88981	-2.01104	0.759045	-2.64944	0.00806253	0.0482143
Pdlim7	2428.85	-1.45856	0.430922	-3.38473	0.00071248	0.00706366
Pdxp	22.263	-1.16202	0.35232	-3.29818	0.000973125	0.00901925
Peg10	4453.15	1.30214	0.315191	4.13127	3.60762e-05	0.000616153
Pfkp	1820.82	1.08894	0.23951	4.54653	5.45368e-06	0.000123438
Pfn2	1221.65	1.3004	0.221745	5.86439	4.50784e-09	2.27023e-07
Phactr2	28.7154	6.81868	0.463215	14.7204	4.77173e-49	8.43499e-46
Phf21b	174.236	-1.05352	0.17249	-6.10771	1.01072e-09	5.95552e-08
Phyhipl	164.505	-1.20399	0.416043	-2.89391	0.00380474	0.0267634
Pianp	995.329	1.05858	0.346569	3.05445	0.00225475	0.0178253
Pik3r3	528.005	1.00738	0.141814	7.10349	1.21642e-12	1.23579e-10
Pip5k1b	371.904	-1.40999	0.518219	-2.72083	0.00651173	0.0407463
Pitpnc1	768.512	-1.81819	0.249735	-7.28049	3.32619e-13	3.74504e-11
Pitpnm3	614.48	-1.6146	0.529792	-3.04762	0.00230663	0.01816
Pkn3	267.211	-1.00599	0.167349	-6.01133	1.84007e-09	1.02933e-07
Pknox2	4.42215	5.7651	0.779712	7.39389	1.42595e-13	1.72647e-11
Plac8	50.3542	-2.50613	0.522309	-4.79817	1.60122e-06	4.19331e-05
Plagl1	131.225	2.20959	0.564565	3.9138	9.08565e-05	0.00132624
Plcxd1	50.6748	-1.21352	0.409329	-2.96465	0.00303026	0.0224501
Plekhg1	5.62619	3.3425	0.695864	4.80338	1.56009e-06	4.09772e-05
Plekhg6	92.6709	-1.70577	0.647174	-2.63572	0.0083959	0.04977
Plxdc1	60.4506	2.89951	0.269836	10.7454	6.22578e-27	2.50121e-24
Pmepa1	2018.55	-2.12495	0.676563	-3.1408	0.00168484	0.0141085
Pou4f1	2.68244	4.46448	1.00113	4.45946	8.21671e-06	0.000176915
Ppbp	66.0791	-3.93006	1.10283	-3.5636	0.0003658	0.00413179
Ppm1e	42.305	1.06007	0.348263	3.04388	0.00233549	0.018365
Ppp1r13l	1199.07	-1.00169	0.376482	-2.66065	0.00779896	0.0469878
Ppp1r14c	19.3815	3.1616	0.995486	3.17593	0.00149355	0.0127666
Ppp1r26	65.53	-2.51493	0.698206	-3.60198	0.000315801	0.00370187
Ppp1r3fos	6.43124	1.46713	0.535606	2.7392	0.00615894	0.0389384
Ppp2r2b	52.2496	4.59399	1.19431	3.84657	0.000119782	0.001654
Ppp4r1l-ps	304.011	-1.04687	0.176436	-5.93341	2.96716e-09	1.57509e-07
Praf2	326.219	-5.78238	0.275171	-21.0138	4.90579e-98	4.33598e-94
Prdm6	20.5612	4.24173	1.17605	3.60677	0.000310028	0.00364143
Prkg1	70.8016	2.31747	0.58921	3.93318	8.383e-05	0.00124005
Prokr1	16.2364	4.79425	0.896192	5.34958	8.81583e-08	3.27672e-06
Pros1	389.021	3.01875	0.780587	3.86728	0.000110054	0.00154891
Prr13	1498.37	-1.06015	0.230518	-4.59898	4.24569e-06	9.82343e-05
Prr5	251.262	-1.23967	0.349343	-3.54857	0.000387326	0.00434164
Prrg4	901.521	-1.80724	0.477467	-3.78506	0.000153671	0.0020287
Prrt1	2.14148	-3.18254	1.15708	-2.7505	0.0059504	0.0380142
Prrx1	1.72722	5.31375	1.23976	4.2861	1.81839e-05	0.000346943
Prtn3	8.59109	-2.08525	0.720762	-2.89312	0.00381442	0.0268208
Psmb10	319.962	1.39775	0.501114	2.78928	0.0052826	0.034714
Psmb8	29.6364	1.84814	0.498837	3.70491	0.000211468	0.0026474
Ptgds	265.717	2.3575	0.440561	5.35112	8.74097e-08	3.26668e-06
Ptger4	1715.17	-1.48521	0.483954	-3.06891	0.00214838	0.0171221
Ptgis	1.26091	4.62302	1.19513	3.86823	0.00010963	0.00154416
Ptgr1	126.173	1.43376	0.334964	4.28033	1.8662e-05	0.000354769
Ptn	31.4889	9.18819	0.564373	16.2803	1.36101e-59	4.00976e-56
Ptpn22	5.47651	-2.76889	1.00768	-2.74778	0.00600003	0.0382621
Ptpn6	218.857	-2.02102	0.397183	-5.08839	3.61112e-07	1.13382e-05
Ptpn7	6.87746	1.73615	0.658244	2.63754	0.00835097	0.0495869
Ptprd	40.8461	9.9285	0.558998	17.7613	1.41045e-70	6.23313e-67
Ptprr	2.14774	-3.92859	1.24834	-3.14706	0.0016492	0.013856
Pvrl4	6.31877	-2.68669	1.00414	-2.67562	0.00745905	0.045366
Pygm	46.194	-1.53353	0.448941	-3.41588	0.000635773	0.00641104
Pygo1	4.71929	5.08638	0.910772	5.58469	2.34111e-08	1.00691e-06
Qpct	3.67749	2.84107	0.947345	2.99898	0.00270881	0.0206217
Raet1d	27.3675	1.1709	0.348423	3.36058	0.000777792	0.00755026
Rai14	2915.81	-1.60542	0.213488	-7.51997	5.47903e-14	7.12153e-12
Ralgapa2	782.611	-1.05248	0.15685	-6.71009	1.94509e-11	1.6373e-09
Ralgds	1169.48	-1.31573	0.316086	-4.16257	3.14681e-05	0.000549123
Rap1gap	3294.71	1.28489	0.257092	4.99781	5.79855e-07	1.72852e-05
Rarb	2.14553	3.33237	0.943694	3.53119	0.00041369	0.00459058
Rasal1	25.8793	-3.10824	0.9203	-3.37742	0.000731695	0.00722368
Rasgrp4	34.5645	-1.02584	0.308712	-3.32297	0.000890653	0.0084103
Rasl11a	919.069	1.62334	0.473009	3.43194	0.000599283	0.00613761
Rcn1	39.0839	5.25582	1.3156	3.99501	6.46912e-05	0.000994387
Rcn3	9.19864	3.01437	0.473725	6.36312	1.97692e-10	1.35449e-08
Rd3	14.91	1.69629	0.448649	3.78089	0.000156268	0.00205226
Rerg	27.0643	4.23062	1.31339	3.22114	0.0012768	0.0112289
Rgag4	18.2389	1.88197	0.353792	5.31942	1.04098e-07	3.75538e-06
Rgs11	104.667	-2.14506	0.441415	-4.8595	1.17682e-06	3.23023e-05
Rgs16	18.3012	-6.29148	1.51541	-4.15167	3.30054e-05	0.000571436
Rgs2	15.8249	2.76613	0.463396	5.96926	2.38327e-09	1.29628e-07
Rgs22	1.52321	4.20401	0.890111	4.72302	2.32366e-06	5.83457e-05
Rgs9	57.0442	3.67095	0.366092	10.0274	1.15508e-23	3.71241e-21
Rhox5	1.09966	4.40676	1.26605	3.48071	0.000500089	0.00533821
Rhpn2	496.255	-1.61612	0.284568	-5.67918	1.35339e-08	6.24645e-07
Rimklb	3.43715	2.20139	0.690301	3.18903	0.00142751	0.0123214
Ripk2	105.911	1.53371	0.260029	5.89824	3.67407e-09	1.87707e-07
Rnf128	649.859	1.18917	0.344825	3.44861	0.000563487	0.00586617
Rnf150	76.9581	4.15303	1.31504	3.1581	0.00158799	0.013444
Rnf180	100.635	1.072	0.234167	4.57791	4.69638e-06	0.000108237
Rnf223	32.5498	-1.67843	0.515627	-3.25513	0.0011334	0.0101804
Rnu73b	9.54143	-1.93137	0.645504	-2.99203	0.00277125	0.0209527
Ror1	2.49005	4.8338	0.875957	5.51831	3.42273e-08	1.43034e-06
Rorb	1.9355	5.71236	1.46838	3.89025	0.000100139	0.00143449
Rph3al	211.333	-1.181	0.288563	-4.0927	4.26377e-05	0.000703741
Rpl12	377.577	-1.15603	0.344193	-3.35868	0.000783157	0.00757393
Rpl22l1	185.615	-1.08135	0.260268	-4.15476	3.25626e-05	0.000564876
Rpl35	596.4	-1.74585	0.359915	-4.85074	1.23002e-06	3.37101e-05
Rpl36a	55.4581	-1.32167	0.347194	-3.80672	0.000140823	0.00189015
Rpl37	209.298	-1.70784	0.353277	-4.8343	1.33618e-06	3.58179e-05
Rpl7a	280.695	-1.22789	0.23923	-5.13268	2.85639e-07	9.18043e-06
Rps12	188.087	-1.05236	0.327171	-3.21655	0.00129742	0.0113819
Rps13	39.449	-1.28856	0.362487	-3.55479	0.000378279	0.00425371
Rps6kc1	302.376	-1.11425	0.187051	-5.95693	2.57018e-09	1.38515e-07
Rps7	129.792	-1.11649	0.295631	-3.77663	0.000158964	0.00208148
Rragd	21.1019	3.18693	0.336794	9.46254	3.00557e-21	8.56928e-19
Rsph1	6.30137	-3.37701	1.27361	-2.65153	0.00801275	0.0480113
Rsph4a	3.50801	2.53586	0.899864	2.81805	0.00483167	0.0324011
Rtn4rl1	3.42778	2.10843	0.63242	3.33391	0.000856338	0.00813406
Rtp1	1.76318	3.99525	0.950334	4.20405	2.62179e-05	0.000473786
Rtp4	44.9277	2.34058	0.366135	6.39269	1.62995e-10	1.14792e-08
S100a3	13.312	-2.15779	0.694675	-3.10618	0.0018952	0.0155604
S1pr1	2.16057	5.65221	1.16961	4.83256	1.3479e-06	3.59921e-05
Samd15	8.24866	1.10142	0.34718	3.17248	0.00151146	0.012901
Scin	1931.4	-1.65397	0.181724	-9.10156	8.90455e-20	2.21698e-17
Scn2a1	2.54244	4.10019	1.37679	2.97808	0.00290065	0.0217727
Scn7a	2.14737	5.41201	1.24622	4.34275	1.40711e-05	0.000281057
Sdc2	850.922	1.01059	0.371295	2.72181	0.00649256	0.0406838
Sema4a	40.1146	1.01836	0.364404	2.79458	0.00519671	0.0342514
Sema4g	405.178	-1.77119	0.45485	-3.894	9.86032e-05	0.00141606
Sema5b	2.50059	5.0323	0.976258	5.15468	2.54062e-07	8.33221e-06
Sepp1	27.6793	3.76074	0.85487	4.39919	1.08655e-05	0.000224642
Sept1	9.6036	1.83155	0.374008	4.89709	9.72645e-07	2.74656e-05
Sept3	57.6513	-7.95249	1.31536	-6.04585	1.48623e-09	8.50227e-08
Serinc4	89.822	-1.32375	0.30443	-4.34831	1.37194e-05	0.000274341
Serpina3g	7.84808	6.21086	1.11108	5.58993	2.27155e-08	9.79373e-07
Serpina3h	37.7991	5.0064	0.567357	8.82406	1.10381e-18	2.32286e-16
Serpina3i	8.13072	4.61246	0.695653	6.6304	3.3477e-11	2.65369e-09
Serpinb5	29.473	3.6784	0.716445	5.13424	2.8328e-07	9.13784e-06
Serpini1	28.7811	2.40213	0.336083	7.14745	8.84022e-13	9.24666e-11
Sfrp5	1.92498	-3.78516	1.38011	-2.74265	0.0060946	0.0386421
Sgcb	183.271	1.02435	0.321478	3.18637	0.00144069	0.0124109
Sh3rf3	2.12336	4.7469	0.930402	5.10199	3.36099e-07	1.06283e-05
Shank1	5.48253	2.79158	0.659617	4.23212	2.31499e-05	0.000425832
Shank2	910.62	-1.2822	0.209694	-6.11463	9.67797e-10	5.74086e-08
Shroom1	40.7485	-1.64247	0.381805	-4.30185	1.69376e-05	0.000327208
Siglec15	7.8206	4.69394	1.34214	3.49734	0.000469915	0.00506814
Siglecg	3.26297	-3.79231	1.38828	-2.73167	0.00630143	0.0396831
Sirpa	1.58872	5.19467	1.29288	4.0179	5.87195e-05	0.000917758
Slc14a2	11.9929	-6.40773	2.20528	-2.90563	0.00366513	0.0260299
Slc16a8	63.3765	-1.02155	0.260902	-3.91546	9.02326e-05	0.00132038
Slc18b1	173.786	-1.09389	0.281557	-3.88517	0.00010226	0.00145896
Slc22a15	51.3144	1.48081	0.199186	7.43432	1.05108e-13	1.31772e-11
Slc22a23	1508.1	-1.33038	0.396035	-3.35926	0.000781522	0.00756984
Slc26a10	108.794	-1.42731	0.407551	-3.50215	0.000461521	0.0049959
Slc26a9	3.56455	-4.64576	1.5412	-3.01438	0.00257508	0.0197882
Slc2a6	2.9418	3.22331	0.721348	4.46845	7.87869e-06	0.000170249
Slc37a1	100.238	-5.91139	1.02905	-5.74453	9.21757e-09	4.38008e-07
Slc39a8	3.40698	3.76782	0.800201	4.7086	2.49426e-06	6.19257e-05
Slc41a2	41.0202	4.3152	0.724926	5.95261	2.63901e-09	1.41793e-07
Slc44a3	471.174	-2.4756	0.819738	-3.01999	0.00252787	0.0195388
Slc4a11	3033.13	-3.1712	0.667918	-4.74789	2.05553e-06	5.25841e-05
Slc52a3	27.4889	1.66595	0.418266	3.983	6.80513e-05	0.00103613
Slc8a2	8.93379	-3.99403	1.15857	-3.44737	0.000566074	0.00588963
Slc9a9	2.47858	4.58538	0.936569	4.89593	9.78423e-07	2.75847e-05
Slco1a6	1.85957	2.5026	0.742666	3.36975	0.000752357	0.00736401
Slco2a1	3222.75	-1.33388	0.201109	-6.63262	3.29772e-11	2.62585e-09
Slco5a1	77.027	1.05823	0.234176	4.51894	6.21486e-06	0.000138363
Slmo1	60.7414	1.38506	0.276242	5.01393	5.33281e-07	1.61153e-05
Smagp	712.565	-1.32864	0.221735	-5.99201	2.07262e-09	1.14493e-07
Smco4	3.87141	2.70891	0.679397	3.98722	6.68515e-05	0.00102138
Smoc1	10.1263	7.91068	0.63168	12.5233	5.57056e-36	4.47595e-33
Smox	1777.27	-2.47387	0.831681	-2.97454	0.00293426	0.0219226
Smpd3	11.7929	1.14793	0.398588	2.87999	0.00397693	0.0277647
Smtnl2	1039.72	-1.06917	0.190351	-5.6168	1.94524e-08	8.55372e-07
Snca	41.6925	2.42857	0.578469	4.19827	2.68957e-05	0.000484077
Sned1	354.161	-1.50807	0.479127	-3.14754	0.00164651	0.0138465
Snhg17	514.158	-1.45209	0.321579	-4.51549	6.31716e-06	0.000139935
Snhg7	56.8377	-1.43424	0.374401	-3.83075	0.000127752	0.00174249
Snora28	50.8408	-2.24943	0.547415	-4.10919	3.97056e-05	0.000664656
Snora3	21.5829	-1.46736	0.433419	-3.38554	0.000710394	0.00705485
Snora52	9.62106	-2.09239	0.636042	-3.28971	0.00100291	0.00923835
Snora65	78.2952	-1.09253	0.291189	-3.75196	0.000175454	0.00225893
Snord17	7.62501	-2.25527	0.674561	-3.34331	0.000827842	0.0079214
Snord53	16.7184	-1.42705	0.533649	-2.67413	0.00749232	0.0454814
Snord55	22.2634	-1.1297	0.350325	-3.22473	0.00126091	0.0111169
Snord69	13.9218	-1.942	0.623071	-3.11681	0.00182817	0.0151295
Snta1	53.595	3.98146	0.842118	4.72791	2.26843e-06	5.72025e-05
Snx10	150.256	1.58311	0.195874	8.08229	6.35627e-16	1.04148e-13
Socs3	595.628	1.31247	0.198493	6.6122	3.78653e-11	2.91019e-09
Soga3	22.2805	4.24241	1.03028	4.11773	3.82623e-05	0.000645384
Sorcs2	279.177	-5.7174	0.998762	-5.72449	1.03745e-08	4.89042e-07
Sostdc1	1.57433	5.41411	1.63332	3.31479	0.000917123	0.00860966
Sox13	477.505	-2.53799	0.419167	-6.05484	1.40558e-09	8.06705e-08
Sp100	1.7488	4.43274	0.928061	4.77634	1.78513e-06	4.61341e-05
Sp5	11.5844	3.04256	0.922527	3.29807	0.000973509	0.00901925
Sp6	68.086	-3.62691	1.03998	-3.48749	0.00048758	0.00521728
Spdya	37.0463	1.2184	0.292614	4.16383	3.12947e-05	0.000547177
Spi1	32.573	-1.20579	0.418477	-2.88139	0.00395929	0.0276634
Spns3	272.053	-1.272	0.305343	-4.16581	3.10247e-05	0.000543531
Spo11	8.41217	-4.4147	1.28696	-3.43033	0.000602841	0.00615978
Spp1	11861.9	2.22865	0.466325	4.77917	1.76019e-06	4.55562e-05
Sprr1a	206.014	-3.89074	1.36	-2.86085	0.00422509	0.0290609
Sprr2g	31.1335	-4.04443	1.40452	-2.87958	0.00398203	0.0277893
Spsb1	498.42	1.07982	0.148744	7.25957	3.88335e-13	4.26372e-11
Sptb	69.801	-1.0026	0.331449	-3.0249	0.00248715	0.0192831
Sptssb	1.02807	4.54253	1.47569	3.07824	0.00208228	0.0167311
Srgap1	359.401	-1.76949	0.421861	-4.19447	2.73509e-05	0.000489354
Srxn1	2161.64	-1.60746	0.511958	-3.13984	0.00169041	0.0141417
Ssbp2	238.233	1.03267	0.233706	4.41866	9.93146e-06	0.000208008
Ssc5d	14.0816	2.69386	0.508106	5.30177	1.14688e-07	4.11226e-06
St3gal1	963.796	-2.85734	0.84899	-3.36557	0.000763849	0.00744763
St6galnac3	58.409	3.08151	0.741448	4.15608	3.23758e-05	0.000562187
St8sia2	29.2086	-3.31157	0.802139	-4.12843	3.65249e-05	0.000622615
Stard5	112.005	1.2518	0.229475	5.45507	4.89543e-08	1.95342e-06
Stat1	605.982	1.11546	0.195663	5.70092	1.19163e-08	5.55791e-07
Steap3	8.61555	3.78834	0.735326	5.15192	2.57834e-07	8.42228e-06
Steap4	1.50534	5.34751	1.75903	3.04004	0.00236547	0.0185183
Stox2	345.036	-1.19928	0.231773	-5.17439	2.28656e-07	7.66974e-06
Stra6	133.554	1.17538	0.354321	3.31726	0.000909037	0.00855191
Stx1a	419.373	-1.4834	0.444149	-3.33988	0.000838157	0.0080087
Sulf2	3.15222	5.79971	0.980282	5.91637	3.29125e-09	1.70115e-07
Sult1d1	15.3657	-3.09421	0.894013	-3.46103	0.00053811	0.00567213
Sybu	2.74788	5.60141	0.843125	6.64363	3.06041e-11	2.4816e-09
Syk	10.7276	7.62026	0.617964	12.3312	6.15002e-35	4.34856e-32
Syne4	208.157	-1.69907	0.484873	-3.50416	0.000458056	0.00496673
Synm	129.477	-1.04944	0.282722	-3.71192	0.000205695	0.00258611
Syt14	243.515	-1.68893	0.437348	-3.86175	0.00011258	0.00157318
Taf9b	22.7291	2.49098	0.479417	5.19586	2.0378e-07	6.87446e-06
Tanc2	354.526	1.21502	0.395671	3.07079	0.00213494	0.0170535
Tbkbp1	22.4871	-1.11042	0.405865	-2.73593	0.00622051	0.0392574
Tceal1	28.0871	1.1574	0.436543	2.65129	0.00801851	0.0480113
Tdpoz4	8.50497	-5.91189	1.9142	-3.08844	0.00201211	0.0162263
Tdrd5	10.2546	-6.1814	1.73133	-3.57033	0.000356535	0.00406874
Tenm4	13.7055	3.38616	0.699801	4.83875	1.3066e-06	3.53424e-05
Tert	62.3309	-1.75683	0.527939	-3.32772	0.0008756	0.00828142
Tex26	30.886	1.67289	0.323899	5.16484	2.40642e-07	7.98093e-06
Tfpi	30.8959	4.93536	0.656529	7.51736	5.5894e-14	7.21195e-12
Tgm2	222.518	2.50093	0.450583	5.55043	2.84966e-08	1.20223e-06
Tgtp1	44.8108	5.21058	0.507497	10.2672	9.90261e-25	3.50097e-22
Tgtp2	15.5229	5.03135	0.546199	9.21157	3.21392e-20	8.35478e-18
Thbd	591.485	-2.69439	0.750436	-3.59043	0.000330127	0.00382416
Tigit	52.3338	-4.02231	0.804568	-4.99934	5.75267e-07	1.72064e-05
Tinagl1	2846.66	1.20696	0.191851	6.29113	3.15164e-10	2.05431e-08
Tlr1	19.8191	3.53851	0.485514	7.28816	3.14207e-13	3.58337e-11
Tlr2	291.547	1.32353	0.313669	4.21952	2.44827e-05	0.000446165
Tlr6	2.59859	2.47598	0.86461	2.86369	0.00418734	0.0288801
Tmc8	52.8408	-1.26901	0.435612	-2.91316	0.00357791	0.0255645
Tmcc2	33.5795	-5.18849	1.16856	-4.44006	8.99345e-06	0.000190849
Tmem132c	8.28589	-5.87577	1.96906	-2.98405	0.00284461	0.0214158
Tmem139	8.36839	-3.06535	0.859435	-3.56671	0.000361498	0.00410154
Tmem185b	90.1288	-4.76019	1.03405	-4.60345	4.15539e-06	9.65242e-05
Tmem229b	26.5564	2.11911	0.288729	7.33944	2.1449e-13	2.49443e-11
Tmem241	277.286	1.03292	0.267506	3.8613	0.000112783	0.00157478
Tmem252	82.1759	-7.7774	2.42574	-3.2062	0.00134503	0.0117008
Tmem56	3.76721	3.73846	0.94973	3.93634	8.27346e-05	0.00122796
Tmem74	2.81131	4.59523	1.53396	2.99566	0.00273847	0.0207582
Tmod1	18.8069	5.53203	0.706201	7.83351	4.74427e-15	7.10716e-13
Tmprss6	323.575	-1.34868	0.331484	-4.06863	4.72909e-05	0.000768347
Tnfrsf1b	171.984	1.8639	0.14769	12.6203	1.63147e-36	1.37331e-33
Tnfrsf21	304.316	-1.55824	0.519342	-3.0004	0.00269622	0.0205524
Tnfrsf25	8.80142	1.28082	0.418009	3.0641	0.00218323	0.0173686
Tnfsf10	2.13468	4.99142	1.01355	4.92468	8.44966e-07	2.42475e-05
Tnik	107.786	3.98267	0.950975	4.18798	2.81449e-05	0.000500018
Tnnt2	517.658	-4.21735	1.00616	-4.19154	2.77071e-05	0.000493729
Tnr	0.846739	4.2396	1.60698	2.63824	0.0083337	0.0495176
Tnxb	8.08607	2.47513	0.693366	3.56974	0.000357338	0.00407002
Tprg	5.24587	4.4839	0.705762	6.35328	2.10766e-10	1.4385e-08
Tram1l1	4.26151	6.84997	0.93958	7.29047	3.08887e-13	3.54558e-11
Trim66	2.77952	1.89291	0.718493	2.63455	0.00842488	0.0499251
Triqk	21.45	4.62781	1.12978	4.0962	4.19981e-05	0.000694481
Trp53i11	938.176	-2.91965	0.42083	-6.93782	3.98183e-12	3.57294e-10
Trp53inp2	1586.22	1.06444	0.245408	4.33746	1.4414e-05	0.000285967
Tsga10	44.5428	1.03267	0.244008	4.23212	2.31501e-05	0.000425832
Tspan13	663.286	1.55865	0.391089	3.98542	6.73609e-05	0.00102739
Tspan18	332.646	-3.70326	0.429345	-8.62536	6.389e-18	1.25487e-15
Tspan2	4.00861	6.36533	0.820993	7.75321	8.96009e-15	1.29826e-12
Ttll7	401.43	1.18691	0.20571	5.76983	7.93521e-09	3.80137e-07
Txlnb	8.51837	2.00652	0.40019	5.01392	5.33316e-07	1.61153e-05
Txnrd1	15428.4	-1.39308	0.477083	-2.92	0.0035003	0.0252036
Ubash3b	109.37	1.0038	0.177503	5.65511	1.55743e-08	7.09554e-07
Ugt1a6b	4.23969	1.83589	0.530208	3.46258	0.000535026	0.00564636
Unc13a	97.7662	-2.54671	0.733387	-3.47253	0.000515571	0.00547701
Unc13d	885.279	-1.43683	0.230691	-6.22835	4.71383e-10	2.95484e-08
Upk1a	344.523	-2.64005	0.63303	-4.1705	3.03936e-05	0.000533004
Upp1	77.8754	1.48739	0.374502	3.97164	7.13792e-05	0.00108121
Usp43	663.858	-1.03139	0.341217	-3.02269	0.00250541	0.0193822
Ust	65.5973	1.83951	0.349474	5.26366	1.41219e-07	4.91403e-06
Vav2	742.363	-1.03081	0.275244	-3.74507	0.000180347	0.00231349
Vcam1	8.20765	2.93448	1.01519	2.89057	0.00384547	0.0269962
Vegfa	1512.42	-1.31588	0.457686	-2.87506	0.00403945	0.0281013
Vegfc	12.9085	8.44892	0.619273	13.6433	2.21366e-42	2.30181e-39
Vldlr	7178.28	-1.09849	0.282502	-3.88845	0.000100888	0.00144171
Vnn1	14.153	2.51297	0.554212	4.5343	5.77945e-06	0.00013031
Vnn3	2.37321	3.93382	1.34749	2.91936	0.00350749	0.0252348
Wdr17	2.27508	4.45107	0.915775	4.86044	1.17128e-06	3.22002e-05
Wfikkn1	20.2933	-1.21619	0.430473	-2.82524	0.00472445	0.0318216
Wnt2	5.4412	4.7396	0.826735	5.73292	9.8716e-09	4.67829e-07
Wnt4	574.48	-1.77678	0.435008	-4.08448	4.4176e-05	0.000724886
Wnt5b	1.16206	3.72229	1.2604	2.95327	0.00314425	0.0231098
Xaf1	79.0863	1.0622	0.343499	3.09229	0.00198621	0.0160982
Xdh	2.25598	5.93059	1.40631	4.21712	2.4744e-05	0.000449538
Xlr	29.7854	8.20187	0.573344	14.3053	2.0266e-46	2.98534e-43
Zbtb10	949.605	-1.00611	0.335897	-2.99531	0.0027417	0.0207701
Zcchc24	39.083	5.40716	0.714331	7.56954	3.74534e-14	5.0928e-12
Zdhhc14	30.8135	-1.57485	0.374249	-4.20801	2.57626e-05	0.000466668
Zfhx4	304.108	2.09827	0.704768	2.97725	0.0029085	0.0217979
Zfp385b	6.68736	2.5231	0.931126	2.70973	0.00673387	0.0419284
Zfp647	96.0538	-1.47692	0.189352	-7.79986	6.19744e-15	9.20606e-13
Zfp697	582.652	-1.19526	0.38933	-3.07003	0.00214037	0.0170737
Zic5	12.9494	1.62651	0.44333	3.66885	0.000243644	0.0029909
Zkscan16	4.69405	2.8702	0.815094	3.52132	0.000429409	0.00473233
Zscan4b	20.0369	-6.42563	2.16963	-2.96163	0.00306019	0.022596
Zscan4f	8.4615	-5.17406	1.80716	-2.8631	0.00419524	0.028912

## Sheet: up.l2FC.srt
	baseMean	log2FoldChange	lfcSE	stat	pvalue	padj
Ptprd	40.8461	9.9285	0.558998	17.7613	1.41045e-70	6.23313e-67
Gpnmb	121.012	9.54945	0.434357	21.9853	3.98504e-107	7.04435e-103
Gulp1	63.3577	9.30969	0.529188	17.5924	2.81636e-69	9.95695e-66
Ptn	31.4889	9.18819	0.564373	16.2803	1.36101e-59	4.00976e-56
Dse	21.2989	9.17138	0.582134	15.7548	6.37009e-56	1.60863e-52
Ccl2	28.7133	9.05462	1.4403	6.28663	3.24433e-10	2.09306e-08
Vegfc	12.9085	8.44892	0.619273	13.6433	2.21366e-42	2.30181e-39
Fat4	15.3572	8.33061	0.594908	14.0032	1.49043e-44	1.88188e-41
Xlr	29.7854	8.20187	0.573344	14.3053	2.0266e-46	2.98534e-43
Nav3	10.4414	8.14196	0.658045	12.373	3.66083e-35	2.69635e-32
Gria1	13.4428	8.13382	0.619791	13.1235	2.4153e-39	2.37195e-36
Nov	10.3583	8.13157	0.674737	12.0515	1.90548e-33	1.16149e-30
Ifi203	10.1515	8.10274	0.718286	11.2807	1.6353e-29	7.41209e-27
Mndal	10.1484	8.10175	0.66109	12.2551	1.57661e-34	9.95348e-32
Smoc1	10.1263	7.91068	0.63168	12.5233	5.57056e-36	4.47595e-33
Fndc1	12.5356	7.84804	0.638138	12.2984	9.24353e-35	6.05177e-32
3110039M20Rik	8.47484	7.83987	0.750065	10.4523	1.43082e-25	5.38141e-23
Foxg1	8.45747	7.83763	0.689081	11.374	5.63289e-30	2.69115e-27
Dclk1	52.9078	7.63108	1.31152	5.8185	5.93793e-09	2.9091e-07
Syk	10.7276	7.62026	0.617964	12.3312	6.15002e-35	4.34856e-32
Pcdh9	17.3997	7.58317	0.669501	11.3266	9.69052e-30	4.50788e-27
Il15	10.3634	7.37918	0.626981	11.7694	5.61404e-32	3.10123e-29
Clip4	22.3552	7.30132	0.838141	8.71132	3.00349e-18	6.17358e-16
Foxp2	7.02745	7.18829	0.728402	9.86856	5.69743e-23	1.73644e-20
Lox	30.705	7.16011	0.524302	13.6565	1.84764e-42	2.04129e-39
Capn6	6.67418	6.92339	0.665919	10.3968	2.5652e-25	9.44688e-23
Tram1l1	4.26151	6.84997	0.93958	7.29047	3.08887e-13	3.54558e-11
Nos2	5.52717	6.83432	1.66069	4.11535	3.86592e-05	0.000650217
Phactr2	28.7154	6.81868	0.463215	14.7204	4.77173e-49	8.43499e-46
C4b	267.01	6.74039	0.465007	14.4952	1.29848e-47	2.08666e-44
Npas3	4.49751	6.73269	0.828521	8.12615	4.43149e-16	7.46051e-14
Gabre	6.29428	6.63845	0.838457	7.91747	2.42399e-15	3.72599e-13
Pax9	11.0355	6.5687	0.620388	10.588	3.38575e-26	1.30108e-23
Mt2	4.28139	6.45304	0.85311	7.56413	3.90463e-14	5.22894e-12
Mef2c	3.23567	6.45233	1.09636	5.88521	3.97549e-09	2.01939e-07
Egln3	32.9905	6.3803	1.31607	4.84798	1.24724e-06	3.40765e-05
Hexa	40.9194	6.37691	0.620272	10.2808	8.59892e-25	3.10211e-22
Tspan2	4.00861	6.36533	0.820993	7.75321	8.96009e-15	1.29826e-12
Abca1	3.96811	6.34499	0.775514	8.18166	2.79955e-16	4.99875e-14
Dcn	109.349	6.31448	0.66537	9.49019	2.3061e-21	6.79417e-19
Gprin3	2.79329	6.24042	1.18885	5.24913	1.52818e-07	5.2761e-06
Serpina3g	7.84808	6.21086	1.11108	5.58993	2.27155e-08	9.79373e-07
Medag	58.9425	6.14429	0.499104	12.3107	7.93805e-35	5.39696e-32
Mmp12	4.29492	6.06524	0.783155	7.74461	9.5872e-15	1.36672e-12
Ank2	111.02	6.04248	0.677246	8.92215	4.57342e-19	1.02335e-16
Esrrg	24.2036	6.03115	1.75839	3.42994	0.000603725	0.00616525
Nkain2	21.1799	6.0022	0.665533	9.01864	1.90431e-19	4.44615e-17
Angpt1	13.527	5.94579	0.606972	9.79583	1.17334e-22	3.51545e-20
Xdh	2.25598	5.93059	1.40631	4.21712	2.4744e-05	0.000449538
Ntng1	3.35919	5.90146	0.889341	6.63576	3.22824e-11	2.59389e-09
3830403N18Rik	2.20684	5.90089	1.31811	4.47676	7.57826e-06	0.000164774
Epha7	131.643	5.85449	1.14716	5.10348	3.33462e-07	1.05638e-05
Cfh	2.82408	5.83159	0.90191	6.46582	1.00752e-10	7.39e-09
Kif26b	7.46666	5.8253	0.763036	7.63438	2.26917e-14	3.13375e-12
Adamts4	169.18	5.8048	0.371967	15.6057	6.65894e-55	1.47138e-51
Sulf2	3.15222	5.79971	0.980282	5.91637	3.29125e-09	1.70115e-07
Dpp4	23.4648	5.78845	1.7603	3.28832	0.00100787	0.00927921
Pknox2	4.42215	5.7651	0.779712	7.39389	1.42595e-13	1.72647e-11
Gbp5	2.00096	5.75757	1.81954	3.16429	0.00155462	0.0131866
Mamld1	2.66909	5.75364	1.08044	5.32528	1.00796e-07	3.65116e-06
Ace2	2.61271	5.7276	0.90601	6.32179	2.58552e-10	1.73781e-08
Rorb	1.9355	5.71236	1.46838	3.89025	0.000100139	0.00143449
Mctp1	1.89085	5.67765	1.4248	3.98486	6.75188e-05	0.00102891
Fibin	3.26987	5.66845	0.976154	5.80692	6.36336e-09	3.09876e-07
S1pr1	2.16057	5.65221	1.16961	4.83256	1.3479e-06	3.59921e-05
Col11a1	10.4151	5.63359	0.689406	8.17165	3.04191e-16	5.37719e-14
Sybu	2.74788	5.60141	0.843125	6.64363	3.06041e-11	2.4816e-09
Aspa	2.40209	5.59886	1.03105	5.43023	5.62803e-08	2.22565e-06
Aldh1l1	33.1985	5.56593	1.99956	2.78358	0.00537625	0.0351855
Mnda	14.1042	5.55851	0.833038	6.67258	2.5135e-11	2.07622e-09
Enpp2	1.72926	5.54807	1.52334	3.64205	0.000270477	0.0032614
Tmod1	18.8069	5.53203	0.706201	7.83351	4.74427e-15	7.10716e-13
Gcnt4	2.56219	5.46713	1.09717	4.98293	6.26278e-07	1.85129e-05
Cacng8	1.86984	5.4439	1.24087	4.38717	1.14832e-05	0.000235214
Hgf	1.59301	5.43081	1.5734	3.45163	0.000557201	0.00581787
Sostdc1	1.57433	5.41411	1.63332	3.31479	0.000917123	0.00860966
Scn7a	2.14737	5.41201	1.24622	4.34275	1.40711e-05	0.000281057
Hectd2	35.196	5.41137	0.579288	9.34142	9.50515e-21	2.58496e-18
Zcchc24	39.083	5.40716	0.714331	7.56954	3.74534e-14	5.0928e-12
Csmd3	1.56236	5.40221	1.51409	3.56795	0.00035978	0.00408992
Asic2	2.05576	5.37535	1.22784	4.37791	1.19825e-05	0.000243466
Steap4	1.50534	5.34751	1.75903	3.04004	0.00236547	0.0185183
Cntn5	1.48737	5.3322	1.56362	3.41016	0.000649249	0.0065246
Prrx1	1.72722	5.31375	1.23976	4.2861	1.81839e-05	0.000346943
Casp12	102.875	5.30339	0.869318	6.10063	1.05651e-09	6.18405e-08
Rcn1	39.0839	5.25582	1.3156	3.99501	6.46912e-05	0.000994387
Gbp11	4.60975	5.22714	0.679896	7.68814	1.49289e-14	2.07794e-12
Tgtp1	44.8108	5.21058	0.507497	10.2672	9.90261e-25	3.50097e-22
Sirpa	1.58872	5.19467	1.29288	4.0179	5.87195e-05	0.000917758
Cd36	1.79924	5.16062	1.04094	4.95766	7.13459e-07	2.08292e-05
Gm20756	1.76399	5.13354	1.07917	4.75693	1.96556e-06	5.04284e-05
Cadm2	1.76823	5.13252	1.14585	4.47923	7.4911e-06	0.00016328
Nrn1	1.76207	5.11631	1.26977	4.02932	5.59374e-05	0.000878157
Col3a1	1.49805	5.10756	1.32167	3.86447	0.000111332	0.00156173
Map2	117.686	5.08638	0.655807	7.75592	8.77034e-15	1.28127e-12
Pygo1	4.71929	5.08638	0.910772	5.58469	2.34111e-08	1.00691e-06
Iigp1	6.9389	5.06649	1.07373	4.71859	2.37489e-06	5.94631e-05
Elavl4	1.94554	5.05717	0.933894	5.41514	6.12398e-08	2.4003e-06
Sema5b	2.50059	5.0323	0.976258	5.15468	2.54062e-07	8.33221e-06
Clgn	1.2093	5.03152	1.6788	2.99709	0.00272568	0.0207145
Tgtp2	15.5229	5.03135	0.546199	9.21157	3.21392e-20	8.35478e-18
Serpina3h	37.7991	5.0064	0.567357	8.82406	1.10381e-18	2.32286e-16
Tnfsf10	2.13468	4.99142	1.01355	4.92468	8.44966e-07	2.42475e-05
Fam179a	15.8141	4.95593	0.53744	9.22136	2.93365e-20	7.74001e-18
Ifi44	9.58855	4.95017	1.28976	3.83806	0.00012401	0.00169932
Gbp7	49.0884	4.94424	0.488956	10.1118	4.89679e-24	1.60297e-21
Tfpi	30.8959	4.93536	0.656529	7.51736	5.5894e-14	7.21195e-12
Heph	4.35503	4.93394	0.99037	4.98191	6.29583e-07	1.85795e-05
Aldh3a1	1.77827	4.92741	0.986305	4.99582	5.85848e-07	1.74051e-05
Fas	6.12247	4.92256	0.784873	6.27179	3.56918e-10	2.29427e-08
Adgrl3	4.20528	4.90578	0.770526	6.36679	1.93031e-10	1.33213e-08
Casp4	25.2782	4.89897	0.575622	8.51075	1.72819e-17	3.35705e-15
9330159F19Rik	2.64931	4.88794	1.03214	4.73574	2.18254e-06	5.53526e-05
Ccl20	21.0803	4.88615	0.794732	6.14817	7.83834e-10	4.72895e-08
Kl	3.89245	4.86865	0.985428	4.94065	7.7863e-07	2.25449e-05
Kng2	2.24838	4.86486	0.853128	5.70237	1.18151e-08	5.52526e-07
Nfia	28.9979	4.85014	0.472815	10.258	1.08921e-24	3.77529e-22
Ror1	2.49005	4.8338	0.875957	5.51831	3.42273e-08	1.43034e-06
Col6a2	40.3272	4.80953	0.252178	19.072	4.31857e-81	2.54464e-77
Prokr1	16.2364	4.79425	0.896192	5.34958	8.81583e-08	3.27672e-06
Pdgfra	3.21702	4.79196	0.960862	4.98715	6.12768e-07	1.81743e-05
Cxcl5	306.674	4.79088	0.914924	5.23637	1.63767e-07	5.56714e-06
Msrb2	2.78351	4.76545	0.985262	4.83673	1.31991e-06	3.5459e-05
Sh3rf3	2.12336	4.7469	0.930402	5.10199	3.36099e-07	1.06283e-05
Wnt2	5.4412	4.7396	0.826735	5.73292	9.8716e-09	4.67829e-07
Cdh18	1.15129	4.71888	1.51516	3.11444	0.00184293	0.0152195
Itih2	72.9207	4.71127	1.51275	3.11438	0.00184335	0.0152195
Gbp3	16.4416	4.69764	0.651735	7.20789	5.68245e-13	6.05112e-11
Siglec15	7.8206	4.69394	1.34214	3.49734	0.000469915	0.00506814
Icam1	11.0803	4.69383	0.910392	5.15584	2.525e-07	8.32732e-06
Fmo3	2.875	4.67896	1.18958	3.93329	8.37917e-05	0.00124005
Mybpc1	1.97714	4.67663	1.00812	4.63897	3.50141e-06	8.36412e-05
Triqk	21.45	4.62781	1.12978	4.0962	4.19981e-05	0.000694481
Ptgis	1.26091	4.62302	1.19513	3.86823	0.00010963	0.00154416
Serpina3i	8.13072	4.61246	0.695653	6.6304	3.3477e-11	2.65369e-09
Tmem74	2.81131	4.59523	1.53396	2.99566	0.00273847	0.0207582
Ppp2r2b	52.2496	4.59399	1.19431	3.84657	0.000119782	0.001654
Slc9a9	2.47858	4.58538	0.936569	4.89593	9.78423e-07	2.75847e-05
D330045A20Rik	5.95833	4.54446	1.72028	2.64169	0.00824933	0.0491319
Sptssb	1.02807	4.54253	1.47569	3.07824	0.00208228	0.0167311
Ddr2	53.0283	4.54144	1.18723	3.82524	0.000130647	0.00177649
Dgkk	2.08391	4.52426	0.801612	5.64396	1.66184e-08	7.47487e-07
Apobec1	3.32091	4.51136	0.81326	5.54726	2.90184e-08	1.22133e-06
Tprg	5.24587	4.4839	0.705762	6.35328	2.10766e-10	1.4385e-08
Pou4f1	2.68244	4.46448	1.00113	4.45946	8.21671e-06	0.000176915
Wdr17	2.27508	4.45107	0.915775	4.86044	1.17128e-06	3.22002e-05
Sp100	1.7488	4.43274	0.928061	4.77634	1.78513e-06	4.61341e-05
Cpa6	1.30421	4.42039	1.05915	4.17354	2.99903e-05	0.000528554
Rhox5	1.09966	4.40676	1.26605	3.48071	0.000500089	0.00533821
Gbp10	13.6812	4.39246	0.849342	5.1716	2.32096e-07	7.75569e-06
Aqp4	0.928518	4.38148	1.5837	2.76662	0.00566415	0.0366625
Gbp2	59.7446	4.37619	0.523351	8.36188	6.1729e-17	1.14861e-14
A630001G21Rik	2.20042	4.37209	0.88086	4.96343	6.92593e-07	2.0371e-05
Fzd8	55.2889	4.36818	0.812748	5.37458	7.67618e-08	2.91367e-06
Lhx6	1.27187	4.35939	1.29079	3.37731	0.000731988	0.00722368
Acss3	1.06594	4.33381	1.52529	2.84129	0.00449308	0.0305595
Slc41a2	41.0202	4.3152	0.724926	5.95261	2.63901e-09	1.41793e-07
Bmper	11.8647	4.304	1.37538	3.12932	0.00175214	0.0146097
Elovl4	29.2271	4.29257	0.977662	4.39064	1.13015e-05	0.000232029
Elfn2	0.881165	4.28893	1.53786	2.78889	0.00528888	0.0347423
Caps2	1.20784	4.2753	1.24697	3.42855	0.000606808	0.00618225
Col6a1	321.028	4.26655	0.417605	10.2167	1.66923e-24	5.56734e-22
Nyx	3.04823	4.26266	0.988838	4.31077	1.62684e-05	0.000315672
Soga3	22.2805	4.24241	1.03028	4.11773	3.82623e-05	0.000645384
Prdm6	20.5612	4.24173	1.17605	3.60677	0.000310028	0.00364143
Cxcr4	3.98892	4.24172	0.669375	6.33685	2.34517e-10	1.58834e-08
Tnr	0.846739	4.2396	1.60698	2.63824	0.0083337	0.0495176
Rerg	27.0643	4.23062	1.31339	3.22114	0.0012768	0.0112289
Mrc2	2.29443	4.22145	0.962293	4.38686	1.14997e-05	0.000235278
Nova1	6.36943	4.20836	0.763257	5.51369	3.51395e-08	1.465e-06
Rgs22	1.52321	4.20401	0.890111	4.72302	2.32366e-06	5.83457e-05
Abi3bp	219.901	4.18396	0.858458	4.87381	1.09466e-06	3.04251e-05
Ifi205	5.66236	4.15767	1.19003	3.49376	0.000476266	0.00511169
Rnf150	76.9581	4.15303	1.31504	3.1581	0.00158799	0.013444
Fam46a	23.0483	4.1521	0.591922	7.01461	2.30597e-12	2.1454e-10
Eln	29.0086	4.12964	0.654054	6.31391	2.72074e-10	1.80807e-08
8430436N08Rik	1.55169	4.1008	1.42504	2.87767	0.0040062	0.0279139
Scn2a1	2.54244	4.10019	1.37679	2.97808	0.00290065	0.0217727
Cdk15	1.8781	4.01799	1.0829	3.7104	0.000206931	0.0025998
Pcdh18	5.74304	4.00971	0.719075	5.5762	2.45824e-08	1.04962e-06
Rtp1	1.76318	3.99525	0.950334	4.20405	2.62179e-05	0.000473786
Igf1	7.75366	3.98743	0.923467	4.31789	1.5753e-05	0.000308038
Igf2	82.7543	3.98496	0.953934	4.1774	2.9486e-05	0.000521121
Tnik	107.786	3.98267	0.950975	4.18798	2.81449e-05	0.000500018
Snta1	53.595	3.98146	0.842118	4.72791	2.26843e-06	5.72025e-05
Car6	2.73446	3.94692	0.94163	4.19159	2.77011e-05	0.000493729
Vnn3	2.37321	3.93382	1.34749	2.91936	0.00350749	0.0252348
Chrd	1.08028	3.86897	1.45437	2.66024	0.00780855	0.0470295
Cadps2	9.19963	3.86702	0.921776	4.19518	2.72652e-05	0.000488811
Ifi204	18.4274	3.85465	1.10708	3.48182	0.000498012	0.00532568
Esr1	4.34494	3.84368	0.83401	4.60867	4.05244e-06	9.45053e-05
Il2rb	1.95692	3.80428	0.932888	4.07796	4.5433e-05	0.000744319
Steap3	8.61555	3.78834	0.735326	5.15192	2.57834e-07	8.42228e-06
Fgb	5.45188	3.77369	0.826002	4.56862	4.90935e-06	0.000112558
Slc39a8	3.40698	3.76782	0.800201	4.7086	2.49426e-06	6.19257e-05
Sepp1	27.6793	3.76074	0.85487	4.39919	1.08655e-05	0.000224642
Fez1	4.97324	3.74959	1.26122	2.973	0.00294905	0.021996
Hlf	5.96898	3.743	0.757069	4.94406	7.65117e-07	2.2245e-05
Gbp6	30.49	3.73864	0.630249	5.932	2.99263e-09	1.57912e-07
Tmem56	3.76721	3.73846	0.94973	3.93634	8.27346e-05	0.00122796
Wnt5b	1.16206	3.72229	1.2604	2.95327	0.00314425	0.0231098
Cfap58	2.2999	3.71862	1.15645	3.21556	0.00130191	0.0114043
Ephx4	5.87762	3.70903	1.04414	3.55225	0.000381957	0.00428962
Serpinb5	29.473	3.6784	0.716445	5.13424	2.8328e-07	9.13784e-06
Fam184b	22.4329	3.67233	0.330202	11.1215	9.8629e-29	4.35866e-26
A830018L16Rik	10.3609	3.67125	1.24485	2.94916	0.00318643	0.0233236
Rgs9	57.0442	3.67095	0.366092	10.0274	1.15508e-23	3.71241e-21
Ispd	12.5501	3.61865	0.669258	5.40696	6.41049e-08	2.50151e-06
3110039I08Rik	48.4814	3.60887	0.309638	11.6551	2.16069e-31	1.15741e-28
Hnf4g	4.07836	3.60249	0.981555	3.67019	0.000242373	0.00297737
2610203C22Rik	1.15762	3.60027	1.16184	3.09877	0.00194324	0.0158521
Igfbp1	13.4642	3.59882	1.35398	2.65797	0.00786134	0.0473153
Aldh1a1	2.6065	3.58595	0.698889	5.13093	2.88311e-07	9.21606e-06
Fam49a	1.99535	3.57712	1.05043	3.4054	0.000660663	0.00661674
Aqp1	144.548	3.57519	0.792983	4.50853	6.52785e-06	0.000144241
Atp6v0d2	1.26683	3.56411	1.28757	2.76809	0.00563851	0.0365366
Tlr1	19.8191	3.53851	0.485514	7.28816	3.14207e-13	3.58337e-11
Flrt2	68.901	3.5358	0.626523	5.64352	1.66606e-08	7.47487e-07
Gpr85	13.0844	3.49566	1.01176	3.45504	0.000550215	0.00575853
Dzip1	47.2767	3.49269	0.919606	3.79803	0.00014585	0.00194433
Ccdc178	3.83612	3.48183	0.792704	4.39235	1.12132e-05	0.000230751
Mos	1.34662	3.47204	1.22437	2.83577	0.00457151	0.0309857
Arxes2	14.812	3.40149	0.417562	8.14606	3.75977e-16	6.39053e-14
Tenm4	13.7055	3.38616	0.699801	4.83875	1.3066e-06	3.53424e-05
Apol10b	0.821288	3.38202	1.24032	2.72673	0.00639661	0.040168
Hepacam	5.93958	3.34401	0.54378	6.14958	7.76906e-10	4.70321e-08
Plekhg1	5.62619	3.3425	0.695864	4.80338	1.56009e-06	4.09772e-05
Rarb	2.14553	3.33237	0.943694	3.53119	0.00041369	0.00459058
Brdt	33.2609	3.32349	0.678509	4.89822	9.67083e-07	2.73522e-05
Lyg2	0.932699	3.29625	1.16815	2.82178	0.00477586	0.0320877
Car13	34.8762	3.29269	0.734811	4.481	7.42944e-06	0.000162136
Adamts12	1.0607	3.28526	1.02122	3.21701	0.00129536	0.0113694
A830082K12Rik	1.51202	3.25463	1.04389	3.1178	0.00182209	0.0151004
1700011I03Rik	3.86042	3.25256	1.13725	2.86003	0.00423601	0.0291135
Cfi	71.1863	3.24175	0.966686	3.35346	0.000798073	0.00768803
D630039A03Rik	18.9073	3.22612	0.674624	4.7821	1.73472e-06	4.50778e-05
Slc2a6	2.9418	3.22331	0.721348	4.46845	7.87869e-06	0.000170249
Masp1	295.491	3.21883	0.895259	3.59541	0.000323879	0.00377128
Olfml3	15.8318	3.21512	0.973194	3.30368	0.000954263	0.00889479
1700104L18Rik	1.64518	3.20708	1.15204	2.78381	0.00537239	0.0351733
Ccdc7b	0.874165	3.20289	1.19	2.69151	0.00711296	0.0437709
Fam131b	8.8598	3.20099	0.392142	8.16284	3.27228e-16	5.72713e-14
Rragd	21.1019	3.18693	0.336794	9.46254	3.00557e-21	8.56928e-19
Ankrd6	44.7394	3.18425	0.516358	6.16676	6.97022e-10	4.24871e-08
Abca6	8.02575	3.16484	1.07482	2.94454	0.00323434	0.0235901
Ppp1r14c	19.3815	3.1616	0.995486	3.17593	0.00149355	0.0127666
Gm14403	4.67404	3.16128	0.660985	4.78268	1.72976e-06	4.50322e-05
Nt5e	3.84986	3.14465	0.604206	5.2046	1.94414e-07	6.57106e-06
Lctl	1.45114	3.14347	1.04949	2.99523	0.0027424	0.0207701
2700069I18Rik	6.05463	3.11976	0.988938	3.15465	0.00160689	0.0135655
Nhsl2	1.66179	3.09961	1.15312	2.68801	0.00718794	0.0440511
Mertk	13.7023	3.08746	0.711071	4.34198	1.41203e-05	0.00028172
St6galnac3	58.409	3.08151	0.741448	4.15608	3.23758e-05	0.000562187
Megf10	4.67763	3.0463	0.817162	3.72791	0.000193077	0.00244836
Sp5	11.5844	3.04256	0.922527	3.29807	0.000973509	0.00901925
Antxr1	11.492	3.04084	0.812614	3.74205	0.000182526	0.00233975
Chst9	12.6409	3.03218	0.32958	9.20014	3.57494e-20	9.02774e-18
Pros1	389.021	3.01875	0.780587	3.86728	0.000110054	0.00154891
Rcn3	9.19864	3.01437	0.473725	6.36312	1.97692e-10	1.35449e-08
Ifi47	19.0053	3.01165	0.354414	8.49754	1.93652e-17	3.72085e-15
Islr2	7.66547	3.00298	0.721118	4.16434	3.1226e-05	0.000546518
Gm14393	2.56069	3.00022	0.875944	3.42513	0.000614514	0.00624297
Nlrc5	4.62741	2.97281	0.577175	5.15063	2.59616e-07	8.45164e-06
Hepacam2	1.05599	2.95894	1.01318	2.92044	0.00349539	0.02519
Vcam1	8.20765	2.93448	1.01519	2.89057	0.00384547	0.0269962
Msi1	1.61584	2.90771	0.919386	3.16267	0.00156332	0.0132541
Plxdc1	60.4506	2.89951	0.269836	10.7454	6.22578e-27	2.50121e-24
Gcnt1	50.0791	2.8776	0.477317	6.02869	1.6529e-09	9.30522e-08
Car9	4.41708	2.87686	0.81883	3.51338	0.000442437	0.00482776
Zkscan16	4.69405	2.8702	0.815094	3.52132	0.000429409	0.00473233
A930012L18Rik	3.85825	2.86793	0.793919	3.61237	0.000303407	0.00359232
4930447F24Rik	1.2845	2.86507	0.957519	2.99218	0.00276996	0.0209519
Bambi	3.7048	2.86122	0.789814	3.62265	0.000291605	0.00347701
Lsp1	33.4395	2.86074	0.622269	4.59727	4.28065e-06	9.89137e-05
Clec2d	97.0911	2.84928	0.565278	5.04048	4.64355e-07	1.42014e-05
Ackr3	57.3556	2.84915	0.594262	4.79444	1.63133e-06	4.26583e-05
Atp2b4	32.651	2.84664	0.614574	4.63188	3.62355e-06	8.60933e-05
Gata3	16.0431	2.84174	0.720645	3.94333	8.03583e-05	0.00119772
Qpct	3.67749	2.84107	0.947345	2.99898	0.00270881	0.0206217
1500015O10Rik	4.18116	2.83317	0.58525	4.84096	1.2921e-06	3.50986e-05
Ifitm3	131.653	2.83122	0.40166	7.0488	1.80465e-12	1.74321e-10
Shank1	5.48253	2.79158	0.659617	4.23212	2.31499e-05	0.000425832
Arhgef15	2.72485	2.78911	0.74015	3.76831	0.000164358	0.00213944
Cd248	3.07716	2.78851	1.00432	2.77651	0.00549458	0.0357745
Rgs2	15.8249	2.76613	0.463396	5.96926	2.38327e-09	1.29628e-07
Ak5	8.91188	2.76453	0.52301	5.2858	1.25156e-07	4.44253e-06
Gm10825	3.49971	2.75155	0.719823	3.82254	0.000132083	0.00179132
Eomes	17.5573	2.71098	0.512763	5.28701	1.24332e-07	4.42218e-06
Smco4	3.87141	2.70891	0.679397	3.98722	6.68515e-05	0.00102138
Fhl1	282.817	2.70633	0.417184	6.48715	8.74727e-11	6.46969e-09
Figf	59.7566	2.69602	0.413751	6.51605	7.21826e-11	5.45287e-09
Ssc5d	14.0816	2.69386	0.508106	5.30177	1.14688e-07	4.11226e-06
Gm12185	5.69301	2.68288	0.665461	4.03161	5.53954e-05	0.000871197
Gm4371	1.54598	2.68105	1.01115	2.65149	0.00801383	0.0480113
Ogfrl1	9.71619	2.67441	0.863001	3.09896	0.00194199	0.0158521
Akr1b7	3.64034	2.66754	0.732204	3.64317	0.0002693	0.00325166
Kcnj2	7.89846	2.6462	0.750971	3.52371	0.000425557	0.0046928
B3galt1	57.4067	2.64467	0.750255	3.52502	0.000423444	0.00467977
Ankrd34a	18.7725	2.64192	0.625237	4.22547	2.38446e-05	0.000435436
Ddx60	15.7037	2.62868	0.674808	3.89545	9.80182e-05	0.0014129
Fcgrt	30.9809	2.59226	0.462406	5.60602	2.07036e-08	9.04067e-07
Il16	2.22514	2.59004	0.773928	3.34662	0.000818043	0.00784195
Cnih3	1.45719	2.56401	0.899558	2.8503	0.0043678	0.0298914
Afm	8.03075	2.54429	0.721378	3.52698	0.000420323	0.00465542
Nr1h4	45.6365	2.5426	0.376656	6.75046	1.47377e-11	1.25249e-09
Cebpd	227.92	2.54251	0.5693	4.46603	7.96857e-06	0.000171781
Rsph4a	3.50801	2.53586	0.899864	2.81805	0.00483167	0.0324011
Zfp385b	6.68736	2.5231	0.931126	2.70973	0.00673387	0.0419284
Apol9b	8.79147	2.51634	0.785945	3.20167	0.00136633	0.0118627
Vnn1	14.153	2.51297	0.554212	4.5343	5.77945e-06	0.00013031
Cers4	53.1529	2.51233	0.388883	6.46038	1.04442e-10	7.59763e-09
Ifi27l2a	1.80938	2.50876	0.864447	2.90215	0.00370609	0.0262681
Slco1a6	1.85957	2.5026	0.742666	3.36975	0.000752357	0.00736401
Ephb6	7.17639	2.50241	0.886428	2.82303	0.00475728	0.0319994
Tgm2	222.518	2.50093	0.450583	5.55043	2.84966e-08	1.20223e-06
P2rx7	23.7144	2.49247	0.390241	6.387	1.69166e-10	1.18196e-08
Taf9b	22.7291	2.49098	0.479417	5.19586	2.0378e-07	6.87446e-06
Add2	40.0876	2.49036	0.657491	3.78768	0.000152061	0.00201197
Tlr6	2.59859	2.47598	0.86461	2.86369	0.00418734	0.0288801
Tnxb	8.08607	2.47513	0.693366	3.56974	0.000357338	0.00407002
Ifit1bl2	6.00219	2.47418	0.599922	4.12417	3.72067e-05	0.00063189
Il7	39.7734	2.47412	0.592105	4.17851	2.93431e-05	0.000519217
Mpz	2.61817	2.47237	0.723002	3.41959	0.000627163	0.00634232
Cldn19	3.78084	2.46557	0.736453	3.3479	0.000814254	0.0078141
Cxcl1	358.269	2.46013	0.847936	2.90131	0.00371606	0.0263112
A730090N16Rik	2.95222	2.45955	0.719633	3.41778	0.000631336	0.00637721
Paqr9	4.19586	2.4529	0.77229	3.17613	0.00149252	0.0127641
BC024139	1.93261	2.45284	0.727986	3.36935	0.000753451	0.00737065
Arxes1	4.04607	2.4499	0.803069	3.05067	0.00228329	0.0180162
Fam212b	71.3975	2.44014	0.507248	4.81054	1.5052e-06	3.9772e-05
Snca	41.6925	2.42857	0.578469	4.19827	2.68957e-05	0.000484077
Serpini1	28.7811	2.40213	0.336083	7.14745	8.84022e-13	9.24666e-11
Il33	11.8456	2.39823	0.481828	4.97737	6.44554e-07	1.89896e-05
Nr2f1	18.6474	2.39128	0.717228	3.33406	0.000855888	0.00813406
Pcdhga8	2.22469	2.38997	0.880505	2.71432	0.00664118	0.0414096
Cd74	11.5233	2.38756	0.339538	7.03181	2.03876e-12	1.92723e-10
Cyp4b1	14.4259	2.3741	0.833683	2.84773	0.00440328	0.0300993
Des	5.07018	2.36889	0.635636	3.7268	0.000193926	0.00245737
Cmpk2	17.7566	2.368	0.479305	4.94049	7.79258e-07	2.25449e-05
Ddit4l	26.8634	2.36288	0.599177	3.94354	8.02876e-05	0.00119767
Ptgds	265.717	2.3575	0.440561	5.35112	8.74097e-08	3.26668e-06
Mum1l1	93.2109	2.34968	0.373462	6.29161	3.14182e-10	2.05431e-08
Aox1	2.3166	2.34746	0.867252	2.70678	0.00679398	0.0422439
Ism2	14.505	2.34077	0.395045	5.92534	3.11658e-09	1.62993e-07
Dlec1	33.1883	2.34071	0.420972	5.56026	2.69367e-08	1.14461e-06
Rtp4	44.9277	2.34058	0.366135	6.39269	1.62995e-10	1.14792e-08
Kcnh2	114.671	2.32509	0.687522	3.38185	0.000720004	0.00713426
Btbd17	1.60527	2.31769	0.850978	2.72356	0.00645832	0.0404979
Prkg1	70.8016	2.31747	0.58921	3.93318	8.383e-05	0.00124005
2310001H17Rik	12.2025	2.31541	0.425139	5.44625	5.14428e-08	2.04349e-06
Mybpc2	6.53281	2.31428	0.538003	4.30162	1.69555e-05	0.000327208
Casp14	25.8991	2.30582	0.59171	3.89688	9.74397e-05	0.00140837
Lgals3bp	160.357	2.30545	0.524948	4.39177	1.12433e-05	0.000231102
5430402O13Rik	1.98818	2.29838	0.771995	2.9772	0.00290893	0.0217979
Kif21b	3.46543	2.29609	0.808547	2.83978	0.00451446	0.0306813
9430037G07Rik	3.9094	2.28912	0.725976	3.15317	0.00161508	0.0136211
Pcdhga4	11.8833	2.2866	0.553038	4.13461	3.55565e-05	0.000609042
Arl4a	246.296	2.28057	0.386481	5.90086	3.61611e-09	1.85281e-07
Cyp2u1	32.5294	2.25168	0.507473	4.43703	9.12082e-06	0.00019332
Fscn1	2.62302	2.24756	0.682672	3.29229	0.000993747	0.00917309
Gab3	1.97261	2.24394	0.794002	2.82612	0.00471158	0.0317593
Agt	102.004	2.23886	0.465812	4.80636	1.53702e-06	4.04916e-05
Dtna	419.241	2.23507	0.426649	5.23866	1.61744e-07	5.50897e-06
Spp1	11861.9	2.22865	0.466325	4.77917	1.76019e-06	4.55562e-05
Ifit1bl1	98.0815	2.2219	0.515249	4.31228	1.61578e-05	0.00031387
Lpcat2b	2.0331	2.21001	0.800364	2.76125	0.00575804	0.0370809
Plagl1	131.225	2.20959	0.564565	3.9138	9.08565e-05	0.00132624
Rimklb	3.43715	2.20139	0.690301	3.18903	0.00142751	0.0123214
Akr1c14	92.2551	2.1764	0.674214	3.22805	0.00124635	0.0110159
Nxpe4	22.6285	2.17468	0.309852	7.01843	2.24368e-12	2.09849e-10
Gpr155	32.4086	2.16262	0.611046	3.53921	0.000401321	0.00447353
Pcdhb15	13.5225	2.15858	0.547337	3.94378	8.02075e-05	0.00119749
Mcc	930.378	2.15405	0.438598	4.91122	9.05095e-07	2.57639e-05
Gem	49.4471	2.15038	0.54799	3.92413	8.70454e-05	0.00128439
1190005I06Rik	8.47545	2.13623	0.60158	3.55103	0.000383728	0.00430404
Ctso	143.717	2.13346	0.403297	5.29006	1.22279e-07	4.3579e-06
Kbtbd11	2.2872	2.1231	0.740803	2.86595	0.00415764	0.0287201
Tmem229b	26.5564	2.11911	0.288729	7.33944	2.1449e-13	2.49443e-11
Col16a1	237.639	2.11688	0.264258	8.01065	1.14104e-15	1.81713e-13
Itgb3	2.98826	2.11409	0.783049	2.69982	0.00693772	0.0429405
Parp14	165.979	2.11182	0.337979	6.24839	4.14716e-10	2.61819e-08
Rtn4rl1	3.42778	2.10843	0.63242	3.33391	0.000856338	0.00813406
Zfhx4	304.108	2.09827	0.704768	2.97725	0.0029085	0.0217979
Inhbb	152.803	2.06464	0.33647	6.13618	8.45308e-10	5.04814e-08
Camk4	12.3172	2.04157	0.480459	4.2492	2.14535e-05	0.000399687
Gbp4	64.1975	2.03807	0.377586	5.39761	6.75326e-08	2.61793e-06
1700007G11Rik	3.01144	2.00715	0.671948	2.98706	0.00281674	0.021224
Txlnb	8.51837	2.00652	0.40019	5.01392	5.33316e-07	1.61153e-05
Gjb2	7.22192	1.99509	0.740634	2.69376	0.00706512	0.0435309
Hey2	8.00373	1.98988	0.621561	3.20143	0.00136748	0.0118669
Foxn1	24.7727	1.98549	0.577374	3.43883	0.00058424	0.00602193
9330182L06Rik	68.3309	1.98329	0.672211	2.95039	0.00317372	0.0232691
Daam2	63.8693	1.97004	0.271297	7.26157	3.82622e-13	4.22725e-11
Fam171b	58.932	1.95024	0.407362	4.78749	1.68883e-06	4.40317e-05
Itga7	300.112	1.94007	0.257383	7.53767	4.78438e-14	6.31146e-12
Cldn2	323.043	1.89915	0.209114	9.08191	1.06688e-19	2.58345e-17
3110021A11Rik	3.02483	1.89673	0.651443	2.91158	0.00359601	0.0256835
Trim66	2.77952	1.89291	0.718493	2.63455	0.00842488	0.0499251
Hist1h2bf	3.65697	1.89187	0.582575	3.24742	0.00116455	0.0104021
Mycn	150.829	1.88445	0.284686	6.61941	3.60634e-11	2.80669e-09
H2-M3	135.807	1.88319	0.17511	10.7544	5.65211e-27	2.32354e-24
Pcdhb14	34.0581	1.88308	0.208808	9.01823	1.91157e-19	4.44615e-17
Rgag4	18.2389	1.88197	0.353792	5.31942	1.04098e-07	3.75538e-06
Pcdhgb2	20.4935	1.87683	0.299591	6.26464	3.73698e-10	2.38478e-08
Tnfrsf1b	171.984	1.8639	0.14769	12.6203	1.63147e-36	1.37331e-33
Nfkbie	201.63	1.86228	0.364084	5.11499	3.13765e-07	9.9756e-06
Abcg2	100.895	1.86141	0.264477	7.03808	1.94901e-12	1.87242e-10
Gm17769	6.92262	1.86046	0.443798	4.19213	2.76353e-05	0.000493444
Pcdhga2	5.07407	1.85482	0.698552	2.65524	0.0079252	0.0476024
Psmb8	29.6364	1.84814	0.498837	3.70491	0.000211468	0.0026474
Ldhb	542.884	1.84292	0.407283	4.5249	6.04231e-06	0.000134861
Ust	65.5973	1.83951	0.349474	5.26366	1.41219e-07	4.91403e-06
Ugt1a6b	4.23969	1.83589	0.530208	3.46258	0.000535026	0.00564636
Sept1	9.6036	1.83155	0.374008	4.89709	9.72645e-07	2.74656e-05
Mmp28	17.0717	1.82568	0.511256	3.57098	0.000355651	0.00406127
Fgf5	8.68824	1.8246	0.564361	3.23303	0.00122483	0.0108692
Lepr	8.11068	1.81192	0.484929	3.73646	0.00018663	0.00238199
Matn2	20.5276	1.79882	0.306821	5.86279	4.55166e-09	2.28579e-07
Clybl	188.878	1.79095	0.424187	4.22208	2.42053e-05	0.000441566
Eya1	927.112	1.78958	0.444003	4.03055	5.5647e-05	0.000874375
Hey1	11.1319	1.77153	0.50248	3.52558	0.000422562	0.00467436
Pak3	279.516	1.76801	0.186878	9.4608	3.05593e-21	8.57454e-19
Ptpn7	6.87746	1.73615	0.658244	2.63754	0.00835097	0.0495869
Atp1b2	66.0079	1.73016	0.2917	5.93129	3.00563e-09	1.58127e-07
Mapk10	5.34069	1.71968	0.527063	3.26276	0.00110332	0.0099864
Dnajc12	47.6959	1.70773	0.408206	4.18351	2.87049e-05	0.000509453
Chrnb2	6.96536	1.70404	0.473286	3.60045	0.000317672	0.0037164
Rd3	14.91	1.69629	0.448649	3.78089	0.000156268	0.00205226
Car12	619.852	1.68226	0.491243	3.4245	0.000615922	0.00625367
Ankrd35	5.28043	1.67965	0.567728	2.95855	0.0030909	0.0227753
Papln	591.104	1.6758	0.488798	3.42841	0.000607139	0.00618225
A530072M11Rik	4.88521	1.67549	0.543923	3.08038	0.00206738	0.0166417
Gm8773	11.8167	1.67401	0.486687	3.4396	0.000582568	0.0060082
Tex26	30.886	1.67289	0.323899	5.16484	2.40642e-07	7.98093e-06
Pcdhb18	136.663	1.66744	0.426299	3.91142	9.17533e-05	0.00133712
Slc52a3	27.4889	1.66595	0.418266	3.983	6.80513e-05	0.00103613
Fmo5	9.39284	1.63939	0.400432	4.09404	4.23917e-05	0.000700334
Csf1	1686.42	1.63073	0.515101	3.16584	0.00154635	0.0131404
Cp	2288.39	1.62715	0.390154	4.17053	3.03896e-05	0.000533004
Zic5	12.9494	1.62651	0.44333	3.66885	0.000243644	0.0029909
Gprc5b	211.213	1.62558	0.528551	3.07554	0.00210122	0.0168527
Rasl11a	919.069	1.62334	0.473009	3.43194	0.000599283	0.00613761
A930041C12Rik	6.14072	1.61925	0.586667	2.76008	0.00577865	0.0371993
Hist1h3g	14.6599	1.6098	0.399083	4.03374	5.48968e-05	0.000867213
Pcdhgb8	5.50206	1.60939	0.528967	3.04252	0.00234604	0.018407
Myl4	7.63497	1.59671	0.516824	3.08947	0.00200516	0.0162072
Snx10	150.256	1.58311	0.195874	8.08229	6.35627e-16	1.04148e-13
Kcnab2	254.014	1.57065	0.257054	6.11018	9.9521e-10	5.88372e-08
Tspan13	663.286	1.55865	0.391089	3.98542	6.73609e-05	0.00102739
Fhl4	14.6491	1.55305	0.526283	2.95098	0.00316772	0.0232348
Nrxn2	32.4151	1.55003	0.310885	4.98586	6.16878e-07	1.82656e-05
Hist1h4k	7.36021	1.54484	0.460217	3.35677	0.00078859	0.00761327
Loxl3	95.2952	1.5393	0.253588	6.07007	1.27856e-09	7.38598e-08
Ripk2	105.911	1.53371	0.260029	5.89824	3.67407e-09	1.87707e-07
Bex1	295.912	1.53152	0.513396	2.98312	0.00285326	0.0214626
Jam3	116.285	1.52375	0.476056	3.20079	0.00137052	0.0118875
Isoc2a	77.7704	1.5166	0.43564	3.48131	0.00049897	0.0053327
Pcdhga3	8.87898	1.51356	0.572865	2.64209	0.00823965	0.0490908
Chchd7	203.318	1.50962	0.292424	5.16243	2.43761e-07	8.05414e-06
Onecut2	245.449	1.49154	0.219582	6.79264	1.10101e-11	9.54048e-10
Klhl5	302.114	1.49111	0.233351	6.38997	1.65918e-10	1.16386e-08
Fkbp14	46.8358	1.48811	0.294571	5.05178	4.37705e-07	1.35032e-05
Pcdhga10	74.9545	1.48805	0.259625	5.73154	9.95232e-09	4.70393e-07
Upp1	77.8754	1.48739	0.374502	3.97164	7.13792e-05	0.00108121
Axin2	26.9675	1.48117	0.427096	3.468	0.000524354	0.00554698
Slc22a15	51.3144	1.48081	0.199186	7.43432	1.05108e-13	1.31772e-11
Chchd10	1903.21	1.47379	0.475894	3.0969	0.00195557	0.0159229
Kcnj16	563.422	1.46899	0.315863	4.65073	3.30764e-06	8.02046e-05
Ppp1r3fos	6.43124	1.46713	0.535606	2.7392	0.00615894	0.0389384
Ccbl2	79.1291	1.44468	0.402727	3.58726	0.000334177	0.00386854
Fgl1	10.4184	1.44136	0.479179	3.00797	0.00262995	0.0201341
Cdsn	369.994	1.4366	0.240073	5.98402	2.17701e-09	1.19512e-07
Ptgr1	126.173	1.43376	0.334964	4.28033	1.8662e-05	0.000354769
Dact3	23.0792	1.42998	0.372044	3.84358	0.000121252	0.0016706
Pcdhb21	23.4436	1.4214	0.495199	2.87037	0.00409997	0.0284119
AA415398	36.3155	1.41583	0.234274	6.04349	1.50812e-09	8.57203e-08
Gsto2	20.5071	1.40274	0.489263	2.86705	0.00414323	0.0286541
Atp1b1	8157.68	1.39789	0.344525	4.05744	4.96135e-05	0.000800198
Psmb10	319.962	1.39775	0.501114	2.78928	0.0052826	0.034714
Dram1	52.7131	1.39619	0.384255	3.63351	0.000279591	0.00335666
Man1c1	91.9899	1.39583	0.386186	3.61439	0.000301059	0.0035669
Slmo1	60.7414	1.38506	0.276242	5.01393	5.33281e-07	1.61153e-05
Hist3h2a	108.232	1.38099	0.19036	7.25465	4.02703e-13	4.39418e-11
Mpp7	858.619	1.37431	0.214067	6.42	1.36271e-10	9.67417e-09
9030624G23Rik	13.679	1.36518	0.429352	3.17963	0.00147463	0.0126478
Gata2	22.308	1.36511	0.386949	3.52788	0.000418896	0.00464253
Cpeb3	53.9113	1.3632	0.512166	2.66163	0.00777631	0.0468963
Clu	2387.51	1.35868	0.363549	3.73727	0.00018603	0.00237605
Lpar1	157.083	1.34739	0.376548	3.57826	0.000345892	0.00397551
Olfml2b	173.188	1.33891	0.362132	3.69729	0.000217914	0.0027223
Acad12	73.8463	1.33224	0.181192	7.35264	1.9433e-13	2.27495e-11
Ntn3	21.626	1.33159	0.442643	3.00826	0.00262748	0.0201239
Flt1	54.3686	1.32864	0.43942	3.02363	0.00249766	0.0193466
Map2k6	56.7667	1.32592	0.372007	3.56424	0.000364905	0.00412432
Tlr2	291.547	1.32353	0.313669	4.21952	2.44827e-05	0.000446165
Pank1	257.715	1.3148	0.3477	3.78141	0.000155943	0.00205226
Angptl2	126.426	1.31457	0.404399	3.25067	0.00115133	0.0103205
Socs3	595.628	1.31247	0.198493	6.6122	3.78653e-11	2.91019e-09
Gad1os	29.0179	1.30487	0.466498	2.79717	0.00515525	0.0340035
Peg10	4453.15	1.30214	0.315191	4.13127	3.60762e-05	0.000616153
Pfn2	1221.65	1.3004	0.221745	5.86439	4.50784e-09	2.27023e-07
Cdkl5	53.8541	1.29725	0.263631	4.92069	8.62377e-07	2.46671e-05
Asb5	8.09404	1.29613	0.422022	3.07124	0.00213171	0.0170354
Nudt7	34.7147	1.28924	0.393234	3.27855	0.00104342	0.00954192
Rap1gap	3294.71	1.28489	0.257092	4.99781	5.79855e-07	1.72852e-05
Tnfrsf25	8.80142	1.28082	0.418009	3.0641	0.00218323	0.0173686
Map1a	191.231	1.26311	0.175077	7.21461	5.40879e-13	5.82995e-11
Mturn	365.664	1.26021	0.273382	4.6097	4.03248e-06	9.41639e-05
Stard5	112.005	1.2518	0.229475	5.45507	4.89543e-08	1.95342e-06
Map3k7cl	197.038	1.24495	0.247446	5.03118	4.87472e-07	1.4857e-05
Pcdhb22	188.461	1.22703	0.321666	3.81462	0.000136394	0.00183767
Spdya	37.0463	1.2184	0.292614	4.16383	3.12947e-05	0.000547177
Gm10548	10.8402	1.21535	0.375198	3.23923	0.00119855	0.0106573
Tanc2	354.526	1.21502	0.395671	3.07079	0.00213494	0.0170535
Hpse	76.0878	1.20899	0.161494	7.48631	7.08376e-14	9.0086e-12
Tinagl1	2846.66	1.20696	0.191851	6.29113	3.15164e-10	2.05431e-08
Nceh1	1224.61	1.2069	0.3188	3.78576	0.000153239	0.00202452
Pafah2	454.143	1.20625	0.0973276	12.3937	2.82815e-35	2.17362e-32
Cc2d2a	120.486	1.20317	0.334251	3.59959	0.000318717	0.0037237
Mmp19	19.0421	1.20217	0.319632	3.7611	0.000169165	0.00219424
Cftr	147.886	1.19824	0.22295	5.37447	7.68099e-08	2.91367e-06
Rnf128	649.859	1.18917	0.344825	3.44861	0.000563487	0.00586617
Enc1	1028.09	1.1884	0.160431	7.40759	1.28611e-13	1.5788e-11
Ttll7	401.43	1.18691	0.20571	5.76983	7.93521e-09	3.80137e-07
Pcolce	5104.4	1.18403	0.294709	4.01763	5.87855e-05	0.000917978
Pard6g	122.105	1.18378	0.162508	7.2844	3.23111e-13	3.6613e-11
Pcx	276.074	1.18152	0.178526	6.6182	3.63598e-11	2.80669e-09
Stra6	133.554	1.17538	0.354321	3.31726	0.000909037	0.00855191
Raet1d	27.3675	1.1709	0.348423	3.36058	0.000777792	0.00755026
Avil	8.31216	1.17075	0.351662	3.3292	0.000870955	0.00824631
Gm15408	13.2898	1.16372	0.433553	2.68414	0.00727163	0.0444624
9330159M07Rik	8.20271	1.16264	0.410091	2.83507	0.00458161	0.0310303
Parp12	716.871	1.16046	0.372825	3.11262	0.00185432	0.0152886
Tceal1	28.0871	1.1574	0.436543	2.65129	0.00801851	0.0480113
Alpk1	90.3022	1.15368	0.294999	3.91081	9.19885e-05	0.00133895
Acacb	30.5421	1.14844	0.314868	3.64736	0.000264944	0.00321885
Itgb8	216.843	1.14795	0.204899	5.60251	2.1127e-08	9.15349e-07
Smpd3	11.7929	1.14793	0.398588	2.87999	0.00397693	0.0277647
BC039966	16.8519	1.1479	0.410096	2.7991	0.00512456	0.033839
Pcdhb17	168.019	1.14568	0.318439	3.59781	0.00032091	0.00374438
Cdkn2c	3650.91	1.14361	0.365334	3.13031	0.00174624	0.0145674
Bnc2	292.499	1.14301	0.34163	3.34575	0.000820618	0.00786236
Paqr7	106.886	1.13777	0.214638	5.30089	1.1524e-07	4.12366e-06
AI464131	260.94	1.12824	0.307681	3.66692	0.000245493	0.0030115
Fktn	458.878	1.12514	0.15402	7.30514	2.76968e-13	3.19998e-11
Ggh	339.308	1.1251	0.214747	5.23916	1.61311e-07	5.50482e-06
Axl	3644.12	1.12389	0.279054	4.02749	5.63755e-05	0.000884065
Gm3716	60.6902	1.12272	0.232081	4.83759	1.31423e-06	3.5414e-05
Dkk3	461.132	1.11567	0.275283	4.05282	5.06031e-05	0.000812454
Stat1	605.982	1.11546	0.195663	5.70092	1.19163e-08	5.55791e-07
Aldh2	38.4618	1.11449	0.395874	2.81526	0.00487375	0.032612
Epdr1	229.704	1.11076	0.239109	4.64539	3.39433e-06	8.1746e-05
Samd15	8.24866	1.10142	0.34718	3.17248	0.00151146	0.012901
Hist1h1c	609.254	1.099	0.245248	4.48119	7.42282e-06	0.000162136
Mpv17l	39.9774	1.09443	0.325393	3.36342	0.000769827	0.00749352
Pfkp	1820.82	1.08894	0.23951	4.54653	5.45368e-06	0.000123438
Fam195a	144.341	1.0857	0.258559	4.19905	2.68037e-05	0.000483479
Spsb1	498.42	1.07982	0.148744	7.25957	3.88335e-13	4.26372e-11
Acss2	184.316	1.07948	0.332282	3.24868	0.00115941	0.0103688
Rnf180	100.635	1.072	0.234167	4.57791	4.69638e-06	0.000108237
Fam219a	67.9454	1.06979	0.319112	3.35239	0.000801159	0.00771355
Trp53inp2	1586.22	1.06444	0.245408	4.33746	1.4414e-05	0.000285967
4833419F23Rik	35.6324	1.06429	0.224381	4.74322	2.10343e-06	5.36541e-05
Apold1	32.1373	1.06366	0.299531	3.55108	0.000383659	0.00430404
Efcab2	53.6895	1.06277	0.219555	4.84058	1.29458e-06	3.50986e-05
Xaf1	79.0863	1.0622	0.343499	3.09229	0.00198621	0.0160982
Ppm1e	42.305	1.06007	0.348263	3.04388	0.00233549	0.018365
Ak1	13.6124	1.0591	0.344542	3.07393	0.0021126	0.0169098
Pianp	995.329	1.05858	0.346569	3.05445	0.00225475	0.0178253
Slco5a1	77.027	1.05823	0.234176	4.51894	6.21486e-06	0.000138363
Immp2l	35.6659	1.05779	0.208701	5.06844	4.01096e-07	1.24608e-05
Adprh	848.07	1.05766	0.163387	6.47331	9.58809e-11	7.06203e-09
B130034C11Rik	12.7368	1.05608	0.315285	3.34959	0.000809304	0.00777503
Azin2	100.765	1.05544	0.142353	7.41428	1.22288e-13	1.51167e-11
L3mbtl3	95.1576	1.04639	0.157853	6.62892	3.38151e-11	2.66853e-09
Jazf1	83.4147	1.04585	0.18755	5.57636	2.45597e-08	1.04962e-06
Herc6	375.085	1.04398	0.215761	4.8386	1.30757e-06	3.53424e-05
Dagla	138.927	1.04018	0.137157	7.58389	3.3535e-14	4.59534e-12
Irf1	727.301	1.03991	0.281876	3.68925	0.000224917	0.00279773
Gxylt2	1001.71	1.03623	0.377467	2.74523	0.00604684	0.0384082
Hist1h4h	9.99665	1.03569	0.385009	2.69005	0.00714415	0.0438954
Idh3a	1581.99	1.03337	0.244275	4.23034	2.33337e-05	0.000427874
Tmem241	277.286	1.03292	0.267506	3.8613	0.000112783	0.00157478
Tsga10	44.5428	1.03267	0.244008	4.23212	2.31501e-05	0.000425832
Ssbp2	238.233	1.03267	0.233706	4.41866	9.93146e-06	0.000208008
Gm10516	26.2365	1.02706	0.324431	3.16573	0.00154693	0.0131404
Sgcb	183.271	1.02435	0.321478	3.18637	0.00144069	0.0124109
Ndufb6	635.438	1.02407	0.220354	4.64737	3.362e-06	8.10779e-05
Pcdh19	1313.39	1.02311	0.263393	3.88436	0.0001026	0.00146146
Hist1h2ae	17.1866	1.02154	0.343732	2.97191	0.00295952	0.0220368
Sema4a	40.1146	1.01836	0.364404	2.79458	0.00519671	0.0342514
Gm1673	359.767	1.0138	0.315569	3.21261	0.00131535	0.0114891
Gm14322	44.0596	1.01259	0.318143	3.18282	0.00145851	0.0125399
C430049B03Rik	37.6518	1.01215	0.261331	3.87306	0.000107479	0.0015187
Sdc2	850.922	1.01059	0.371295	2.72181	0.00649256	0.0406838
Pcsk9	4762.74	1.00918	0.173446	5.81841	5.94097e-09	2.9091e-07
Pik3r3	528.005	1.00738	0.141814	7.10349	1.21642e-12	1.23579e-10
Aldh3b2	15.6912	1.00612	0.338343	2.97368	0.00294251	0.0219657
Ubash3b	109.37	1.0038	0.177503	5.65511	1.55743e-08	7.09554e-07

## Sheet: up.p.srt
	baseMean	log2FoldChange	lfcSE	stat	pvalue	padj
Gpnmb	121.012	9.54945	0.434357	21.9853	3.98504e-107	7.04435e-103
Col6a2	40.3272	4.80953	0.252178	19.072	4.31857e-81	2.54464e-77
Ptprd	40.8461	9.9285	0.558998	17.7613	1.41045e-70	6.23313e-67
Gulp1	63.3577	9.30969	0.529188	17.5924	2.81636e-69	9.95695e-66
Ptn	31.4889	9.18819	0.564373	16.2803	1.36101e-59	4.00976e-56
Dse	21.2989	9.17138	0.582134	15.7548	6.37009e-56	1.60863e-52
Adamts4	169.18	5.8048	0.371967	15.6057	6.65894e-55	1.47138e-51
Phactr2	28.7154	6.81868	0.463215	14.7204	4.77173e-49	8.43499e-46
C4b	267.01	6.74039	0.465007	14.4952	1.29848e-47	2.08666e-44
Xlr	29.7854	8.20187	0.573344	14.3053	2.0266e-46	2.98534e-43
Fat4	15.3572	8.33061	0.594908	14.0032	1.49043e-44	1.88188e-41
Lox	30.705	7.16011	0.524302	13.6565	1.84764e-42	2.04129e-39
Vegfc	12.9085	8.44892	0.619273	13.6433	2.21366e-42	2.30181e-39
Gria1	13.4428	8.13382	0.619791	13.1235	2.4153e-39	2.37195e-36
Tnfrsf1b	171.984	1.8639	0.14769	12.6203	1.63147e-36	1.37331e-33
Smoc1	10.1263	7.91068	0.63168	12.5233	5.57056e-36	4.47595e-33
Pafah2	454.143	1.20625	0.0973276	12.3937	2.82815e-35	2.17362e-32
Nav3	10.4414	8.14196	0.658045	12.373	3.66083e-35	2.69635e-32
Syk	10.7276	7.62026	0.617964	12.3312	6.15002e-35	4.34856e-32
Medag	58.9425	6.14429	0.499104	12.3107	7.93805e-35	5.39696e-32
Fndc1	12.5356	7.84804	0.638138	12.2984	9.24353e-35	6.05177e-32
Mndal	10.1484	8.10175	0.66109	12.2551	1.57661e-34	9.95348e-32
Nov	10.3583	8.13157	0.674737	12.0515	1.90548e-33	1.16149e-30
Il15	10.3634	7.37918	0.626981	11.7694	5.61404e-32	3.10123e-29
3110039I08Rik	48.4814	3.60887	0.309638	11.6551	2.16069e-31	1.15741e-28
Foxg1	8.45747	7.83763	0.689081	11.374	5.63289e-30	2.69115e-27
Pcdh9	17.3997	7.58317	0.669501	11.3266	9.69052e-30	4.50788e-27
Ifi203	10.1515	8.10274	0.718286	11.2807	1.6353e-29	7.41209e-27
Fam184b	22.4329	3.67233	0.330202	11.1215	9.8629e-29	4.35866e-26
H2-M3	135.807	1.88319	0.17511	10.7544	5.65211e-27	2.32354e-24
Plxdc1	60.4506	2.89951	0.269836	10.7454	6.22578e-27	2.50121e-24
Pax9	11.0355	6.5687	0.620388	10.588	3.38575e-26	1.30108e-23
3110039M20Rik	8.47484	7.83987	0.750065	10.4523	1.43082e-25	5.38141e-23
Capn6	6.67418	6.92339	0.665919	10.3968	2.5652e-25	9.44688e-23
Hexa	40.9194	6.37691	0.620272	10.2808	8.59892e-25	3.10211e-22
Tgtp1	44.8108	5.21058	0.507497	10.2672	9.90261e-25	3.50097e-22
Nfia	28.9979	4.85014	0.472815	10.258	1.08921e-24	3.77529e-22
Col6a1	321.028	4.26655	0.417605	10.2167	1.66923e-24	5.56734e-22
Gbp7	49.0884	4.94424	0.488956	10.1118	4.89679e-24	1.60297e-21
Rgs9	57.0442	3.67095	0.366092	10.0274	1.15508e-23	3.71241e-21
Foxp2	7.02745	7.18829	0.728402	9.86856	5.69743e-23	1.73644e-20
Angpt1	13.527	5.94579	0.606972	9.79583	1.17334e-22	3.51545e-20
Dcn	109.349	6.31448	0.66537	9.49019	2.3061e-21	6.79417e-19
Rragd	21.1019	3.18693	0.336794	9.46254	3.00557e-21	8.56928e-19
Pak3	279.516	1.76801	0.186878	9.4608	3.05593e-21	8.57454e-19
Hectd2	35.196	5.41137	0.579288	9.34142	9.50515e-21	2.58496e-18
Fam179a	15.8141	4.95593	0.53744	9.22136	2.93365e-20	7.74001e-18
Tgtp2	15.5229	5.03135	0.546199	9.21157	3.21392e-20	8.35478e-18
Chst9	12.6409	3.03218	0.32958	9.20014	3.57494e-20	9.02774e-18
Cldn2	323.043	1.89915	0.209114	9.08191	1.06688e-19	2.58345e-17
Nkain2	21.1799	6.0022	0.665533	9.01864	1.90431e-19	4.44615e-17
Pcdhb14	34.0581	1.88308	0.208808	9.01823	1.91157e-19	4.44615e-17
Ank2	111.02	6.04248	0.677246	8.92215	4.57342e-19	1.02335e-16
Serpina3h	37.7991	5.0064	0.567357	8.82406	1.10381e-18	2.32286e-16
Clip4	22.3552	7.30132	0.838141	8.71132	3.00349e-18	6.17358e-16
Casp4	25.2782	4.89897	0.575622	8.51075	1.72819e-17	3.35705e-15
Ifi47	19.0053	3.01165	0.354414	8.49754	1.93652e-17	3.72085e-15
Gbp2	59.7446	4.37619	0.523351	8.36188	6.1729e-17	1.14861e-14
Abca1	3.96811	6.34499	0.775514	8.18166	2.79955e-16	4.99875e-14
Col11a1	10.4151	5.63359	0.689406	8.17165	3.04191e-16	5.37719e-14
Fam131b	8.8598	3.20099	0.392142	8.16284	3.27228e-16	5.72713e-14
Arxes2	14.812	3.40149	0.417562	8.14606	3.75977e-16	6.39053e-14
Npas3	4.49751	6.73269	0.828521	8.12615	4.43149e-16	7.46051e-14
Snx10	150.256	1.58311	0.195874	8.08229	6.35627e-16	1.04148e-13
Col16a1	237.639	2.11688	0.264258	8.01065	1.14104e-15	1.81713e-13
Gabre	6.29428	6.63845	0.838457	7.91747	2.42399e-15	3.72599e-13
Tmod1	18.8069	5.53203	0.706201	7.83351	4.74427e-15	7.10716e-13
Map2	117.686	5.08638	0.655807	7.75592	8.77034e-15	1.28127e-12
Tspan2	4.00861	6.36533	0.820993	7.75321	8.96009e-15	1.29826e-12
Mmp12	4.29492	6.06524	0.783155	7.74461	9.5872e-15	1.36672e-12
Gbp11	4.60975	5.22714	0.679896	7.68814	1.49289e-14	2.07794e-12
Kif26b	7.46666	5.8253	0.763036	7.63438	2.26917e-14	3.13375e-12
Dagla	138.927	1.04018	0.137157	7.58389	3.3535e-14	4.59534e-12
Zcchc24	39.083	5.40716	0.714331	7.56954	3.74534e-14	5.0928e-12
Mt2	4.28139	6.45304	0.85311	7.56413	3.90463e-14	5.22894e-12
Itga7	300.112	1.94007	0.257383	7.53767	4.78438e-14	6.31146e-12
Tfpi	30.8959	4.93536	0.656529	7.51736	5.5894e-14	7.21195e-12
Hpse	76.0878	1.20899	0.161494	7.48631	7.08376e-14	9.0086e-12
Slc22a15	51.3144	1.48081	0.199186	7.43432	1.05108e-13	1.31772e-11
Azin2	100.765	1.05544	0.142353	7.41428	1.22288e-13	1.51167e-11
Enc1	1028.09	1.1884	0.160431	7.40759	1.28611e-13	1.5788e-11
Pknox2	4.42215	5.7651	0.779712	7.39389	1.42595e-13	1.72647e-11
Acad12	73.8463	1.33224	0.181192	7.35264	1.9433e-13	2.27495e-11
Tmem229b	26.5564	2.11911	0.288729	7.33944	2.1449e-13	2.49443e-11
Fktn	458.878	1.12514	0.15402	7.30514	2.76968e-13	3.19998e-11
Tram1l1	4.26151	6.84997	0.93958	7.29047	3.08887e-13	3.54558e-11
Tlr1	19.8191	3.53851	0.485514	7.28816	3.14207e-13	3.58337e-11
Pard6g	122.105	1.18378	0.162508	7.2844	3.23111e-13	3.6613e-11
Daam2	63.8693	1.97004	0.271297	7.26157	3.82622e-13	4.22725e-11
Spsb1	498.42	1.07982	0.148744	7.25957	3.88335e-13	4.26372e-11
Hist3h2a	108.232	1.38099	0.19036	7.25465	4.02703e-13	4.39418e-11
Map1a	191.231	1.26311	0.175077	7.21461	5.40879e-13	5.82995e-11
Gbp3	16.4416	4.69764	0.651735	7.20789	5.68245e-13	6.05112e-11
Serpini1	28.7811	2.40213	0.336083	7.14745	8.84022e-13	9.24666e-11
Pik3r3	528.005	1.00738	0.141814	7.10349	1.21642e-12	1.23579e-10
Ifitm3	131.653	2.83122	0.40166	7.0488	1.80465e-12	1.74321e-10
Abcg2	100.895	1.86141	0.264477	7.03808	1.94901e-12	1.87242e-10
Cd74	11.5233	2.38756	0.339538	7.03181	2.03876e-12	1.92723e-10
Nxpe4	22.6285	2.17468	0.309852	7.01843	2.24368e-12	2.09849e-10
Fam46a	23.0483	4.1521	0.591922	7.01461	2.30597e-12	2.1454e-10
Onecut2	245.449	1.49154	0.219582	6.79264	1.10101e-11	9.54048e-10
Nr1h4	45.6365	2.5426	0.376656	6.75046	1.47377e-11	1.25249e-09
Mnda	14.1042	5.55851	0.833038	6.67258	2.5135e-11	2.07622e-09
Sybu	2.74788	5.60141	0.843125	6.64363	3.06041e-11	2.4816e-09
Ntng1	3.35919	5.90146	0.889341	6.63576	3.22824e-11	2.59389e-09
Serpina3i	8.13072	4.61246	0.695653	6.6304	3.3477e-11	2.65369e-09
L3mbtl3	95.1576	1.04639	0.157853	6.62892	3.38151e-11	2.66853e-09
Mycn	150.829	1.88445	0.284686	6.61941	3.60634e-11	2.80669e-09
Pcx	276.074	1.18152	0.178526	6.6182	3.63598e-11	2.80669e-09
Socs3	595.628	1.31247	0.198493	6.6122	3.78653e-11	2.91019e-09
Figf	59.7566	2.69602	0.413751	6.51605	7.21826e-11	5.45287e-09
Fhl1	282.817	2.70633	0.417184	6.48715	8.74727e-11	6.46969e-09
Adprh	848.07	1.05766	0.163387	6.47331	9.58809e-11	7.06203e-09
Cfh	2.82408	5.83159	0.90191	6.46582	1.00752e-10	7.39e-09
Cers4	53.1529	2.51233	0.388883	6.46038	1.04442e-10	7.59763e-09
Mpp7	858.619	1.37431	0.214067	6.42	1.36271e-10	9.67417e-09
Rtp4	44.9277	2.34058	0.366135	6.39269	1.62995e-10	1.14792e-08
Klhl5	302.114	1.49111	0.233351	6.38997	1.65918e-10	1.16386e-08
P2rx7	23.7144	2.49247	0.390241	6.387	1.69166e-10	1.18196e-08
Adgrl3	4.20528	4.90578	0.770526	6.36679	1.93031e-10	1.33213e-08
Rcn3	9.19864	3.01437	0.473725	6.36312	1.97692e-10	1.35449e-08
Tprg	5.24587	4.4839	0.705762	6.35328	2.10766e-10	1.4385e-08
Cxcr4	3.98892	4.24172	0.669375	6.33685	2.34517e-10	1.58834e-08
Ace2	2.61271	5.7276	0.90601	6.32179	2.58552e-10	1.73781e-08
Eln	29.0086	4.12964	0.654054	6.31391	2.72074e-10	1.80807e-08
Mum1l1	93.2109	2.34968	0.373462	6.29161	3.14182e-10	2.05431e-08
Tinagl1	2846.66	1.20696	0.191851	6.29113	3.15164e-10	2.05431e-08
Ccl2	28.7133	9.05462	1.4403	6.28663	3.24433e-10	2.09306e-08
Fas	6.12247	4.92256	0.784873	6.27179	3.56918e-10	2.29427e-08
Pcdhgb2	20.4935	1.87683	0.299591	6.26464	3.73698e-10	2.38478e-08
Parp14	165.979	2.11182	0.337979	6.24839	4.14716e-10	2.61819e-08
Ankrd6	44.7394	3.18425	0.516358	6.16676	6.97022e-10	4.24871e-08
Hepacam	5.93958	3.34401	0.54378	6.14958	7.76906e-10	4.70321e-08
Ccl20	21.0803	4.88615	0.794732	6.14817	7.83834e-10	4.72895e-08
Inhbb	152.803	2.06464	0.33647	6.13618	8.45308e-10	5.04814e-08
Kcnab2	254.014	1.57065	0.257054	6.11018	9.9521e-10	5.88372e-08
Casp12	102.875	5.30339	0.869318	6.10063	1.05651e-09	6.18405e-08
Loxl3	95.2952	1.5393	0.253588	6.07007	1.27856e-09	7.38598e-08
AA415398	36.3155	1.41583	0.234274	6.04349	1.50812e-09	8.57203e-08
Gcnt1	50.0791	2.8776	0.477317	6.02869	1.6529e-09	9.30522e-08
Cdsn	369.994	1.4366	0.240073	5.98402	2.17701e-09	1.19512e-07
Rgs2	15.8249	2.76613	0.463396	5.96926	2.38327e-09	1.29628e-07
Slc41a2	41.0202	4.3152	0.724926	5.95261	2.63901e-09	1.41793e-07
Gbp6	30.49	3.73864	0.630249	5.932	2.99263e-09	1.57912e-07
Atp1b2	66.0079	1.73016	0.2917	5.93129	3.00563e-09	1.58127e-07
Ism2	14.505	2.34077	0.395045	5.92534	3.11658e-09	1.62993e-07
Sulf2	3.15222	5.79971	0.980282	5.91637	3.29125e-09	1.70115e-07
Arl4a	246.296	2.28057	0.386481	5.90086	3.61611e-09	1.85281e-07
Ripk2	105.911	1.53371	0.260029	5.89824	3.67407e-09	1.87707e-07
Mef2c	3.23567	6.45233	1.09636	5.88521	3.97549e-09	2.01939e-07
Pfn2	1221.65	1.3004	0.221745	5.86439	4.50784e-09	2.27023e-07
Matn2	20.5276	1.79882	0.306821	5.86279	4.55166e-09	2.28579e-07
Dclk1	52.9078	7.63108	1.31152	5.8185	5.93793e-09	2.9091e-07
Pcsk9	4762.74	1.00918	0.173446	5.81841	5.94097e-09	2.9091e-07
Fibin	3.26987	5.66845	0.976154	5.80692	6.36336e-09	3.09876e-07
Ttll7	401.43	1.18691	0.20571	5.76983	7.93521e-09	3.80137e-07
Wnt2	5.4412	4.7396	0.826735	5.73292	9.8716e-09	4.67829e-07
Pcdhga10	74.9545	1.48805	0.259625	5.73154	9.95232e-09	4.70393e-07
Kng2	2.24838	4.86486	0.853128	5.70237	1.18151e-08	5.52526e-07
Stat1	605.982	1.11546	0.195663	5.70092	1.19163e-08	5.55791e-07
Ubash3b	109.37	1.0038	0.177503	5.65511	1.55743e-08	7.09554e-07
Dgkk	2.08391	4.52426	0.801612	5.64396	1.66184e-08	7.47487e-07
Flrt2	68.901	3.5358	0.626523	5.64352	1.66606e-08	7.47487e-07
Fcgrt	30.9809	2.59226	0.462406	5.60602	2.07036e-08	9.04067e-07
Itgb8	216.843	1.14795	0.204899	5.60251	2.1127e-08	9.15349e-07
Serpina3g	7.84808	6.21086	1.11108	5.58993	2.27155e-08	9.79373e-07
Pygo1	4.71929	5.08638	0.910772	5.58469	2.34111e-08	1.00691e-06
Jazf1	83.4147	1.04585	0.18755	5.57636	2.45597e-08	1.04962e-06
Pcdh18	5.74304	4.00971	0.719075	5.5762	2.45824e-08	1.04962e-06
Dlec1	33.1883	2.34071	0.420972	5.56026	2.69367e-08	1.14461e-06
Tgm2	222.518	2.50093	0.450583	5.55043	2.84966e-08	1.20223e-06
Apobec1	3.32091	4.51136	0.81326	5.54726	2.90184e-08	1.22133e-06
Ror1	2.49005	4.8338	0.875957	5.51831	3.42273e-08	1.43034e-06
Nova1	6.36943	4.20836	0.763257	5.51369	3.51395e-08	1.465e-06
Stard5	112.005	1.2518	0.229475	5.45507	4.89543e-08	1.95342e-06
2310001H17Rik	12.2025	2.31541	0.425139	5.44625	5.14428e-08	2.04349e-06
Aspa	2.40209	5.59886	1.03105	5.43023	5.62803e-08	2.22565e-06
Elavl4	1.94554	5.05717	0.933894	5.41514	6.12398e-08	2.4003e-06
Ispd	12.5501	3.61865	0.669258	5.40696	6.41049e-08	2.50151e-06
Gbp4	64.1975	2.03807	0.377586	5.39761	6.75326e-08	2.61793e-06
Fzd8	55.2889	4.36818	0.812748	5.37458	7.67618e-08	2.91367e-06
Cftr	147.886	1.19824	0.22295	5.37447	7.68099e-08	2.91367e-06
Ptgds	265.717	2.3575	0.440561	5.35112	8.74097e-08	3.26668e-06
Prokr1	16.2364	4.79425	0.896192	5.34958	8.81583e-08	3.27672e-06
Mamld1	2.66909	5.75364	1.08044	5.32528	1.00796e-07	3.65116e-06
Rgag4	18.2389	1.88197	0.353792	5.31942	1.04098e-07	3.75538e-06
Ssc5d	14.0816	2.69386	0.508106	5.30177	1.14688e-07	4.11226e-06
Paqr7	106.886	1.13777	0.214638	5.30089	1.1524e-07	4.12366e-06
Ctso	143.717	2.13346	0.403297	5.29006	1.22279e-07	4.3579e-06
Eomes	17.5573	2.71098	0.512763	5.28701	1.24332e-07	4.42218e-06
Ak5	8.91188	2.76453	0.52301	5.2858	1.25156e-07	4.44253e-06
Ust	65.5973	1.83951	0.349474	5.26366	1.41219e-07	4.91403e-06
Gprin3	2.79329	6.24042	1.18885	5.24913	1.52818e-07	5.2761e-06
Ggh	339.308	1.1251	0.214747	5.23916	1.61311e-07	5.50482e-06
Dtna	419.241	2.23507	0.426649	5.23866	1.61744e-07	5.50897e-06
Cxcl5	306.674	4.79088	0.914924	5.23637	1.63767e-07	5.56714e-06
Nt5e	3.84986	3.14465	0.604206	5.2046	1.94414e-07	6.57106e-06
Taf9b	22.7291	2.49098	0.479417	5.19586	2.0378e-07	6.87446e-06
Gbp10	13.6812	4.39246	0.849342	5.1716	2.32096e-07	7.75569e-06
Tex26	30.886	1.67289	0.323899	5.16484	2.40642e-07	7.98093e-06
Chchd7	203.318	1.50962	0.292424	5.16243	2.43761e-07	8.05414e-06
Icam1	11.0803	4.69383	0.910392	5.15584	2.525e-07	8.32732e-06
Sema5b	2.50059	5.0323	0.976258	5.15468	2.54062e-07	8.33221e-06
Steap3	8.61555	3.78834	0.735326	5.15192	2.57834e-07	8.42228e-06
Nlrc5	4.62741	2.97281	0.577175	5.15063	2.59616e-07	8.45164e-06
Serpinb5	29.473	3.6784	0.716445	5.13424	2.8328e-07	9.13784e-06
Aldh1a1	2.6065	3.58595	0.698889	5.13093	2.88311e-07	9.21606e-06
Nfkbie	201.63	1.86228	0.364084	5.11499	3.13765e-07	9.9756e-06
Epha7	131.643	5.85449	1.14716	5.10348	3.33462e-07	1.05638e-05
Sh3rf3	2.12336	4.7469	0.930402	5.10199	3.36099e-07	1.06283e-05
Immp2l	35.6659	1.05779	0.208701	5.06844	4.01096e-07	1.24608e-05
Fkbp14	46.8358	1.48811	0.294571	5.05178	4.37705e-07	1.35032e-05
Clec2d	97.0911	2.84928	0.565278	5.04048	4.64355e-07	1.42014e-05
Map3k7cl	197.038	1.24495	0.247446	5.03118	4.87472e-07	1.4857e-05
Slmo1	60.7414	1.38506	0.276242	5.01393	5.33281e-07	1.61153e-05
Txlnb	8.51837	2.00652	0.40019	5.01392	5.33316e-07	1.61153e-05
Rap1gap	3294.71	1.28489	0.257092	4.99781	5.79855e-07	1.72852e-05
Aldh3a1	1.77827	4.92741	0.986305	4.99582	5.85848e-07	1.74051e-05
Pdgfra	3.21702	4.79196	0.960862	4.98715	6.12768e-07	1.81743e-05
Nrxn2	32.4151	1.55003	0.310885	4.98586	6.16878e-07	1.82656e-05
Gcnt4	2.56219	5.46713	1.09717	4.98293	6.26278e-07	1.85129e-05
Heph	4.35503	4.93394	0.99037	4.98191	6.29583e-07	1.85795e-05
Il33	11.8456	2.39823	0.481828	4.97737	6.44554e-07	1.89896e-05
A630001G21Rik	2.20042	4.37209	0.88086	4.96343	6.92593e-07	2.0371e-05
Cd36	1.79924	5.16062	1.04094	4.95766	7.13459e-07	2.08292e-05
Hlf	5.96898	3.743	0.757069	4.94406	7.65117e-07	2.2245e-05
Kl	3.89245	4.86865	0.985428	4.94065	7.7863e-07	2.25449e-05
Cmpk2	17.7566	2.368	0.479305	4.94049	7.79258e-07	2.25449e-05
Tnfsf10	2.13468	4.99142	1.01355	4.92468	8.44966e-07	2.42475e-05
Cdkl5	53.8541	1.29725	0.263631	4.92069	8.62377e-07	2.46671e-05
Mcc	930.378	2.15405	0.438598	4.91122	9.05095e-07	2.57639e-05
Brdt	33.2609	3.32349	0.678509	4.89822	9.67083e-07	2.73522e-05
Sept1	9.6036	1.83155	0.374008	4.89709	9.72645e-07	2.74656e-05
Slc9a9	2.47858	4.58538	0.936569	4.89593	9.78423e-07	2.75847e-05
Abi3bp	219.901	4.18396	0.858458	4.87381	1.09466e-06	3.04251e-05
Wdr17	2.27508	4.45107	0.915775	4.86044	1.17128e-06	3.22002e-05
Egln3	32.9905	6.3803	1.31607	4.84798	1.24724e-06	3.40765e-05
1500015O10Rik	4.18116	2.83317	0.58525	4.84096	1.2921e-06	3.50986e-05
Efcab2	53.6895	1.06277	0.219555	4.84058	1.29458e-06	3.50986e-05
Tenm4	13.7055	3.38616	0.699801	4.83875	1.3066e-06	3.53424e-05
Herc6	375.085	1.04398	0.215761	4.8386	1.30757e-06	3.53424e-05
Gm3716	60.6902	1.12272	0.232081	4.83759	1.31423e-06	3.5414e-05
Msrb2	2.78351	4.76545	0.985262	4.83673	1.31991e-06	3.5459e-05
S1pr1	2.16057	5.65221	1.16961	4.83256	1.3479e-06	3.59921e-05
Fam212b	71.3975	2.44014	0.507248	4.81054	1.5052e-06	3.9772e-05
Agt	102.004	2.23886	0.465812	4.80636	1.53702e-06	4.04916e-05
Plekhg1	5.62619	3.3425	0.695864	4.80338	1.56009e-06	4.09772e-05
Ackr3	57.3556	2.84915	0.594262	4.79444	1.63133e-06	4.26583e-05
Fam171b	58.932	1.95024	0.407362	4.78749	1.68883e-06	4.40317e-05
Gm14403	4.67404	3.16128	0.660985	4.78268	1.72976e-06	4.50322e-05
D630039A03Rik	18.9073	3.22612	0.674624	4.7821	1.73472e-06	4.50778e-05
Spp1	11861.9	2.22865	0.466325	4.77917	1.76019e-06	4.55562e-05
Sp100	1.7488	4.43274	0.928061	4.77634	1.78513e-06	4.61341e-05
Gm20756	1.76399	5.13354	1.07917	4.75693	1.96556e-06	5.04284e-05
4833419F23Rik	35.6324	1.06429	0.224381	4.74322	2.10343e-06	5.36541e-05
9330159F19Rik	2.64931	4.88794	1.03214	4.73574	2.18254e-06	5.53526e-05
Snta1	53.595	3.98146	0.842118	4.72791	2.26843e-06	5.72025e-05
Rgs22	1.52321	4.20401	0.890111	4.72302	2.32366e-06	5.83457e-05
Iigp1	6.9389	5.06649	1.07373	4.71859	2.37489e-06	5.94631e-05
Slc39a8	3.40698	3.76782	0.800201	4.7086	2.49426e-06	6.19257e-05
Kcnj16	563.422	1.46899	0.315863	4.65073	3.30764e-06	8.02046e-05
Ndufb6	635.438	1.02407	0.220354	4.64737	3.362e-06	8.10779e-05
Epdr1	229.704	1.11076	0.239109	4.64539	3.39433e-06	8.1746e-05
Mybpc1	1.97714	4.67663	1.00812	4.63897	3.50141e-06	8.36412e-05
Atp2b4	32.651	2.84664	0.614574	4.63188	3.62355e-06	8.60933e-05
Mturn	365.664	1.26021	0.273382	4.6097	4.03248e-06	9.41639e-05
Esr1	4.34494	3.84368	0.83401	4.60867	4.05244e-06	9.45053e-05
Lsp1	33.4395	2.86074	0.622269	4.59727	4.28065e-06	9.89137e-05
Rnf180	100.635	1.072	0.234167	4.57791	4.69638e-06	0.000108237
Fgb	5.45188	3.77369	0.826002	4.56862	4.90935e-06	0.000112558
Pfkp	1820.82	1.08894	0.23951	4.54653	5.45368e-06	0.000123438
Vnn1	14.153	2.51297	0.554212	4.5343	5.77945e-06	0.00013031
Ldhb	542.884	1.84292	0.407283	4.5249	6.04231e-06	0.000134861
Slco5a1	77.027	1.05823	0.234176	4.51894	6.21486e-06	0.000138363
Aqp1	144.548	3.57519	0.792983	4.50853	6.52785e-06	0.000144241
Hist1h1c	609.254	1.099	0.245248	4.48119	7.42282e-06	0.000162136
Car13	34.8762	3.29269	0.734811	4.481	7.42944e-06	0.000162136
Cadm2	1.76823	5.13252	1.14585	4.47923	7.4911e-06	0.00016328
3830403N18Rik	2.20684	5.90089	1.31811	4.47676	7.57826e-06	0.000164774
Slc2a6	2.9418	3.22331	0.721348	4.46845	7.87869e-06	0.000170249
Cebpd	227.92	2.54251	0.5693	4.46603	7.96857e-06	0.000171781
Pou4f1	2.68244	4.46448	1.00113	4.45946	8.21671e-06	0.000176915
Cyp2u1	32.5294	2.25168	0.507473	4.43703	9.12082e-06	0.00019332
Ssbp2	238.233	1.03267	0.233706	4.41866	9.93146e-06	0.000208008
Sepp1	27.6793	3.76074	0.85487	4.39919	1.08655e-05	0.000224642
Ccdc178	3.83612	3.48183	0.792704	4.39235	1.12132e-05	0.000230751
Lgals3bp	160.357	2.30545	0.524948	4.39177	1.12433e-05	0.000231102
Elovl4	29.2271	4.29257	0.977662	4.39064	1.13015e-05	0.000232029
Cacng8	1.86984	5.4439	1.24087	4.38717	1.14832e-05	0.000235214
Mrc2	2.29443	4.22145	0.962293	4.38686	1.14997e-05	0.000235278
Asic2	2.05576	5.37535	1.22784	4.37791	1.19825e-05	0.000243466
Scn7a	2.14737	5.41201	1.24622	4.34275	1.40711e-05	0.000281057
Mertk	13.7023	3.08746	0.711071	4.34198	1.41203e-05	0.00028172
Trp53inp2	1586.22	1.06444	0.245408	4.33746	1.4414e-05	0.000285967
Igf1	7.75366	3.98743	0.923467	4.31789	1.5753e-05	0.000308038
Ifit1bl1	98.0815	2.2219	0.515249	4.31228	1.61578e-05	0.00031387
Nyx	3.04823	4.26266	0.988838	4.31077	1.62684e-05	0.000315672
Mybpc2	6.53281	2.31428	0.538003	4.30162	1.69555e-05	0.000327208
Prrx1	1.72722	5.31375	1.23976	4.2861	1.81839e-05	0.000346943
Ptgr1	126.173	1.43376	0.334964	4.28033	1.8662e-05	0.000354769
Camk4	12.3172	2.04157	0.480459	4.2492	2.14535e-05	0.000399687
Shank1	5.48253	2.79158	0.659617	4.23212	2.31499e-05	0.000425832
Tsga10	44.5428	1.03267	0.244008	4.23212	2.31501e-05	0.000425832
Idh3a	1581.99	1.03337	0.244275	4.23034	2.33337e-05	0.000427874
Ankrd34a	18.7725	2.64192	0.625237	4.22547	2.38446e-05	0.000435436
Clybl	188.878	1.79095	0.424187	4.22208	2.42053e-05	0.000441566
Tlr2	291.547	1.32353	0.313669	4.21952	2.44827e-05	0.000446165
Xdh	2.25598	5.93059	1.40631	4.21712	2.4744e-05	0.000449538
Rtp1	1.76318	3.99525	0.950334	4.20405	2.62179e-05	0.000473786
Fam195a	144.341	1.0857	0.258559	4.19905	2.68037e-05	0.000483479
Snca	41.6925	2.42857	0.578469	4.19827	2.68957e-05	0.000484077
Cadps2	9.19963	3.86702	0.921776	4.19518	2.72652e-05	0.000488811
Gm17769	6.92262	1.86046	0.443798	4.19213	2.76353e-05	0.000493444
Car6	2.73446	3.94692	0.94163	4.19159	2.77011e-05	0.000493729
Tnik	107.786	3.98267	0.950975	4.18798	2.81449e-05	0.000500018
Dnajc12	47.6959	1.70773	0.408206	4.18351	2.87049e-05	0.000509453
Il7	39.7734	2.47412	0.592105	4.17851	2.93431e-05	0.000519217
Igf2	82.7543	3.98496	0.953934	4.1774	2.9486e-05	0.000521121
Cpa6	1.30421	4.42039	1.05915	4.17354	2.99903e-05	0.000528554
Cp	2288.39	1.62715	0.390154	4.17053	3.03896e-05	0.000533004
Islr2	7.66547	3.00298	0.721118	4.16434	3.1226e-05	0.000546518
Spdya	37.0463	1.2184	0.292614	4.16383	3.12947e-05	0.000547177
St6galnac3	58.409	3.08151	0.741448	4.15608	3.23758e-05	0.000562187
Pcdhga4	11.8833	2.2866	0.553038	4.13461	3.55565e-05	0.000609042
Peg10	4453.15	1.30214	0.315191	4.13127	3.60762e-05	0.000616153
Ifit1bl2	6.00219	2.47418	0.599922	4.12417	3.72067e-05	0.00063189
Soga3	22.2805	4.24241	1.03028	4.11773	3.82623e-05	0.000645384
Nos2	5.52717	6.83432	1.66069	4.11535	3.86592e-05	0.000650217
Triqk	21.45	4.62781	1.12978	4.0962	4.19981e-05	0.000694481
Fmo5	9.39284	1.63939	0.400432	4.09404	4.23917e-05	0.000700334
Il2rb	1.95692	3.80428	0.932888	4.07796	4.5433e-05	0.000744319
Atp1b1	8157.68	1.39789	0.344525	4.05744	4.96135e-05	0.000800198
Dkk3	461.132	1.11567	0.275283	4.05282	5.06031e-05	0.000812454
Hist1h3g	14.6599	1.6098	0.399083	4.03374	5.48968e-05	0.000867213
Gm12185	5.69301	2.68288	0.665461	4.03161	5.53954e-05	0.000871197
Eya1	927.112	1.78958	0.444003	4.03055	5.5647e-05	0.000874375
Nrn1	1.76207	5.11631	1.26977	4.02932	5.59374e-05	0.000878157
Axl	3644.12	1.12389	0.279054	4.02749	5.63755e-05	0.000884065
Sirpa	1.58872	5.19467	1.29288	4.0179	5.87195e-05	0.000917758
Pcolce	5104.4	1.18403	0.294709	4.01763	5.87855e-05	0.000917978
Rcn1	39.0839	5.25582	1.3156	3.99501	6.46912e-05	0.000994387
Smco4	3.87141	2.70891	0.679397	3.98722	6.68515e-05	0.00102138
Tspan13	663.286	1.55865	0.391089	3.98542	6.73609e-05	0.00102739
Mctp1	1.89085	5.67765	1.4248	3.98486	6.75188e-05	0.00102891
Slc52a3	27.4889	1.66595	0.418266	3.983	6.80513e-05	0.00103613
Upp1	77.8754	1.48739	0.374502	3.97164	7.13792e-05	0.00108121
Pcdhb15	13.5225	2.15858	0.547337	3.94378	8.02075e-05	0.00119749
Ddit4l	26.8634	2.36288	0.599177	3.94354	8.02876e-05	0.00119767
Gata3	16.0431	2.84174	0.720645	3.94333	8.03583e-05	0.00119772
Tmem56	3.76721	3.73846	0.94973	3.93634	8.27346e-05	0.00122796
Fmo3	2.875	4.67896	1.18958	3.93329	8.37917e-05	0.00124005
Prkg1	70.8016	2.31747	0.58921	3.93318	8.383e-05	0.00124005
Gem	49.4471	2.15038	0.54799	3.92413	8.70454e-05	0.00128439
Plagl1	131.225	2.20959	0.564565	3.9138	9.08565e-05	0.00132624
Pcdhb18	136.663	1.66744	0.426299	3.91142	9.17533e-05	0.00133712
Alpk1	90.3022	1.15368	0.294999	3.91081	9.19885e-05	0.00133895
Casp14	25.8991	2.30582	0.59171	3.89688	9.74397e-05	0.00140837
Ddx60	15.7037	2.62868	0.674808	3.89545	9.80182e-05	0.0014129
Rorb	1.9355	5.71236	1.46838	3.89025	0.000100139	0.00143449
Pcdh19	1313.39	1.02311	0.263393	3.88436	0.0001026	0.00146146
C430049B03Rik	37.6518	1.01215	0.261331	3.87306	0.000107479	0.0015187
Ptgis	1.26091	4.62302	1.19513	3.86823	0.00010963	0.00154416
Pros1	389.021	3.01875	0.780587	3.86728	0.000110054	0.00154891
Col3a1	1.49805	5.10756	1.32167	3.86447	0.000111332	0.00156173
Tmem241	277.286	1.03292	0.267506	3.8613	0.000112783	0.00157478
Ppp2r2b	52.2496	4.59399	1.19431	3.84657	0.000119782	0.001654
Dact3	23.0792	1.42998	0.372044	3.84358	0.000121252	0.0016706
Ifi44	9.58855	4.95017	1.28976	3.83806	0.00012401	0.00169932
Ddr2	53.0283	4.54144	1.18723	3.82524	0.000130647	0.00177649
Gm10825	3.49971	2.75155	0.719823	3.82254	0.000132083	0.00179132
Pcdhb22	188.461	1.22703	0.321666	3.81462	0.000136394	0.00183767
Dzip1	47.2767	3.49269	0.919606	3.79803	0.00014585	0.00194433
Add2	40.0876	2.49036	0.657491	3.78768	0.000152061	0.00201197
Nceh1	1224.61	1.2069	0.3188	3.78576	0.000153239	0.00202452
Pank1	257.715	1.3148	0.3477	3.78141	0.000155943	0.00205226
Rd3	14.91	1.69629	0.448649	3.78089	0.000156268	0.00205226
Arhgef15	2.72485	2.78911	0.74015	3.76831	0.000164358	0.00213944
Mmp19	19.0421	1.20217	0.319632	3.7611	0.000169165	0.00219424
Antxr1	11.492	3.04084	0.812614	3.74205	0.000182526	0.00233975
Clu	2387.51	1.35868	0.363549	3.73727	0.00018603	0.00237605
Lepr	8.11068	1.81192	0.484929	3.73646	0.00018663	0.00238199
Megf10	4.67763	3.0463	0.817162	3.72791	0.000193077	0.00244836
Des	5.07018	2.36889	0.635636	3.7268	0.000193926	0.00245737
Cdk15	1.8781	4.01799	1.0829	3.7104	0.000206931	0.0025998
Psmb8	29.6364	1.84814	0.498837	3.70491	0.000211468	0.0026474
Olfml2b	173.188	1.33891	0.362132	3.69729	0.000217914	0.0027223
Irf1	727.301	1.03991	0.281876	3.68925	0.000224917	0.00279773
Hnf4g	4.07836	3.60249	0.981555	3.67019	0.000242373	0.00297737
Zic5	12.9494	1.62651	0.44333	3.66885	0.000243644	0.0029909
AI464131	260.94	1.12824	0.307681	3.66692	0.000245493	0.0030115
Acacb	30.5421	1.14844	0.314868	3.64736	0.000264944	0.00321885
Akr1b7	3.64034	2.66754	0.732204	3.64317	0.0002693	0.00325166
Enpp2	1.72926	5.54807	1.52334	3.64205	0.000270477	0.0032614
Dram1	52.7131	1.39619	0.384255	3.63351	0.000279591	0.00335666
Bambi	3.7048	2.86122	0.789814	3.62265	0.000291605	0.00347701
Man1c1	91.9899	1.39583	0.386186	3.61439	0.000301059	0.0035669
A930012L18Rik	3.85825	2.86793	0.793919	3.61237	0.000303407	0.00359232
Prdm6	20.5612	4.24173	1.17605	3.60677	0.000310028	0.00364143
Chrnb2	6.96536	1.70404	0.473286	3.60045	0.000317672	0.0037164
Cc2d2a	120.486	1.20317	0.334251	3.59959	0.000318717	0.0037237
Pcdhb17	168.019	1.14568	0.318439	3.59781	0.00032091	0.00374438
Masp1	295.491	3.21883	0.895259	3.59541	0.000323879	0.00377128
Ccbl2	79.1291	1.44468	0.402727	3.58726	0.000334177	0.00386854
Lpar1	157.083	1.34739	0.376548	3.57826	0.000345892	0.00397551
Mmp28	17.0717	1.82568	0.511256	3.57098	0.000355651	0.00406127
Tnxb	8.08607	2.47513	0.693366	3.56974	0.000357338	0.00407002
Csmd3	1.56236	5.40221	1.51409	3.56795	0.00035978	0.00408992
Map2k6	56.7667	1.32592	0.372007	3.56424	0.000364905	0.00412432
Ephx4	5.87762	3.70903	1.04414	3.55225	0.000381957	0.00428962
Apold1	32.1373	1.06366	0.299531	3.55108	0.000383659	0.00430404
1190005I06Rik	8.47545	2.13623	0.60158	3.55103	0.000383728	0.00430404
Gpr155	32.4086	2.16262	0.611046	3.53921	0.000401321	0.00447353
Rarb	2.14553	3.33237	0.943694	3.53119	0.00041369	0.00459058
Gata2	22.308	1.36511	0.386949	3.52788	0.000418896	0.00464253
Afm	8.03075	2.54429	0.721378	3.52698	0.000420323	0.00465542
Hey1	11.1319	1.77153	0.50248	3.52558	0.000422562	0.00467436
B3galt1	57.4067	2.64467	0.750255	3.52502	0.000423444	0.00467977
Kcnj2	7.89846	2.6462	0.750971	3.52371	0.000425557	0.0046928
Zkscan16	4.69405	2.8702	0.815094	3.52132	0.000429409	0.00473233
Car9	4.41708	2.87686	0.81883	3.51338	0.000442437	0.00482776
Siglec15	7.8206	4.69394	1.34214	3.49734	0.000469915	0.00506814
Ifi205	5.66236	4.15767	1.19003	3.49376	0.000476266	0.00511169
Ifi204	18.4274	3.85465	1.10708	3.48182	0.000498012	0.00532568
Isoc2a	77.7704	1.5166	0.43564	3.48131	0.00049897	0.0053327
Rhox5	1.09966	4.40676	1.26605	3.48071	0.000500089	0.00533821
Axin2	26.9675	1.48117	0.427096	3.468	0.000524354	0.00554698
Ugt1a6b	4.23969	1.83589	0.530208	3.46258	0.000535026	0.00564636
Gpr85	13.0844	3.49566	1.01176	3.45504	0.000550215	0.00575853
Hgf	1.59301	5.43081	1.5734	3.45163	0.000557201	0.00581787
Rnf128	649.859	1.18917	0.344825	3.44861	0.000563487	0.00586617
Gm8773	11.8167	1.67401	0.486687	3.4396	0.000582568	0.0060082
Foxn1	24.7727	1.98549	0.577374	3.43883	0.00058424	0.00602193
Rasl11a	919.069	1.62334	0.473009	3.43194	0.000599283	0.00613761
Esrrg	24.2036	6.03115	1.75839	3.42994	0.000603725	0.00616525
Caps2	1.20784	4.2753	1.24697	3.42855	0.000606808	0.00618225
Papln	591.104	1.6758	0.488798	3.42841	0.000607139	0.00618225
Gm14393	2.56069	3.00022	0.875944	3.42513	0.000614514	0.00624297
Car12	619.852	1.68226	0.491243	3.4245	0.000615922	0.00625367
Mpz	2.61817	2.47237	0.723002	3.41959	0.000627163	0.00634232
A730090N16Rik	2.95222	2.45955	0.719633	3.41778	0.000631336	0.00637721
Cntn5	1.48737	5.3322	1.56362	3.41016	0.000649249	0.0065246
Fam49a	1.99535	3.57712	1.05043	3.4054	0.000660663	0.00661674
Kcnh2	114.671	2.32509	0.687522	3.38185	0.000720004	0.00713426
Lhx6	1.27187	4.35939	1.29079	3.37731	0.000731988	0.00722368
Slco1a6	1.85957	2.5026	0.742666	3.36975	0.000752357	0.00736401
BC024139	1.93261	2.45284	0.727986	3.36935	0.000753451	0.00737065
Mpv17l	39.9774	1.09443	0.325393	3.36342	0.000769827	0.00749352
Raet1d	27.3675	1.1709	0.348423	3.36058	0.000777792	0.00755026
Hist1h4k	7.36021	1.54484	0.460217	3.35677	0.00078859	0.00761327
Cfi	71.1863	3.24175	0.966686	3.35346	0.000798073	0.00768803
Fam219a	67.9454	1.06979	0.319112	3.35239	0.000801159	0.00771355
B130034C11Rik	12.7368	1.05608	0.315285	3.34959	0.000809304	0.00777503
Cldn19	3.78084	2.46557	0.736453	3.3479	0.000814254	0.0078141
Il16	2.22514	2.59004	0.773928	3.34662	0.000818043	0.00784195
Bnc2	292.499	1.14301	0.34163	3.34575	0.000820618	0.00786236
Nr2f1	18.6474	2.39128	0.717228	3.33406	0.000855888	0.00813406
Rtn4rl1	3.42778	2.10843	0.63242	3.33391	0.000856338	0.00813406
Avil	8.31216	1.17075	0.351662	3.3292	0.000870955	0.00824631
Stra6	133.554	1.17538	0.354321	3.31726	0.000909037	0.00855191
Sostdc1	1.57433	5.41411	1.63332	3.31479	0.000917123	0.00860966
Olfml3	15.8318	3.21512	0.973194	3.30368	0.000954263	0.00889479
Sp5	11.5844	3.04256	0.922527	3.29807	0.000973509	0.00901925
Fscn1	2.62302	2.24756	0.682672	3.29229	0.000993747	0.00917309
Dpp4	23.4648	5.78845	1.7603	3.28832	0.00100787	0.00927921
Nudt7	34.7147	1.28924	0.393234	3.27855	0.00104342	0.00954192
Mapk10	5.34069	1.71968	0.527063	3.26276	0.00110332	0.0099864
Angptl2	126.426	1.31457	0.404399	3.25067	0.00115133	0.0103205
Acss2	184.316	1.07948	0.332282	3.24868	0.00115941	0.0103688
Hist1h2bf	3.65697	1.89187	0.582575	3.24742	0.00116455	0.0104021
Gm10548	10.8402	1.21535	0.375198	3.23923	0.00119855	0.0106573
Fgf5	8.68824	1.8246	0.564361	3.23303	0.00122483	0.0108692
Akr1c14	92.2551	2.1764	0.674214	3.22805	0.00124635	0.0110159
Rerg	27.0643	4.23062	1.31339	3.22114	0.0012768	0.0112289
Adamts12	1.0607	3.28526	1.02122	3.21701	0.00129536	0.0113694
Cfap58	2.2999	3.71862	1.15645	3.21556	0.00130191	0.0114043
Gm1673	359.767	1.0138	0.315569	3.21261	0.00131535	0.0114891
Apol9b	8.79147	2.51634	0.785945	3.20167	0.00136633	0.0118627
Hey2	8.00373	1.98988	0.621561	3.20143	0.00136748	0.0118669
Jam3	116.285	1.52375	0.476056	3.20079	0.00137052	0.0118875
Rimklb	3.43715	2.20139	0.690301	3.18903	0.00142751	0.0123214
Sgcb	183.271	1.02435	0.321478	3.18637	0.00144069	0.0124109
Gm14322	44.0596	1.01259	0.318143	3.18282	0.00145851	0.0125399
9030624G23Rik	13.679	1.36518	0.429352	3.17963	0.00147463	0.0126478
Paqr9	4.19586	2.4529	0.77229	3.17613	0.00149252	0.0127641
Ppp1r14c	19.3815	3.1616	0.995486	3.17593	0.00149355	0.0127666
Samd15	8.24866	1.10142	0.34718	3.17248	0.00151146	0.012901
Csf1	1686.42	1.63073	0.515101	3.16584	0.00154635	0.0131404
Gm10516	26.2365	1.02706	0.324431	3.16573	0.00154693	0.0131404
Gbp5	2.00096	5.75757	1.81954	3.16429	0.00155462	0.0131866
Msi1	1.61584	2.90771	0.919386	3.16267	0.00156332	0.0132541
Rnf150	76.9581	4.15303	1.31504	3.1581	0.00158799	0.013444
2700069I18Rik	6.05463	3.11976	0.988938	3.15465	0.00160689	0.0135655
9430037G07Rik	3.9094	2.28912	0.725976	3.15317	0.00161508	0.0136211
Cdkn2c	3650.91	1.14361	0.365334	3.13031	0.00174624	0.0145674
Bmper	11.8647	4.304	1.37538	3.12932	0.00175214	0.0146097
A830082K12Rik	1.51202	3.25463	1.04389	3.1178	0.00182209	0.0151004
Cdh18	1.15129	4.71888	1.51516	3.11444	0.00184293	0.0152195
Itih2	72.9207	4.71127	1.51275	3.11438	0.00184335	0.0152195
Parp12	716.871	1.16046	0.372825	3.11262	0.00185432	0.0152886
Ogfrl1	9.71619	2.67441	0.863001	3.09896	0.00194199	0.0158521
2610203C22Rik	1.15762	3.60027	1.16184	3.09877	0.00194324	0.0158521
Chchd10	1903.21	1.47379	0.475894	3.0969	0.00195557	0.0159229
Xaf1	79.0863	1.0622	0.343499	3.09229	0.00198621	0.0160982
Myl4	7.63497	1.59671	0.516824	3.08947	0.00200516	0.0162072
A530072M11Rik	4.88521	1.67549	0.543923	3.08038	0.00206738	0.0166417
Sptssb	1.02807	4.54253	1.47569	3.07824	0.00208228	0.0167311
Gprc5b	211.213	1.62558	0.528551	3.07554	0.00210122	0.0168527
Ak1	13.6124	1.0591	0.344542	3.07393	0.0021126	0.0169098
Asb5	8.09404	1.29613	0.422022	3.07124	0.00213171	0.0170354
Tanc2	354.526	1.21502	0.395671	3.07079	0.00213494	0.0170535
Tnfrsf25	8.80142	1.28082	0.418009	3.0641	0.00218323	0.0173686
Pianp	995.329	1.05858	0.346569	3.05445	0.00225475	0.0178253
Arxes1	4.04607	2.4499	0.803069	3.05067	0.00228329	0.0180162
Ppm1e	42.305	1.06007	0.348263	3.04388	0.00233549	0.018365
Pcdhgb8	5.50206	1.60939	0.528967	3.04252	0.00234604	0.018407
Steap4	1.50534	5.34751	1.75903	3.04004	0.00236547	0.0185183
Flt1	54.3686	1.32864	0.43942	3.02363	0.00249766	0.0193466
Ntn3	21.626	1.33159	0.442643	3.00826	0.00262748	0.0201239
Fgl1	10.4184	1.44136	0.479179	3.00797	0.00262995	0.0201341
Qpct	3.67749	2.84107	0.947345	2.99898	0.00270881	0.0206217
Clgn	1.2093	5.03152	1.6788	2.99709	0.00272568	0.0207145
Tmem74	2.81131	4.59523	1.53396	2.99566	0.00273847	0.0207582
Lctl	1.45114	3.14347	1.04949	2.99523	0.0027424	0.0207701
4930447F24Rik	1.2845	2.86507	0.957519	2.99218	0.00276996	0.0209519
1700007G11Rik	3.01144	2.00715	0.671948	2.98706	0.00281674	0.021224
Bex1	295.912	1.53152	0.513396	2.98312	0.00285326	0.0214626
Scn2a1	2.54244	4.10019	1.37679	2.97808	0.00290065	0.0217727
Zfhx4	304.108	2.09827	0.704768	2.97725	0.0029085	0.0217979
5430402O13Rik	1.98818	2.29838	0.771995	2.9772	0.00290893	0.0217979
Aldh3b2	15.6912	1.00612	0.338343	2.97368	0.00294251	0.0219657
Fez1	4.97324	3.74959	1.26122	2.973	0.00294905	0.021996
Hist1h2ae	17.1866	1.02154	0.343732	2.97191	0.00295952	0.0220368
Ankrd35	5.28043	1.67965	0.567728	2.95855	0.0030909	0.0227753
Wnt5b	1.16206	3.72229	1.2604	2.95327	0.00314425	0.0231098
Fhl4	14.6491	1.55305	0.526283	2.95098	0.00316772	0.0232348
9330182L06Rik	68.3309	1.98329	0.672211	2.95039	0.00317372	0.0232691
A830018L16Rik	10.3609	3.67125	1.24485	2.94916	0.00318643	0.0233236
Abca6	8.02575	3.16484	1.07482	2.94454	0.00323434	0.0235901
Hepacam2	1.05599	2.95894	1.01318	2.92044	0.00349539	0.02519
Vnn3	2.37321	3.93382	1.34749	2.91936	0.00350749	0.0252348
3110021A11Rik	3.02483	1.89673	0.651443	2.91158	0.00359601	0.0256835
Ifi27l2a	1.80938	2.50876	0.864447	2.90215	0.00370609	0.0262681
Cxcl1	358.269	2.46013	0.847936	2.90131	0.00371606	0.0263112
Vcam1	8.20765	2.93448	1.01519	2.89057	0.00384547	0.0269962
Smpd3	11.7929	1.14793	0.398588	2.87999	0.00397693	0.0277647
8430436N08Rik	1.55169	4.1008	1.42504	2.87767	0.0040062	0.0279139
Pcdhb21	23.4436	1.4214	0.495199	2.87037	0.00409997	0.0284119
Gsto2	20.5071	1.40274	0.489263	2.86705	0.00414323	0.0286541
Kbtbd11	2.2872	2.1231	0.740803	2.86595	0.00415764	0.0287201
Tlr6	2.59859	2.47598	0.86461	2.86369	0.00418734	0.0288801
1700011I03Rik	3.86042	3.25256	1.13725	2.86003	0.00423601	0.0291135
Cnih3	1.45719	2.56401	0.899558	2.8503	0.0043678	0.0298914
Cyp4b1	14.4259	2.3741	0.833683	2.84773	0.00440328	0.0300993
Acss3	1.06594	4.33381	1.52529	2.84129	0.00449308	0.0305595
Kif21b	3.46543	2.29609	0.808547	2.83978	0.00451446	0.0306813
Mos	1.34662	3.47204	1.22437	2.83577	0.00457151	0.0309857
9330159M07Rik	8.20271	1.16264	0.410091	2.83507	0.00458161	0.0310303
Gab3	1.97261	2.24394	0.794002	2.82612	0.00471158	0.0317593
Ephb6	7.17639	2.50241	0.886428	2.82303	0.00475728	0.0319994
Lyg2	0.932699	3.29625	1.16815	2.82178	0.00477586	0.0320877
Rsph4a	3.50801	2.53586	0.899864	2.81805	0.00483167	0.0324011
Aldh2	38.4618	1.11449	0.395874	2.81526	0.00487375	0.032612
BC039966	16.8519	1.1479	0.410096	2.7991	0.00512456	0.033839
Gad1os	29.0179	1.30487	0.466498	2.79717	0.00515525	0.0340035
Sema4a	40.1146	1.01836	0.364404	2.79458	0.00519671	0.0342514
Psmb10	319.962	1.39775	0.501114	2.78928	0.0052826	0.034714
Elfn2	0.881165	4.28893	1.53786	2.78889	0.00528888	0.0347423
1700104L18Rik	1.64518	3.20708	1.15204	2.78381	0.00537239	0.0351733
Aldh1l1	33.1985	5.56593	1.99956	2.78358	0.00537625	0.0351855
Cd248	3.07716	2.78851	1.00432	2.77651	0.00549458	0.0357745
Atp6v0d2	1.26683	3.56411	1.28757	2.76809	0.00563851	0.0365366
Aqp4	0.928518	4.38148	1.5837	2.76662	0.00566415	0.0366625
Lpcat2b	2.0331	2.21001	0.800364	2.76125	0.00575804	0.0370809
A930041C12Rik	6.14072	1.61925	0.586667	2.76008	0.00577865	0.0371993
Gxylt2	1001.71	1.03623	0.377467	2.74523	0.00604684	0.0384082
Ppp1r3fos	6.43124	1.46713	0.535606	2.7392	0.00615894	0.0389384
Apol10b	0.821288	3.38202	1.24032	2.72673	0.00639661	0.040168
Btbd17	1.60527	2.31769	0.850978	2.72356	0.00645832	0.0404979
Sdc2	850.922	1.01059	0.371295	2.72181	0.00649256	0.0406838
Pcdhga8	2.22469	2.38997	0.880505	2.71432	0.00664118	0.0414096
Zfp385b	6.68736	2.5231	0.931126	2.70973	0.00673387	0.0419284
Aox1	2.3166	2.34746	0.867252	2.70678	0.00679398	0.0422439
Itgb3	2.98826	2.11409	0.783049	2.69982	0.00693772	0.0429405
Gjb2	7.22192	1.99509	0.740634	2.69376	0.00706512	0.0435309
Ccdc7b	0.874165	3.20289	1.19	2.69151	0.00711296	0.0437709
Hist1h4h	9.99665	1.03569	0.385009	2.69005	0.00714415	0.0438954
Nhsl2	1.66179	3.09961	1.15312	2.68801	0.00718794	0.0440511
Gm15408	13.2898	1.16372	0.433553	2.68414	0.00727163	0.0444624
Cpeb3	53.9113	1.3632	0.512166	2.66163	0.00777631	0.0468963
Chrd	1.08028	3.86897	1.45437	2.66024	0.00780855	0.0470295
Igfbp1	13.4642	3.59882	1.35398	2.65797	0.00786134	0.0473153
Pcdhga2	5.07407	1.85482	0.698552	2.65524	0.0079252	0.0476024
Gm4371	1.54598	2.68105	1.01115	2.65149	0.00801383	0.0480113
Tceal1	28.0871	1.1574	0.436543	2.65129	0.00801851	0.0480113
Pcdhga3	8.87898	1.51356	0.572865	2.64209	0.00823965	0.0490908
D330045A20Rik	5.95833	4.54446	1.72028	2.64169	0.00824933	0.0491319
Tnr	0.846739	4.2396	1.60698	2.63824	0.0083337	0.0495176
Ptpn7	6.87746	1.73615	0.658244	2.63754	0.00835097	0.0495869
Trim66	2.77952	1.89291	0.718493	2.63455	0.00842488	0.0499251

## Sheet: up.names.srt
	baseMean	log2FoldChange	lfcSE	stat	pvalue	padj
1190005I06Rik	8.47545	2.13623	0.60158	3.55103	0.000383728	0.00430404
1500015O10Rik	4.18116	2.83317	0.58525	4.84096	1.2921e-06	3.50986e-05
1700007G11Rik	3.01144	2.00715	0.671948	2.98706	0.00281674	0.021224
1700011I03Rik	3.86042	3.25256	1.13725	2.86003	0.00423601	0.0291135
1700104L18Rik	1.64518	3.20708	1.15204	2.78381	0.00537239	0.0351733
2310001H17Rik	12.2025	2.31541	0.425139	5.44625	5.14428e-08	2.04349e-06
2610203C22Rik	1.15762	3.60027	1.16184	3.09877	0.00194324	0.0158521
2700069I18Rik	6.05463	3.11976	0.988938	3.15465	0.00160689	0.0135655
3110021A11Rik	3.02483	1.89673	0.651443	2.91158	0.00359601	0.0256835
3110039I08Rik	48.4814	3.60887	0.309638	11.6551	2.16069e-31	1.15741e-28
3110039M20Rik	8.47484	7.83987	0.750065	10.4523	1.43082e-25	5.38141e-23
3830403N18Rik	2.20684	5.90089	1.31811	4.47676	7.57826e-06	0.000164774
4833419F23Rik	35.6324	1.06429	0.224381	4.74322	2.10343e-06	5.36541e-05
4930447F24Rik	1.2845	2.86507	0.957519	2.99218	0.00276996	0.0209519
5430402O13Rik	1.98818	2.29838	0.771995	2.9772	0.00290893	0.0217979
8430436N08Rik	1.55169	4.1008	1.42504	2.87767	0.0040062	0.0279139
9030624G23Rik	13.679	1.36518	0.429352	3.17963	0.00147463	0.0126478
9330159F19Rik	2.64931	4.88794	1.03214	4.73574	2.18254e-06	5.53526e-05
9330159M07Rik	8.20271	1.16264	0.410091	2.83507	0.00458161	0.0310303
9330182L06Rik	68.3309	1.98329	0.672211	2.95039	0.00317372	0.0232691
9430037G07Rik	3.9094	2.28912	0.725976	3.15317	0.00161508	0.0136211
A530072M11Rik	4.88521	1.67549	0.543923	3.08038	0.00206738	0.0166417
A630001G21Rik	2.20042	4.37209	0.88086	4.96343	6.92593e-07	2.0371e-05
A730090N16Rik	2.95222	2.45955	0.719633	3.41778	0.000631336	0.00637721
A830018L16Rik	10.3609	3.67125	1.24485	2.94916	0.00318643	0.0233236
A830082K12Rik	1.51202	3.25463	1.04389	3.1178	0.00182209	0.0151004
A930012L18Rik	3.85825	2.86793	0.793919	3.61237	0.000303407	0.00359232
A930041C12Rik	6.14072	1.61925	0.586667	2.76008	0.00577865	0.0371993
AA415398	36.3155	1.41583	0.234274	6.04349	1.50812e-09	8.57203e-08
Abca1	3.96811	6.34499	0.775514	8.18166	2.79955e-16	4.99875e-14
Abca6	8.02575	3.16484	1.07482	2.94454	0.00323434	0.0235901
Abcg2	100.895	1.86141	0.264477	7.03808	1.94901e-12	1.87242e-10
Abi3bp	219.901	4.18396	0.858458	4.87381	1.09466e-06	3.04251e-05
Acacb	30.5421	1.14844	0.314868	3.64736	0.000264944	0.00321885
Acad12	73.8463	1.33224	0.181192	7.35264	1.9433e-13	2.27495e-11
Ace2	2.61271	5.7276	0.90601	6.32179	2.58552e-10	1.73781e-08
Ackr3	57.3556	2.84915	0.594262	4.79444	1.63133e-06	4.26583e-05
Acss2	184.316	1.07948	0.332282	3.24868	0.00115941	0.0103688
Acss3	1.06594	4.33381	1.52529	2.84129	0.00449308	0.0305595
Adamts12	1.0607	3.28526	1.02122	3.21701	0.00129536	0.0113694
Adamts4	169.18	5.8048	0.371967	15.6057	6.65894e-55	1.47138e-51
Add2	40.0876	2.49036	0.657491	3.78768	0.000152061	0.00201197
Adgrl3	4.20528	4.90578	0.770526	6.36679	1.93031e-10	1.33213e-08
Adprh	848.07	1.05766	0.163387	6.47331	9.58809e-11	7.06203e-09
Afm	8.03075	2.54429	0.721378	3.52698	0.000420323	0.00465542
Agt	102.004	2.23886	0.465812	4.80636	1.53702e-06	4.04916e-05
AI464131	260.94	1.12824	0.307681	3.66692	0.000245493	0.0030115
Ak1	13.6124	1.0591	0.344542	3.07393	0.0021126	0.0169098
Ak5	8.91188	2.76453	0.52301	5.2858	1.25156e-07	4.44253e-06
Akr1b7	3.64034	2.66754	0.732204	3.64317	0.0002693	0.00325166
Akr1c14	92.2551	2.1764	0.674214	3.22805	0.00124635	0.0110159
Aldh1a1	2.6065	3.58595	0.698889	5.13093	2.88311e-07	9.21606e-06
Aldh1l1	33.1985	5.56593	1.99956	2.78358	0.00537625	0.0351855
Aldh2	38.4618	1.11449	0.395874	2.81526	0.00487375	0.032612
Aldh3a1	1.77827	4.92741	0.986305	4.99582	5.85848e-07	1.74051e-05
Aldh3b2	15.6912	1.00612	0.338343	2.97368	0.00294251	0.0219657
Alpk1	90.3022	1.15368	0.294999	3.91081	9.19885e-05	0.00133895
Angpt1	13.527	5.94579	0.606972	9.79583	1.17334e-22	3.51545e-20
Angptl2	126.426	1.31457	0.404399	3.25067	0.00115133	0.0103205
Ank2	111.02	6.04248	0.677246	8.92215	4.57342e-19	1.02335e-16
Ankrd34a	18.7725	2.64192	0.625237	4.22547	2.38446e-05	0.000435436
Ankrd35	5.28043	1.67965	0.567728	2.95855	0.0030909	0.0227753
Ankrd6	44.7394	3.18425	0.516358	6.16676	6.97022e-10	4.24871e-08
Antxr1	11.492	3.04084	0.812614	3.74205	0.000182526	0.00233975
Aox1	2.3166	2.34746	0.867252	2.70678	0.00679398	0.0422439
Apobec1	3.32091	4.51136	0.81326	5.54726	2.90184e-08	1.22133e-06
Apol10b	0.821288	3.38202	1.24032	2.72673	0.00639661	0.040168
Apol9b	8.79147	2.51634	0.785945	3.20167	0.00136633	0.0118627
Apold1	32.1373	1.06366	0.299531	3.55108	0.000383659	0.00430404
Aqp1	144.548	3.57519	0.792983	4.50853	6.52785e-06	0.000144241
Aqp4	0.928518	4.38148	1.5837	2.76662	0.00566415	0.0366625
Arhgef15	2.72485	2.78911	0.74015	3.76831	0.000164358	0.00213944
Arl4a	246.296	2.28057	0.386481	5.90086	3.61611e-09	1.85281e-07
Arxes1	4.04607	2.4499	0.803069	3.05067	0.00228329	0.0180162
Arxes2	14.812	3.40149	0.417562	8.14606	3.75977e-16	6.39053e-14
Asb5	8.09404	1.29613	0.422022	3.07124	0.00213171	0.0170354
Asic2	2.05576	5.37535	1.22784	4.37791	1.19825e-05	0.000243466
Aspa	2.40209	5.59886	1.03105	5.43023	5.62803e-08	2.22565e-06
Atp1b1	8157.68	1.39789	0.344525	4.05744	4.96135e-05	0.000800198
Atp1b2	66.0079	1.73016	0.2917	5.93129	3.00563e-09	1.58127e-07
Atp2b4	32.651	2.84664	0.614574	4.63188	3.62355e-06	8.60933e-05
Atp6v0d2	1.26683	3.56411	1.28757	2.76809	0.00563851	0.0365366
Avil	8.31216	1.17075	0.351662	3.3292	0.000870955	0.00824631
Axin2	26.9675	1.48117	0.427096	3.468	0.000524354	0.00554698
Axl	3644.12	1.12389	0.279054	4.02749	5.63755e-05	0.000884065
Azin2	100.765	1.05544	0.142353	7.41428	1.22288e-13	1.51167e-11
B130034C11Rik	12.7368	1.05608	0.315285	3.34959	0.000809304	0.00777503
B3galt1	57.4067	2.64467	0.750255	3.52502	0.000423444	0.00467977
Bambi	3.7048	2.86122	0.789814	3.62265	0.000291605	0.00347701
BC024139	1.93261	2.45284	0.727986	3.36935	0.000753451	0.00737065
BC039966	16.8519	1.1479	0.410096	2.7991	0.00512456	0.033839
Bex1	295.912	1.53152	0.513396	2.98312	0.00285326	0.0214626
Bmper	11.8647	4.304	1.37538	3.12932	0.00175214	0.0146097
Bnc2	292.499	1.14301	0.34163	3.34575	0.000820618	0.00786236
Brdt	33.2609	3.32349	0.678509	4.89822	9.67083e-07	2.73522e-05
Btbd17	1.60527	2.31769	0.850978	2.72356	0.00645832	0.0404979
C430049B03Rik	37.6518	1.01215	0.261331	3.87306	0.000107479	0.0015187
C4b	267.01	6.74039	0.465007	14.4952	1.29848e-47	2.08666e-44
Cacng8	1.86984	5.4439	1.24087	4.38717	1.14832e-05	0.000235214
Cadm2	1.76823	5.13252	1.14585	4.47923	7.4911e-06	0.00016328
Cadps2	9.19963	3.86702	0.921776	4.19518	2.72652e-05	0.000488811
Camk4	12.3172	2.04157	0.480459	4.2492	2.14535e-05	0.000399687
Capn6	6.67418	6.92339	0.665919	10.3968	2.5652e-25	9.44688e-23
Caps2	1.20784	4.2753	1.24697	3.42855	0.000606808	0.00618225
Car12	619.852	1.68226	0.491243	3.4245	0.000615922	0.00625367
Car13	34.8762	3.29269	0.734811	4.481	7.42944e-06	0.000162136
Car6	2.73446	3.94692	0.94163	4.19159	2.77011e-05	0.000493729
Car9	4.41708	2.87686	0.81883	3.51338	0.000442437	0.00482776
Casp12	102.875	5.30339	0.869318	6.10063	1.05651e-09	6.18405e-08
Casp14	25.8991	2.30582	0.59171	3.89688	9.74397e-05	0.00140837
Casp4	25.2782	4.89897	0.575622	8.51075	1.72819e-17	3.35705e-15
Cc2d2a	120.486	1.20317	0.334251	3.59959	0.000318717	0.0037237
Ccbl2	79.1291	1.44468	0.402727	3.58726	0.000334177	0.00386854
Ccdc178	3.83612	3.48183	0.792704	4.39235	1.12132e-05	0.000230751
Ccdc7b	0.874165	3.20289	1.19	2.69151	0.00711296	0.0437709
Ccl2	28.7133	9.05462	1.4403	6.28663	3.24433e-10	2.09306e-08
Ccl20	21.0803	4.88615	0.794732	6.14817	7.83834e-10	4.72895e-08
Cd248	3.07716	2.78851	1.00432	2.77651	0.00549458	0.0357745
Cd36	1.79924	5.16062	1.04094	4.95766	7.13459e-07	2.08292e-05
Cd74	11.5233	2.38756	0.339538	7.03181	2.03876e-12	1.92723e-10
Cdh18	1.15129	4.71888	1.51516	3.11444	0.00184293	0.0152195
Cdk15	1.8781	4.01799	1.0829	3.7104	0.000206931	0.0025998
Cdkl5	53.8541	1.29725	0.263631	4.92069	8.62377e-07	2.46671e-05
Cdkn2c	3650.91	1.14361	0.365334	3.13031	0.00174624	0.0145674
Cdsn	369.994	1.4366	0.240073	5.98402	2.17701e-09	1.19512e-07
Cebpd	227.92	2.54251	0.5693	4.46603	7.96857e-06	0.000171781
Cers4	53.1529	2.51233	0.388883	6.46038	1.04442e-10	7.59763e-09
Cfap58	2.2999	3.71862	1.15645	3.21556	0.00130191	0.0114043
Cfh	2.82408	5.83159	0.90191	6.46582	1.00752e-10	7.39e-09
Cfi	71.1863	3.24175	0.966686	3.35346	0.000798073	0.00768803
Cftr	147.886	1.19824	0.22295	5.37447	7.68099e-08	2.91367e-06
Chchd10	1903.21	1.47379	0.475894	3.0969	0.00195557	0.0159229
Chchd7	203.318	1.50962	0.292424	5.16243	2.43761e-07	8.05414e-06
Chrd	1.08028	3.86897	1.45437	2.66024	0.00780855	0.0470295
Chrnb2	6.96536	1.70404	0.473286	3.60045	0.000317672	0.0037164
Chst9	12.6409	3.03218	0.32958	9.20014	3.57494e-20	9.02774e-18
Cldn19	3.78084	2.46557	0.736453	3.3479	0.000814254	0.0078141
Cldn2	323.043	1.89915	0.209114	9.08191	1.06688e-19	2.58345e-17
Clec2d	97.0911	2.84928	0.565278	5.04048	4.64355e-07	1.42014e-05
Clgn	1.2093	5.03152	1.6788	2.99709	0.00272568	0.0207145
Clip4	22.3552	7.30132	0.838141	8.71132	3.00349e-18	6.17358e-16
Clu	2387.51	1.35868	0.363549	3.73727	0.00018603	0.00237605
Clybl	188.878	1.79095	0.424187	4.22208	2.42053e-05	0.000441566
Cmpk2	17.7566	2.368	0.479305	4.94049	7.79258e-07	2.25449e-05
Cnih3	1.45719	2.56401	0.899558	2.8503	0.0043678	0.0298914
Cntn5	1.48737	5.3322	1.56362	3.41016	0.000649249	0.0065246
Col11a1	10.4151	5.63359	0.689406	8.17165	3.04191e-16	5.37719e-14
Col16a1	237.639	2.11688	0.264258	8.01065	1.14104e-15	1.81713e-13
Col3a1	1.49805	5.10756	1.32167	3.86447	0.000111332	0.00156173
Col6a1	321.028	4.26655	0.417605	10.2167	1.66923e-24	5.56734e-22
Col6a2	40.3272	4.80953	0.252178	19.072	4.31857e-81	2.54464e-77
Cp	2288.39	1.62715	0.390154	4.17053	3.03896e-05	0.000533004
Cpa6	1.30421	4.42039	1.05915	4.17354	2.99903e-05	0.000528554
Cpeb3	53.9113	1.3632	0.512166	2.66163	0.00777631	0.0468963
Csf1	1686.42	1.63073	0.515101	3.16584	0.00154635	0.0131404
Csmd3	1.56236	5.40221	1.51409	3.56795	0.00035978	0.00408992
Ctso	143.717	2.13346	0.403297	5.29006	1.22279e-07	4.3579e-06
Cxcl1	358.269	2.46013	0.847936	2.90131	0.00371606	0.0263112
Cxcl5	306.674	4.79088	0.914924	5.23637	1.63767e-07	5.56714e-06
Cxcr4	3.98892	4.24172	0.669375	6.33685	2.34517e-10	1.58834e-08
Cyp2u1	32.5294	2.25168	0.507473	4.43703	9.12082e-06	0.00019332
Cyp4b1	14.4259	2.3741	0.833683	2.84773	0.00440328	0.0300993
D330045A20Rik	5.95833	4.54446	1.72028	2.64169	0.00824933	0.0491319
D630039A03Rik	18.9073	3.22612	0.674624	4.7821	1.73472e-06	4.50778e-05
Daam2	63.8693	1.97004	0.271297	7.26157	3.82622e-13	4.22725e-11
Dact3	23.0792	1.42998	0.372044	3.84358	0.000121252	0.0016706
Dagla	138.927	1.04018	0.137157	7.58389	3.3535e-14	4.59534e-12
Dclk1	52.9078	7.63108	1.31152	5.8185	5.93793e-09	2.9091e-07
Dcn	109.349	6.31448	0.66537	9.49019	2.3061e-21	6.79417e-19
Ddit4l	26.8634	2.36288	0.599177	3.94354	8.02876e-05	0.00119767
Ddr2	53.0283	4.54144	1.18723	3.82524	0.000130647	0.00177649
Ddx60	15.7037	2.62868	0.674808	3.89545	9.80182e-05	0.0014129
Des	5.07018	2.36889	0.635636	3.7268	0.000193926	0.00245737
Dgkk	2.08391	4.52426	0.801612	5.64396	1.66184e-08	7.47487e-07
Dkk3	461.132	1.11567	0.275283	4.05282	5.06031e-05	0.000812454
Dlec1	33.1883	2.34071	0.420972	5.56026	2.69367e-08	1.14461e-06
Dnajc12	47.6959	1.70773	0.408206	4.18351	2.87049e-05	0.000509453
Dpp4	23.4648	5.78845	1.7603	3.28832	0.00100787	0.00927921
Dram1	52.7131	1.39619	0.384255	3.63351	0.000279591	0.00335666
Dse	21.2989	9.17138	0.582134	15.7548	6.37009e-56	1.60863e-52
Dtna	419.241	2.23507	0.426649	5.23866	1.61744e-07	5.50897e-06
Dzip1	47.2767	3.49269	0.919606	3.79803	0.00014585	0.00194433
Efcab2	53.6895	1.06277	0.219555	4.84058	1.29458e-06	3.50986e-05
Egln3	32.9905	6.3803	1.31607	4.84798	1.24724e-06	3.40765e-05
Elavl4	1.94554	5.05717	0.933894	5.41514	6.12398e-08	2.4003e-06
Elfn2	0.881165	4.28893	1.53786	2.78889	0.00528888	0.0347423
Eln	29.0086	4.12964	0.654054	6.31391	2.72074e-10	1.80807e-08
Elovl4	29.2271	4.29257	0.977662	4.39064	1.13015e-05	0.000232029
Enc1	1028.09	1.1884	0.160431	7.40759	1.28611e-13	1.5788e-11
Enpp2	1.72926	5.54807	1.52334	3.64205	0.000270477	0.0032614
Eomes	17.5573	2.71098	0.512763	5.28701	1.24332e-07	4.42218e-06
Epdr1	229.704	1.11076	0.239109	4.64539	3.39433e-06	8.1746e-05
Epha7	131.643	5.85449	1.14716	5.10348	3.33462e-07	1.05638e-05
Ephb6	7.17639	2.50241	0.886428	2.82303	0.00475728	0.0319994
Ephx4	5.87762	3.70903	1.04414	3.55225	0.000381957	0.00428962
Esr1	4.34494	3.84368	0.83401	4.60867	4.05244e-06	9.45053e-05
Esrrg	24.2036	6.03115	1.75839	3.42994	0.000603725	0.00616525
Eya1	927.112	1.78958	0.444003	4.03055	5.5647e-05	0.000874375
Fam131b	8.8598	3.20099	0.392142	8.16284	3.27228e-16	5.72713e-14
Fam171b	58.932	1.95024	0.407362	4.78749	1.68883e-06	4.40317e-05
Fam179a	15.8141	4.95593	0.53744	9.22136	2.93365e-20	7.74001e-18
Fam184b	22.4329	3.67233	0.330202	11.1215	9.8629e-29	4.35866e-26
Fam195a	144.341	1.0857	0.258559	4.19905	2.68037e-05	0.000483479
Fam212b	71.3975	2.44014	0.507248	4.81054	1.5052e-06	3.9772e-05
Fam219a	67.9454	1.06979	0.319112	3.35239	0.000801159	0.00771355
Fam46a	23.0483	4.1521	0.591922	7.01461	2.30597e-12	2.1454e-10
Fam49a	1.99535	3.57712	1.05043	3.4054	0.000660663	0.00661674
Fas	6.12247	4.92256	0.784873	6.27179	3.56918e-10	2.29427e-08
Fat4	15.3572	8.33061	0.594908	14.0032	1.49043e-44	1.88188e-41
Fcgrt	30.9809	2.59226	0.462406	5.60602	2.07036e-08	9.04067e-07
Fez1	4.97324	3.74959	1.26122	2.973	0.00294905	0.021996
Fgb	5.45188	3.77369	0.826002	4.56862	4.90935e-06	0.000112558
Fgf5	8.68824	1.8246	0.564361	3.23303	0.00122483	0.0108692
Fgl1	10.4184	1.44136	0.479179	3.00797	0.00262995	0.0201341
Fhl1	282.817	2.70633	0.417184	6.48715	8.74727e-11	6.46969e-09
Fhl4	14.6491	1.55305	0.526283	2.95098	0.00316772	0.0232348
Fibin	3.26987	5.66845	0.976154	5.80692	6.36336e-09	3.09876e-07
Figf	59.7566	2.69602	0.413751	6.51605	7.21826e-11	5.45287e-09
Fkbp14	46.8358	1.48811	0.294571	5.05178	4.37705e-07	1.35032e-05
Fktn	458.878	1.12514	0.15402	7.30514	2.76968e-13	3.19998e-11
Flrt2	68.901	3.5358	0.626523	5.64352	1.66606e-08	7.47487e-07
Flt1	54.3686	1.32864	0.43942	3.02363	0.00249766	0.0193466
Fmo3	2.875	4.67896	1.18958	3.93329	8.37917e-05	0.00124005
Fmo5	9.39284	1.63939	0.400432	4.09404	4.23917e-05	0.000700334
Fndc1	12.5356	7.84804	0.638138	12.2984	9.24353e-35	6.05177e-32
Foxg1	8.45747	7.83763	0.689081	11.374	5.63289e-30	2.69115e-27
Foxn1	24.7727	1.98549	0.577374	3.43883	0.00058424	0.00602193
Foxp2	7.02745	7.18829	0.728402	9.86856	5.69743e-23	1.73644e-20
Fscn1	2.62302	2.24756	0.682672	3.29229	0.000993747	0.00917309
Fzd8	55.2889	4.36818	0.812748	5.37458	7.67618e-08	2.91367e-06
Gab3	1.97261	2.24394	0.794002	2.82612	0.00471158	0.0317593
Gabre	6.29428	6.63845	0.838457	7.91747	2.42399e-15	3.72599e-13
Gad1os	29.0179	1.30487	0.466498	2.79717	0.00515525	0.0340035
Gata2	22.308	1.36511	0.386949	3.52788	0.000418896	0.00464253
Gata3	16.0431	2.84174	0.720645	3.94333	8.03583e-05	0.00119772
Gbp10	13.6812	4.39246	0.849342	5.1716	2.32096e-07	7.75569e-06
Gbp11	4.60975	5.22714	0.679896	7.68814	1.49289e-14	2.07794e-12
Gbp2	59.7446	4.37619	0.523351	8.36188	6.1729e-17	1.14861e-14
Gbp3	16.4416	4.69764	0.651735	7.20789	5.68245e-13	6.05112e-11
Gbp4	64.1975	2.03807	0.377586	5.39761	6.75326e-08	2.61793e-06
Gbp5	2.00096	5.75757	1.81954	3.16429	0.00155462	0.0131866
Gbp6	30.49	3.73864	0.630249	5.932	2.99263e-09	1.57912e-07
Gbp7	49.0884	4.94424	0.488956	10.1118	4.89679e-24	1.60297e-21
Gcnt1	50.0791	2.8776	0.477317	6.02869	1.6529e-09	9.30522e-08
Gcnt4	2.56219	5.46713	1.09717	4.98293	6.26278e-07	1.85129e-05
Gem	49.4471	2.15038	0.54799	3.92413	8.70454e-05	0.00128439
Ggh	339.308	1.1251	0.214747	5.23916	1.61311e-07	5.50482e-06
Gjb2	7.22192	1.99509	0.740634	2.69376	0.00706512	0.0435309
Gm10516	26.2365	1.02706	0.324431	3.16573	0.00154693	0.0131404
Gm10548	10.8402	1.21535	0.375198	3.23923	0.00119855	0.0106573
Gm10825	3.49971	2.75155	0.719823	3.82254	0.000132083	0.00179132
Gm12185	5.69301	2.68288	0.665461	4.03161	5.53954e-05	0.000871197
Gm14322	44.0596	1.01259	0.318143	3.18282	0.00145851	0.0125399
Gm14393	2.56069	3.00022	0.875944	3.42513	0.000614514	0.00624297
Gm14403	4.67404	3.16128	0.660985	4.78268	1.72976e-06	4.50322e-05
Gm15408	13.2898	1.16372	0.433553	2.68414	0.00727163	0.0444624
Gm1673	359.767	1.0138	0.315569	3.21261	0.00131535	0.0114891
Gm17769	6.92262	1.86046	0.443798	4.19213	2.76353e-05	0.000493444
Gm20756	1.76399	5.13354	1.07917	4.75693	1.96556e-06	5.04284e-05
Gm3716	60.6902	1.12272	0.232081	4.83759	1.31423e-06	3.5414e-05
Gm4371	1.54598	2.68105	1.01115	2.65149	0.00801383	0.0480113
Gm8773	11.8167	1.67401	0.486687	3.4396	0.000582568	0.0060082
Gpnmb	121.012	9.54945	0.434357	21.9853	3.98504e-107	7.04435e-103
Gpr155	32.4086	2.16262	0.611046	3.53921	0.000401321	0.00447353
Gpr85	13.0844	3.49566	1.01176	3.45504	0.000550215	0.00575853
Gprc5b	211.213	1.62558	0.528551	3.07554	0.00210122	0.0168527
Gprin3	2.79329	6.24042	1.18885	5.24913	1.52818e-07	5.2761e-06
Gria1	13.4428	8.13382	0.619791	13.1235	2.4153e-39	2.37195e-36
Gsto2	20.5071	1.40274	0.489263	2.86705	0.00414323	0.0286541
Gulp1	63.3577	9.30969	0.529188	17.5924	2.81636e-69	9.95695e-66
Gxylt2	1001.71	1.03623	0.377467	2.74523	0.00604684	0.0384082
H2-M3	135.807	1.88319	0.17511	10.7544	5.65211e-27	2.32354e-24
Hectd2	35.196	5.41137	0.579288	9.34142	9.50515e-21	2.58496e-18
Hepacam	5.93958	3.34401	0.54378	6.14958	7.76906e-10	4.70321e-08
Hepacam2	1.05599	2.95894	1.01318	2.92044	0.00349539	0.02519
Heph	4.35503	4.93394	0.99037	4.98191	6.29583e-07	1.85795e-05
Herc6	375.085	1.04398	0.215761	4.8386	1.30757e-06	3.53424e-05
Hexa	40.9194	6.37691	0.620272	10.2808	8.59892e-25	3.10211e-22
Hey1	11.1319	1.77153	0.50248	3.52558	0.000422562	0.00467436
Hey2	8.00373	1.98988	0.621561	3.20143	0.00136748	0.0118669
Hgf	1.59301	5.43081	1.5734	3.45163	0.000557201	0.00581787
Hist1h1c	609.254	1.099	0.245248	4.48119	7.42282e-06	0.000162136
Hist1h2ae	17.1866	1.02154	0.343732	2.97191	0.00295952	0.0220368
Hist1h2bf	3.65697	1.89187	0.582575	3.24742	0.00116455	0.0104021
Hist1h3g	14.6599	1.6098	0.399083	4.03374	5.48968e-05	0.000867213
Hist1h4h	9.99665	1.03569	0.385009	2.69005	0.00714415	0.0438954
Hist1h4k	7.36021	1.54484	0.460217	3.35677	0.00078859	0.00761327
Hist3h2a	108.232	1.38099	0.19036	7.25465	4.02703e-13	4.39418e-11
Hlf	5.96898	3.743	0.757069	4.94406	7.65117e-07	2.2245e-05
Hnf4g	4.07836	3.60249	0.981555	3.67019	0.000242373	0.00297737
Hpse	76.0878	1.20899	0.161494	7.48631	7.08376e-14	9.0086e-12
Icam1	11.0803	4.69383	0.910392	5.15584	2.525e-07	8.32732e-06
Idh3a	1581.99	1.03337	0.244275	4.23034	2.33337e-05	0.000427874
Ifi203	10.1515	8.10274	0.718286	11.2807	1.6353e-29	7.41209e-27
Ifi204	18.4274	3.85465	1.10708	3.48182	0.000498012	0.00532568
Ifi205	5.66236	4.15767	1.19003	3.49376	0.000476266	0.00511169
Ifi27l2a	1.80938	2.50876	0.864447	2.90215	0.00370609	0.0262681
Ifi44	9.58855	4.95017	1.28976	3.83806	0.00012401	0.00169932
Ifi47	19.0053	3.01165	0.354414	8.49754	1.93652e-17	3.72085e-15
Ifit1bl1	98.0815	2.2219	0.515249	4.31228	1.61578e-05	0.00031387
Ifit1bl2	6.00219	2.47418	0.599922	4.12417	3.72067e-05	0.00063189
Ifitm3	131.653	2.83122	0.40166	7.0488	1.80465e-12	1.74321e-10
Igf1	7.75366	3.98743	0.923467	4.31789	1.5753e-05	0.000308038
Igf2	82.7543	3.98496	0.953934	4.1774	2.9486e-05	0.000521121
Igfbp1	13.4642	3.59882	1.35398	2.65797	0.00786134	0.0473153
Iigp1	6.9389	5.06649	1.07373	4.71859	2.37489e-06	5.94631e-05
Il15	10.3634	7.37918	0.626981	11.7694	5.61404e-32	3.10123e-29
Il16	2.22514	2.59004	0.773928	3.34662	0.000818043	0.00784195
Il2rb	1.95692	3.80428	0.932888	4.07796	4.5433e-05	0.000744319
Il33	11.8456	2.39823	0.481828	4.97737	6.44554e-07	1.89896e-05
Il7	39.7734	2.47412	0.592105	4.17851	2.93431e-05	0.000519217
Immp2l	35.6659	1.05779	0.208701	5.06844	4.01096e-07	1.24608e-05
Inhbb	152.803	2.06464	0.33647	6.13618	8.45308e-10	5.04814e-08
Irf1	727.301	1.03991	0.281876	3.68925	0.000224917	0.00279773
Islr2	7.66547	3.00298	0.721118	4.16434	3.1226e-05	0.000546518
Ism2	14.505	2.34077	0.395045	5.92534	3.11658e-09	1.62993e-07
Isoc2a	77.7704	1.5166	0.43564	3.48131	0.00049897	0.0053327
Ispd	12.5501	3.61865	0.669258	5.40696	6.41049e-08	2.50151e-06
Itga7	300.112	1.94007	0.257383	7.53767	4.78438e-14	6.31146e-12
Itgb3	2.98826	2.11409	0.783049	2.69982	0.00693772	0.0429405
Itgb8	216.843	1.14795	0.204899	5.60251	2.1127e-08	9.15349e-07
Itih2	72.9207	4.71127	1.51275	3.11438	0.00184335	0.0152195
Jam3	116.285	1.52375	0.476056	3.20079	0.00137052	0.0118875
Jazf1	83.4147	1.04585	0.18755	5.57636	2.45597e-08	1.04962e-06
Kbtbd11	2.2872	2.1231	0.740803	2.86595	0.00415764	0.0287201
Kcnab2	254.014	1.57065	0.257054	6.11018	9.9521e-10	5.88372e-08
Kcnh2	114.671	2.32509	0.687522	3.38185	0.000720004	0.00713426
Kcnj16	563.422	1.46899	0.315863	4.65073	3.30764e-06	8.02046e-05
Kcnj2	7.89846	2.6462	0.750971	3.52371	0.000425557	0.0046928
Kif21b	3.46543	2.29609	0.808547	2.83978	0.00451446	0.0306813
Kif26b	7.46666	5.8253	0.763036	7.63438	2.26917e-14	3.13375e-12
Kl	3.89245	4.86865	0.985428	4.94065	7.7863e-07	2.25449e-05
Klhl5	302.114	1.49111	0.233351	6.38997	1.65918e-10	1.16386e-08
Kng2	2.24838	4.86486	0.853128	5.70237	1.18151e-08	5.52526e-07
L3mbtl3	95.1576	1.04639	0.157853	6.62892	3.38151e-11	2.66853e-09
Lctl	1.45114	3.14347	1.04949	2.99523	0.0027424	0.0207701
Ldhb	542.884	1.84292	0.407283	4.5249	6.04231e-06	0.000134861
Lepr	8.11068	1.81192	0.484929	3.73646	0.00018663	0.00238199
Lgals3bp	160.357	2.30545	0.524948	4.39177	1.12433e-05	0.000231102
Lhx6	1.27187	4.35939	1.29079	3.37731	0.000731988	0.00722368
Lox	30.705	7.16011	0.524302	13.6565	1.84764e-42	2.04129e-39
Loxl3	95.2952	1.5393	0.253588	6.07007	1.27856e-09	7.38598e-08
Lpar1	157.083	1.34739	0.376548	3.57826	0.000345892	0.00397551
Lpcat2b	2.0331	2.21001	0.800364	2.76125	0.00575804	0.0370809
Lsp1	33.4395	2.86074	0.622269	4.59727	4.28065e-06	9.89137e-05
Lyg2	0.932699	3.29625	1.16815	2.82178	0.00477586	0.0320877
Mamld1	2.66909	5.75364	1.08044	5.32528	1.00796e-07	3.65116e-06
Man1c1	91.9899	1.39583	0.386186	3.61439	0.000301059	0.0035669
Map1a	191.231	1.26311	0.175077	7.21461	5.40879e-13	5.82995e-11
Map2	117.686	5.08638	0.655807	7.75592	8.77034e-15	1.28127e-12
Map2k6	56.7667	1.32592	0.372007	3.56424	0.000364905	0.00412432
Map3k7cl	197.038	1.24495	0.247446	5.03118	4.87472e-07	1.4857e-05
Mapk10	5.34069	1.71968	0.527063	3.26276	0.00110332	0.0099864
Masp1	295.491	3.21883	0.895259	3.59541	0.000323879	0.00377128
Matn2	20.5276	1.79882	0.306821	5.86279	4.55166e-09	2.28579e-07
Mcc	930.378	2.15405	0.438598	4.91122	9.05095e-07	2.57639e-05
Mctp1	1.89085	5.67765	1.4248	3.98486	6.75188e-05	0.00102891
Medag	58.9425	6.14429	0.499104	12.3107	7.93805e-35	5.39696e-32
Mef2c	3.23567	6.45233	1.09636	5.88521	3.97549e-09	2.01939e-07
Megf10	4.67763	3.0463	0.817162	3.72791	0.000193077	0.00244836
Mertk	13.7023	3.08746	0.711071	4.34198	1.41203e-05	0.00028172
Mmp12	4.29492	6.06524	0.783155	7.74461	9.5872e-15	1.36672e-12
Mmp19	19.0421	1.20217	0.319632	3.7611	0.000169165	0.00219424
Mmp28	17.0717	1.82568	0.511256	3.57098	0.000355651	0.00406127
Mnda	14.1042	5.55851	0.833038	6.67258	2.5135e-11	2.07622e-09
Mndal	10.1484	8.10175	0.66109	12.2551	1.57661e-34	9.95348e-32
Mos	1.34662	3.47204	1.22437	2.83577	0.00457151	0.0309857
Mpp7	858.619	1.37431	0.214067	6.42	1.36271e-10	9.67417e-09
Mpv17l	39.9774	1.09443	0.325393	3.36342	0.000769827	0.00749352
Mpz	2.61817	2.47237	0.723002	3.41959	0.000627163	0.00634232
Mrc2	2.29443	4.22145	0.962293	4.38686	1.14997e-05	0.000235278
Msi1	1.61584	2.90771	0.919386	3.16267	0.00156332	0.0132541
Msrb2	2.78351	4.76545	0.985262	4.83673	1.31991e-06	3.5459e-05
Mt2	4.28139	6.45304	0.85311	7.56413	3.90463e-14	5.22894e-12
Mturn	365.664	1.26021	0.273382	4.6097	4.03248e-06	9.41639e-05
Mum1l1	93.2109	2.34968	0.373462	6.29161	3.14182e-10	2.05431e-08
Mybpc1	1.97714	4.67663	1.00812	4.63897	3.50141e-06	8.36412e-05
Mybpc2	6.53281	2.31428	0.538003	4.30162	1.69555e-05	0.000327208
Mycn	150.829	1.88445	0.284686	6.61941	3.60634e-11	2.80669e-09
Myl4	7.63497	1.59671	0.516824	3.08947	0.00200516	0.0162072
Nav3	10.4414	8.14196	0.658045	12.373	3.66083e-35	2.69635e-32
Nceh1	1224.61	1.2069	0.3188	3.78576	0.000153239	0.00202452
Ndufb6	635.438	1.02407	0.220354	4.64737	3.362e-06	8.10779e-05
Nfia	28.9979	4.85014	0.472815	10.258	1.08921e-24	3.77529e-22
Nfkbie	201.63	1.86228	0.364084	5.11499	3.13765e-07	9.9756e-06
Nhsl2	1.66179	3.09961	1.15312	2.68801	0.00718794	0.0440511
Nkain2	21.1799	6.0022	0.665533	9.01864	1.90431e-19	4.44615e-17
Nlrc5	4.62741	2.97281	0.577175	5.15063	2.59616e-07	8.45164e-06
Nos2	5.52717	6.83432	1.66069	4.11535	3.86592e-05	0.000650217
Nov	10.3583	8.13157	0.674737	12.0515	1.90548e-33	1.16149e-30
Nova1	6.36943	4.20836	0.763257	5.51369	3.51395e-08	1.465e-06
Npas3	4.49751	6.73269	0.828521	8.12615	4.43149e-16	7.46051e-14
Nr1h4	45.6365	2.5426	0.376656	6.75046	1.47377e-11	1.25249e-09
Nr2f1	18.6474	2.39128	0.717228	3.33406	0.000855888	0.00813406
Nrn1	1.76207	5.11631	1.26977	4.02932	5.59374e-05	0.000878157
Nrxn2	32.4151	1.55003	0.310885	4.98586	6.16878e-07	1.82656e-05
Nt5e	3.84986	3.14465	0.604206	5.2046	1.94414e-07	6.57106e-06
Ntn3	21.626	1.33159	0.442643	3.00826	0.00262748	0.0201239
Ntng1	3.35919	5.90146	0.889341	6.63576	3.22824e-11	2.59389e-09
Nudt7	34.7147	1.28924	0.393234	3.27855	0.00104342	0.00954192
Nxpe4	22.6285	2.17468	0.309852	7.01843	2.24368e-12	2.09849e-10
Nyx	3.04823	4.26266	0.988838	4.31077	1.62684e-05	0.000315672
Ogfrl1	9.71619	2.67441	0.863001	3.09896	0.00194199	0.0158521
Olfml2b	173.188	1.33891	0.362132	3.69729	0.000217914	0.0027223
Olfml3	15.8318	3.21512	0.973194	3.30368	0.000954263	0.00889479
Onecut2	245.449	1.49154	0.219582	6.79264	1.10101e-11	9.54048e-10
P2rx7	23.7144	2.49247	0.390241	6.387	1.69166e-10	1.18196e-08
Pafah2	454.143	1.20625	0.0973276	12.3937	2.82815e-35	2.17362e-32
Pak3	279.516	1.76801	0.186878	9.4608	3.05593e-21	8.57454e-19
Pank1	257.715	1.3148	0.3477	3.78141	0.000155943	0.00205226
Papln	591.104	1.6758	0.488798	3.42841	0.000607139	0.00618225
Paqr7	106.886	1.13777	0.214638	5.30089	1.1524e-07	4.12366e-06
Paqr9	4.19586	2.4529	0.77229	3.17613	0.00149252	0.0127641
Pard6g	122.105	1.18378	0.162508	7.2844	3.23111e-13	3.6613e-11
Parp12	716.871	1.16046	0.372825	3.11262	0.00185432	0.0152886
Parp14	165.979	2.11182	0.337979	6.24839	4.14716e-10	2.61819e-08
Pax9	11.0355	6.5687	0.620388	10.588	3.38575e-26	1.30108e-23
Pcdh18	5.74304	4.00971	0.719075	5.5762	2.45824e-08	1.04962e-06
Pcdh19	1313.39	1.02311	0.263393	3.88436	0.0001026	0.00146146
Pcdh9	17.3997	7.58317	0.669501	11.3266	9.69052e-30	4.50788e-27
Pcdhb14	34.0581	1.88308	0.208808	9.01823	1.91157e-19	4.44615e-17
Pcdhb15	13.5225	2.15858	0.547337	3.94378	8.02075e-05	0.00119749
Pcdhb17	168.019	1.14568	0.318439	3.59781	0.00032091	0.00374438
Pcdhb18	136.663	1.66744	0.426299	3.91142	9.17533e-05	0.00133712
Pcdhb21	23.4436	1.4214	0.495199	2.87037	0.00409997	0.0284119
Pcdhb22	188.461	1.22703	0.321666	3.81462	0.000136394	0.00183767
Pcdhga10	74.9545	1.48805	0.259625	5.73154	9.95232e-09	4.70393e-07
Pcdhga2	5.07407	1.85482	0.698552	2.65524	0.0079252	0.0476024
Pcdhga3	8.87898	1.51356	0.572865	2.64209	0.00823965	0.0490908
Pcdhga4	11.8833	2.2866	0.553038	4.13461	3.55565e-05	0.000609042
Pcdhga8	2.22469	2.38997	0.880505	2.71432	0.00664118	0.0414096
Pcdhgb2	20.4935	1.87683	0.299591	6.26464	3.73698e-10	2.38478e-08
Pcdhgb8	5.50206	1.60939	0.528967	3.04252	0.00234604	0.018407
Pcolce	5104.4	1.18403	0.294709	4.01763	5.87855e-05	0.000917978
Pcsk9	4762.74	1.00918	0.173446	5.81841	5.94097e-09	2.9091e-07
Pcx	276.074	1.18152	0.178526	6.6182	3.63598e-11	2.80669e-09
Pdgfra	3.21702	4.79196	0.960862	4.98715	6.12768e-07	1.81743e-05
Peg10	4453.15	1.30214	0.315191	4.13127	3.60762e-05	0.000616153
Pfkp	1820.82	1.08894	0.23951	4.54653	5.45368e-06	0.000123438
Pfn2	1221.65	1.3004	0.221745	5.86439	4.50784e-09	2.27023e-07
Phactr2	28.7154	6.81868	0.463215	14.7204	4.77173e-49	8.43499e-46
Pianp	995.329	1.05858	0.346569	3.05445	0.00225475	0.0178253
Pik3r3	528.005	1.00738	0.141814	7.10349	1.21642e-12	1.23579e-10
Pknox2	4.42215	5.7651	0.779712	7.39389	1.42595e-13	1.72647e-11
Plagl1	131.225	2.20959	0.564565	3.9138	9.08565e-05	0.00132624
Plekhg1	5.62619	3.3425	0.695864	4.80338	1.56009e-06	4.09772e-05
Plxdc1	60.4506	2.89951	0.269836	10.7454	6.22578e-27	2.50121e-24
Pou4f1	2.68244	4.46448	1.00113	4.45946	8.21671e-06	0.000176915
Ppm1e	42.305	1.06007	0.348263	3.04388	0.00233549	0.018365
Ppp1r14c	19.3815	3.1616	0.995486	3.17593	0.00149355	0.0127666
Ppp1r3fos	6.43124	1.46713	0.535606	2.7392	0.00615894	0.0389384
Ppp2r2b	52.2496	4.59399	1.19431	3.84657	0.000119782	0.001654
Prdm6	20.5612	4.24173	1.17605	3.60677	0.000310028	0.00364143
Prkg1	70.8016	2.31747	0.58921	3.93318	8.383e-05	0.00124005
Prokr1	16.2364	4.79425	0.896192	5.34958	8.81583e-08	3.27672e-06
Pros1	389.021	3.01875	0.780587	3.86728	0.000110054	0.00154891
Prrx1	1.72722	5.31375	1.23976	4.2861	1.81839e-05	0.000346943
Psmb10	319.962	1.39775	0.501114	2.78928	0.0052826	0.034714
Psmb8	29.6364	1.84814	0.498837	3.70491	0.000211468	0.0026474
Ptgds	265.717	2.3575	0.440561	5.35112	8.74097e-08	3.26668e-06
Ptgis	1.26091	4.62302	1.19513	3.86823	0.00010963	0.00154416
Ptgr1	126.173	1.43376	0.334964	4.28033	1.8662e-05	0.000354769
Ptn	31.4889	9.18819	0.564373	16.2803	1.36101e-59	4.00976e-56
Ptpn7	6.87746	1.73615	0.658244	2.63754	0.00835097	0.0495869
Ptprd	40.8461	9.9285	0.558998	17.7613	1.41045e-70	6.23313e-67
Pygo1	4.71929	5.08638	0.910772	5.58469	2.34111e-08	1.00691e-06
Qpct	3.67749	2.84107	0.947345	2.99898	0.00270881	0.0206217
Raet1d	27.3675	1.1709	0.348423	3.36058	0.000777792	0.00755026
Rap1gap	3294.71	1.28489	0.257092	4.99781	5.79855e-07	1.72852e-05
Rarb	2.14553	3.33237	0.943694	3.53119	0.00041369	0.00459058
Rasl11a	919.069	1.62334	0.473009	3.43194	0.000599283	0.00613761
Rcn1	39.0839	5.25582	1.3156	3.99501	6.46912e-05	0.000994387
Rcn3	9.19864	3.01437	0.473725	6.36312	1.97692e-10	1.35449e-08
Rd3	14.91	1.69629	0.448649	3.78089	0.000156268	0.00205226
Rerg	27.0643	4.23062	1.31339	3.22114	0.0012768	0.0112289
Rgag4	18.2389	1.88197	0.353792	5.31942	1.04098e-07	3.75538e-06
Rgs2	15.8249	2.76613	0.463396	5.96926	2.38327e-09	1.29628e-07
Rgs22	1.52321	4.20401	0.890111	4.72302	2.32366e-06	5.83457e-05
Rgs9	57.0442	3.67095	0.366092	10.0274	1.15508e-23	3.71241e-21
Rhox5	1.09966	4.40676	1.26605	3.48071	0.000500089	0.00533821
Rimklb	3.43715	2.20139	0.690301	3.18903	0.00142751	0.0123214
Ripk2	105.911	1.53371	0.260029	5.89824	3.67407e-09	1.87707e-07
Rnf128	649.859	1.18917	0.344825	3.44861	0.000563487	0.00586617
Rnf150	76.9581	4.15303	1.31504	3.1581	0.00158799	0.013444
Rnf180	100.635	1.072	0.234167	4.57791	4.69638e-06	0.000108237
Ror1	2.49005	4.8338	0.875957	5.51831	3.42273e-08	1.43034e-06
Rorb	1.9355	5.71236	1.46838	3.89025	0.000100139	0.00143449
Rragd	21.1019	3.18693	0.336794	9.46254	3.00557e-21	8.56928e-19
Rsph4a	3.50801	2.53586	0.899864	2.81805	0.00483167	0.0324011
Rtn4rl1	3.42778	2.10843	0.63242	3.33391	0.000856338	0.00813406
Rtp1	1.76318	3.99525	0.950334	4.20405	2.62179e-05	0.000473786
Rtp4	44.9277	2.34058	0.366135	6.39269	1.62995e-10	1.14792e-08
S1pr1	2.16057	5.65221	1.16961	4.83256	1.3479e-06	3.59921e-05
Samd15	8.24866	1.10142	0.34718	3.17248	0.00151146	0.012901
Scn2a1	2.54244	4.10019	1.37679	2.97808	0.00290065	0.0217727
Scn7a	2.14737	5.41201	1.24622	4.34275	1.40711e-05	0.000281057
Sdc2	850.922	1.01059	0.371295	2.72181	0.00649256	0.0406838
Sema4a	40.1146	1.01836	0.364404	2.79458	0.00519671	0.0342514
Sema5b	2.50059	5.0323	0.976258	5.15468	2.54062e-07	8.33221e-06
Sepp1	27.6793	3.76074	0.85487	4.39919	1.08655e-05	0.000224642
Sept1	9.6036	1.83155	0.374008	4.89709	9.72645e-07	2.74656e-05
Serpina3g	7.84808	6.21086	1.11108	5.58993	2.27155e-08	9.79373e-07
Serpina3h	37.7991	5.0064	0.567357	8.82406	1.10381e-18	2.32286e-16
Serpina3i	8.13072	4.61246	0.695653	6.6304	3.3477e-11	2.65369e-09
Serpinb5	29.473	3.6784	0.716445	5.13424	2.8328e-07	9.13784e-06
Serpini1	28.7811	2.40213	0.336083	7.14745	8.84022e-13	9.24666e-11
Sgcb	183.271	1.02435	0.321478	3.18637	0.00144069	0.0124109
Sh3rf3	2.12336	4.7469	0.930402	5.10199	3.36099e-07	1.06283e-05
Shank1	5.48253	2.79158	0.659617	4.23212	2.31499e-05	0.000425832
Siglec15	7.8206	4.69394	1.34214	3.49734	0.000469915	0.00506814
Sirpa	1.58872	5.19467	1.29288	4.0179	5.87195e-05	0.000917758
Slc22a15	51.3144	1.48081	0.199186	7.43432	1.05108e-13	1.31772e-11
Slc2a6	2.9418	3.22331	0.721348	4.46845	7.87869e-06	0.000170249
Slc39a8	3.40698	3.76782	0.800201	4.7086	2.49426e-06	6.19257e-05
Slc41a2	41.0202	4.3152	0.724926	5.95261	2.63901e-09	1.41793e-07
Slc52a3	27.4889	1.66595	0.418266	3.983	6.80513e-05	0.00103613
Slc9a9	2.47858	4.58538	0.936569	4.89593	9.78423e-07	2.75847e-05
Slco1a6	1.85957	2.5026	0.742666	3.36975	0.000752357	0.00736401
Slco5a1	77.027	1.05823	0.234176	4.51894	6.21486e-06	0.000138363
Slmo1	60.7414	1.38506	0.276242	5.01393	5.33281e-07	1.61153e-05
Smco4	3.87141	2.70891	0.679397	3.98722	6.68515e-05	0.00102138
Smoc1	10.1263	7.91068	0.63168	12.5233	5.57056e-36	4.47595e-33
Smpd3	11.7929	1.14793	0.398588	2.87999	0.00397693	0.0277647
Snca	41.6925	2.42857	0.578469	4.19827	2.68957e-05	0.000484077
Snta1	53.595	3.98146	0.842118	4.72791	2.26843e-06	5.72025e-05
Snx10	150.256	1.58311	0.195874	8.08229	6.35627e-16	1.04148e-13
Socs3	595.628	1.31247	0.198493	6.6122	3.78653e-11	2.91019e-09
Soga3	22.2805	4.24241	1.03028	4.11773	3.82623e-05	0.000645384
Sostdc1	1.57433	5.41411	1.63332	3.31479	0.000917123	0.00860966
Sp100	1.7488	4.43274	0.928061	4.77634	1.78513e-06	4.61341e-05
Sp5	11.5844	3.04256	0.922527	3.29807	0.000973509	0.00901925
Spdya	37.0463	1.2184	0.292614	4.16383	3.12947e-05	0.000547177
Spp1	11861.9	2.22865	0.466325	4.77917	1.76019e-06	4.55562e-05
Spsb1	498.42	1.07982	0.148744	7.25957	3.88335e-13	4.26372e-11
Sptssb	1.02807	4.54253	1.47569	3.07824	0.00208228	0.0167311
Ssbp2	238.233	1.03267	0.233706	4.41866	9.93146e-06	0.000208008
Ssc5d	14.0816	2.69386	0.508106	5.30177	1.14688e-07	4.11226e-06
St6galnac3	58.409	3.08151	0.741448	4.15608	3.23758e-05	0.000562187
Stard5	112.005	1.2518	0.229475	5.45507	4.89543e-08	1.95342e-06
Stat1	605.982	1.11546	0.195663	5.70092	1.19163e-08	5.55791e-07
Steap3	8.61555	3.78834	0.735326	5.15192	2.57834e-07	8.42228e-06
Steap4	1.50534	5.34751	1.75903	3.04004	0.00236547	0.0185183
Stra6	133.554	1.17538	0.354321	3.31726	0.000909037	0.00855191
Sulf2	3.15222	5.79971	0.980282	5.91637	3.29125e-09	1.70115e-07
Sybu	2.74788	5.60141	0.843125	6.64363	3.06041e-11	2.4816e-09
Syk	10.7276	7.62026	0.617964	12.3312	6.15002e-35	4.34856e-32
Taf9b	22.7291	2.49098	0.479417	5.19586	2.0378e-07	6.87446e-06
Tanc2	354.526	1.21502	0.395671	3.07079	0.00213494	0.0170535
Tceal1	28.0871	1.1574	0.436543	2.65129	0.00801851	0.0480113
Tenm4	13.7055	3.38616	0.699801	4.83875	1.3066e-06	3.53424e-05
Tex26	30.886	1.67289	0.323899	5.16484	2.40642e-07	7.98093e-06
Tfpi	30.8959	4.93536	0.656529	7.51736	5.5894e-14	7.21195e-12
Tgm2	222.518	2.50093	0.450583	5.55043	2.84966e-08	1.20223e-06
Tgtp1	44.8108	5.21058	0.507497	10.2672	9.90261e-25	3.50097e-22
Tgtp2	15.5229	5.03135	0.546199	9.21157	3.21392e-20	8.35478e-18
Tinagl1	2846.66	1.20696	0.191851	6.29113	3.15164e-10	2.05431e-08
Tlr1	19.8191	3.53851	0.485514	7.28816	3.14207e-13	3.58337e-11
Tlr2	291.547	1.32353	0.313669	4.21952	2.44827e-05	0.000446165
Tlr6	2.59859	2.47598	0.86461	2.86369	0.00418734	0.0288801
Tmem229b	26.5564	2.11911	0.288729	7.33944	2.1449e-13	2.49443e-11
Tmem241	277.286	1.03292	0.267506	3.8613	0.000112783	0.00157478
Tmem56	3.76721	3.73846	0.94973	3.93634	8.27346e-05	0.00122796
Tmem74	2.81131	4.59523	1.53396	2.99566	0.00273847	0.0207582
Tmod1	18.8069	5.53203	0.706201	7.83351	4.74427e-15	7.10716e-13
Tnfrsf1b	171.984	1.8639	0.14769	12.6203	1.63147e-36	1.37331e-33
Tnfrsf25	8.80142	1.28082	0.418009	3.0641	0.00218323	0.0173686
Tnfsf10	2.13468	4.99142	1.01355	4.92468	8.44966e-07	2.42475e-05
Tnik	107.786	3.98267	0.950975	4.18798	2.81449e-05	0.000500018
Tnr	0.846739	4.2396	1.60698	2.63824	0.0083337	0.0495176
Tnxb	8.08607	2.47513	0.693366	3.56974	0.000357338	0.00407002
Tprg	5.24587	4.4839	0.705762	6.35328	2.10766e-10	1.4385e-08
Tram1l1	4.26151	6.84997	0.93958	7.29047	3.08887e-13	3.54558e-11
Trim66	2.77952	1.89291	0.718493	2.63455	0.00842488	0.0499251
Triqk	21.45	4.62781	1.12978	4.0962	4.19981e-05	0.000694481
Trp53inp2	1586.22	1.06444	0.245408	4.33746	1.4414e-05	0.000285967
Tsga10	44.5428	1.03267	0.244008	4.23212	2.31501e-05	0.000425832
Tspan13	663.286	1.55865	0.391089	3.98542	6.73609e-05	0.00102739
Tspan2	4.00861	6.36533	0.820993	7.75321	8.96009e-15	1.29826e-12
Ttll7	401.43	1.18691	0.20571	5.76983	7.93521e-09	3.80137e-07
Txlnb	8.51837	2.00652	0.40019	5.01392	5.33316e-07	1.61153e-05
Ubash3b	109.37	1.0038	0.177503	5.65511	1.55743e-08	7.09554e-07
Ugt1a6b	4.23969	1.83589	0.530208	3.46258	0.000535026	0.00564636
Upp1	77.8754	1.48739	0.374502	3.97164	7.13792e-05	0.00108121
Ust	65.5973	1.83951	0.349474	5.26366	1.41219e-07	4.91403e-06
Vcam1	8.20765	2.93448	1.01519	2.89057	0.00384547	0.0269962
Vegfc	12.9085	8.44892	0.619273	13.6433	2.21366e-42	2.30181e-39
Vnn1	14.153	2.51297	0.554212	4.5343	5.77945e-06	0.00013031
Vnn3	2.37321	3.93382	1.34749	2.91936	0.00350749	0.0252348
Wdr17	2.27508	4.45107	0.915775	4.86044	1.17128e-06	3.22002e-05
Wnt2	5.4412	4.7396	0.826735	5.73292	9.8716e-09	4.67829e-07
Wnt5b	1.16206	3.72229	1.2604	2.95327	0.00314425	0.0231098
Xaf1	79.0863	1.0622	0.343499	3.09229	0.00198621	0.0160982
Xdh	2.25598	5.93059	1.40631	4.21712	2.4744e-05	0.000449538
Xlr	29.7854	8.20187	0.573344	14.3053	2.0266e-46	2.98534e-43
Zcchc24	39.083	5.40716	0.714331	7.56954	3.74534e-14	5.0928e-12
Zfhx4	304.108	2.09827	0.704768	2.97725	0.0029085	0.0217979
Zfp385b	6.68736	2.5231	0.931126	2.70973	0.00673387	0.0419284
Zic5	12.9494	1.62651	0.44333	3.66885	0.000243644	0.0029909
Zkscan16	4.69405	2.8702	0.815094	3.52132	0.000429409	0.00473233

## Sheet: down.p.srt
	baseMean	log2FoldChange	lfcSE	stat	pvalue	padj
Praf2	326.219	-5.78238	0.275171	-21.0138	4.90579e-98	4.33598e-94
Fnbp4	3109.98	-1.13324	0.0824104	-13.7512	5.00981e-43	5.9039e-40
Lhx2	176.646	-7.263	0.627422	-11.5759	5.45647e-31	2.83688e-28
Mapk12	844.298	-1.89889	0.166311	-11.4177	3.41056e-30	1.67468e-27
Dcdc2a	924.932	-3.6141	0.332974	-10.854	1.90879e-27	8.03373e-25
Ephb2	1279.49	-1.64829	0.175438	-9.39528	5.70671e-21	1.57621e-18
Scin	1931.4	-1.65397	0.181724	-9.10156	8.90455e-20	2.21698e-17
Obsl1	724.115	-6.33748	0.702585	-9.02023	1.87688e-19	4.44615e-17
Nfatc2	328.204	-1.98054	0.220847	-8.9679	3.02222e-19	6.93814e-17
Nr6a1	299.997	-1.44832	0.165542	-8.74894	2.15368e-18	4.47889e-16
Tspan18	332.646	-3.70326	0.429345	-8.62536	6.389e-18	1.25487e-15
Cacnb3	2178.93	-1.04925	0.125035	-8.39164	4.79401e-17	9.01529e-15
Gls2	145.01	-1.04223	0.125542	-8.30186	1.02495e-16	1.8873e-14
Lppr3	425.755	-2.00802	0.251543	-7.98281	1.43042e-15	2.23766e-13
Hoxd9	174.874	-2.41086	0.30237	-7.9732	1.54616e-15	2.3975e-13
Zfp647	96.0538	-1.47692	0.189352	-7.79986	6.19744e-15	9.20606e-13
Rai14	2915.81	-1.60542	0.213488	-7.51997	5.47903e-14	7.12153e-12
Pitpnc1	768.512	-1.81819	0.249735	-7.28049	3.32619e-13	3.74504e-11
Ccnjl	151.844	-1.79709	0.249177	-7.2121	5.50941e-13	5.90242e-11
Lrp4	162.452	-1.61818	0.230279	-7.02705	2.10945e-12	1.98344e-10
Trp53i11	938.176	-2.91965	0.42083	-6.93782	3.98183e-12	3.57294e-10
Gm15421	620.669	-1.46193	0.212198	-6.88945	5.60074e-12	4.95021e-10
Ralgapa2	782.611	-1.05248	0.15685	-6.71009	1.94509e-11	1.6373e-09
Fam98c	221.833	-1.02917	0.155167	-6.63265	3.29706e-11	2.62585e-09
Slco2a1	3222.75	-1.33388	0.201109	-6.63262	3.29772e-11	2.62585e-09
Mpped2	38.3293	-4.86179	0.733554	-6.62772	3.40902e-11	2.67828e-09
Dbndd2	726.016	-1.11113	0.17507	-6.3468	2.19843e-10	1.49468e-08
Unc13d	885.279	-1.43683	0.230691	-6.22835	4.71383e-10	2.95484e-08
Shank2	910.62	-1.2822	0.209694	-6.11463	9.67797e-10	5.74086e-08
Phf21b	174.236	-1.05352	0.17249	-6.10771	1.01072e-09	5.95552e-08
Sox13	477.505	-2.53799	0.419167	-6.05484	1.40558e-09	8.06705e-08
Sept3	57.6513	-7.95249	1.31536	-6.04585	1.48623e-09	8.50227e-08
Pkn3	267.211	-1.00599	0.167349	-6.01133	1.84007e-09	1.02933e-07
Smagp	712.565	-1.32864	0.221735	-5.99201	2.07262e-09	1.14493e-07
Cpm	1066.6	-2.83394	0.475357	-5.9617	2.49634e-09	1.34947e-07
Rps6kc1	302.376	-1.11425	0.187051	-5.95693	2.57018e-09	1.38515e-07
Cutal	586.749	-1.17292	0.197451	-5.94032	2.84468e-09	1.51462e-07
Ppp4r1l-ps	304.011	-1.04687	0.176436	-5.93341	2.96716e-09	1.57509e-07
Inha	48.1924	-6.42592	1.08993	-5.89569	3.73113e-09	1.90073e-07
Csdc2	67.2458	-1.79813	0.307513	-5.84733	4.99511e-09	2.48729e-07
Slc37a1	100.238	-5.91139	1.02905	-5.74453	9.21757e-09	4.38008e-07
Sorcs2	279.177	-5.7174	0.998762	-5.72449	1.03745e-08	4.89042e-07
Rhpn2	496.255	-1.61612	0.284568	-5.67918	1.35339e-08	6.24645e-07
Cgnl1	1287.59	-1.04825	0.185548	-5.64947	1.60945e-08	7.27643e-07
Smtnl2	1039.72	-1.06917	0.190351	-5.6168	1.94524e-08	8.55372e-07
Npr2	825.199	-1.95812	0.349746	-5.59869	2.15975e-08	9.33444e-07
Ltk	631.369	-2.25351	0.405907	-5.55179	2.82754e-08	1.19575e-06
1600020E01Rik	127.722	-1.09202	0.198673	-5.49657	3.87258e-08	1.5957e-06
2810408A11Rik	206.36	-1.12304	0.207058	-5.4238	5.83461e-08	2.29197e-06
Catsper2	39.3934	-1.27093	0.23684	-5.3662	8.04115e-08	3.03725e-06
Pde4d	179.595	-2.98776	0.559441	-5.34061	9.26359e-08	3.39735e-06
Crlf1	788.673	-2.92255	0.548349	-5.32972	9.83635e-08	3.57037e-06
Stox2	345.036	-1.19928	0.231773	-5.17439	2.28656e-07	7.66974e-06
Rpl7a	280.695	-1.22789	0.23923	-5.13268	2.85639e-07	9.18043e-06
Ptpn6	218.857	-2.02102	0.397183	-5.08839	3.61112e-07	1.13382e-05
B230206H07Rik	25.2286	-2.24748	0.447972	-5.017	5.24836e-07	1.59134e-05
Tigit	52.3338	-4.02231	0.804568	-4.99934	5.75267e-07	1.72064e-05
Pcsk4	227.982	-1.01367	0.208555	-4.86044	1.17124e-06	3.22002e-05
Rgs11	104.667	-2.14506	0.441415	-4.8595	1.17682e-06	3.23023e-05
Rpl35	596.4	-1.74585	0.359915	-4.85074	1.23002e-06	3.37101e-05
Rpl37	209.298	-1.70784	0.353277	-4.8343	1.33618e-06	3.58179e-05
Firre	1808.69	-1.28941	0.267879	-4.81341	1.48379e-06	3.92648e-05
Plac8	50.3542	-2.50613	0.522309	-4.79817	1.60122e-06	4.19331e-05
Slc4a11	3033.13	-3.1712	0.667918	-4.74789	2.05553e-06	5.25841e-05
Dnm1	985.967	-1.61615	0.341008	-4.73934	2.14412e-06	5.44562e-05
B4galt4	118.264	-2.03297	0.432906	-4.6961	2.65176e-06	6.52858e-05
Pctp	538.162	-1.34934	0.28944	-4.66191	3.1329e-06	7.63866e-05
Dnmt3b	216.688	-1.52988	0.328594	-4.65584	3.22657e-06	7.83463e-05
B930041F14Rik	12.86	-3.20806	0.692745	-4.63095	3.64e-06	8.61368e-05
Cdh6	5747.26	-1.42232	0.307554	-4.62461	3.75297e-06	8.84549e-05
Cbln1	57.2519	-1.51006	0.326709	-4.62202	3.8003e-06	8.94514e-05
Tmem185b	90.1288	-4.76019	1.03405	-4.60345	4.15539e-06	9.65242e-05
Prr13	1498.37	-1.06015	0.230518	-4.59898	4.24569e-06	9.82343e-05
Ankrd45	18.5187	-5.60423	1.22825	-4.56278	5.04812e-06	0.000115292
Gatsl3	10.4878	-4.76225	1.04464	-4.55874	5.14615e-06	0.000117227
Arrdc1	1137.09	-1.28189	0.28177	-4.5494	5.37994e-06	0.000121925
Lcn2	903.306	-4.51821	0.997091	-4.53139	5.85977e-06	0.00013165
Myh7b	60.5929	-1.78881	0.395597	-4.52181	6.13135e-06	0.000136676
Snhg17	514.158	-1.45209	0.321579	-4.51549	6.31716e-06	0.000139935
Ager	89.4036	-1.14243	0.255681	-4.4682	7.88788e-06	0.000170249
Lypd6b	22.47	-3.06724	0.689561	-4.44811	8.66311e-06	0.000185173
Tmcc2	33.5795	-5.18849	1.16856	-4.44006	8.99345e-06	0.000190849
Nol4l	134.673	-1.34499	0.303418	-4.43279	9.30225e-06	0.000196459
Micall1	1681.64	-1.01179	0.228541	-4.42718	9.54734e-06	0.000200915
Coro6	540.806	-2.52846	0.575369	-4.3945	1.1103e-05	0.000228751
2610035D17Rik	295.833	-1.03875	0.238227	-4.36032	1.29875e-05	0.000262078
Serinc4	89.822	-1.32375	0.30443	-4.34831	1.37194e-05	0.000274341
Dennd6b	552.568	-1.22193	0.283193	-4.31483	1.59723e-05	0.00031095
Shroom1	40.7485	-1.64247	0.381805	-4.30185	1.69376e-05	0.000327208
Mapk15	457.387	-1.92523	0.448377	-4.29377	1.75665e-05	0.000337526
Cox16	22.3963	-2.18152	0.510167	-4.27609	1.90203e-05	0.000360366
AI661453	1514.61	-1.65529	0.387346	-4.27342	1.92494e-05	0.00036315
Gsta3	93.1932	-3.96833	0.928769	-4.27268	1.93138e-05	0.000363589
Ccnd1	547.826	-3.41042	0.802814	-4.24808	2.15613e-05	0.000401069
Zdhhc14	30.8135	-1.57485	0.374249	-4.20801	2.57626e-05	0.000466668
Srgap1	359.401	-1.76949	0.421861	-4.19447	2.73509e-05	0.000489354
Tnnt2	517.658	-4.21735	1.00616	-4.19154	2.77071e-05	0.000493729
Evpl	1029.64	-1.31772	0.315783	-4.17285	3.00808e-05	0.000528567
Upk1a	344.523	-2.64005	0.63303	-4.1705	3.03936e-05	0.000533004
Spns3	272.053	-1.272	0.305343	-4.16581	3.10247e-05	0.000543531
Ralgds	1169.48	-1.31573	0.316086	-4.16257	3.14681e-05	0.000549123
Rpl22l1	185.615	-1.08135	0.260268	-4.15476	3.25626e-05	0.000564876
Rgs16	18.3012	-6.29148	1.51541	-4.15167	3.30054e-05	0.000571436
Aldh1a2	705.231	-1.38387	0.334208	-4.14073	3.46199e-05	0.00059473
St8sia2	29.2086	-3.31157	0.802139	-4.12843	3.65249e-05	0.000622615
Nrarp	280.448	-1.55578	0.377383	-4.12254	3.74723e-05	0.000635698
4732490B19Rik	8.74053	-3.88969	0.9447	-4.11738	3.83204e-05	0.000645748
Snora28	50.8408	-2.24943	0.547415	-4.10919	3.97056e-05	0.000664656
Hspb1	4928.94	-1.50914	0.367463	-4.10692	4.00975e-05	0.00066946
Csnk1e	3554.99	-1.01388	0.247236	-4.10087	4.11595e-05	0.000684455
Rph3al	211.333	-1.181	0.288563	-4.0927	4.26377e-05	0.000703741
Wnt4	574.48	-1.77678	0.435008	-4.08448	4.4176e-05	0.000724886
Meis3	202.013	-1.51024	0.370648	-4.0746	4.60937e-05	0.000753048
Tmprss6	323.575	-1.34868	0.331484	-4.06863	4.72909e-05	0.000768347
Gm3636	43.6762	-1.77626	0.436651	-4.06791	4.74375e-05	0.000770021
Dlg4	310.795	-1.07073	0.263785	-4.05909	4.92651e-05	0.000795305
Cpne8	610.189	-3.10613	0.771278	-4.02725	5.64338e-05	0.000884065
Celf5	16.002	-2.87348	0.716217	-4.01202	6.02019e-05	0.000939266
Itga2	47.5693	-5.1359	1.2819	-4.00648	6.16307e-05	0.000955654
Dll4	59.6576	-3.4229	0.856692	-3.99548	6.45632e-05	0.000993285
Lincppara	44.7763	-1.93084	0.48405	-3.98892	6.63743e-05	0.00101761
Gsta4	323.259	-3.67129	0.928169	-3.95541	7.64031e-05	0.00115041
Cd68	35.4337	-1.56631	0.396368	-3.95164	7.76176e-05	0.00116374
Gfod1	168.231	-1.05421	0.267779	-3.93685	8.25579e-05	0.00122637
Ghr	747.473	-1.40174	0.356597	-3.93089	8.46335e-05	0.00125089
Slc16a8	63.3765	-1.02155	0.260902	-3.91546	9.02326e-05	0.00132038
Crmp1	158.912	-4.97492	1.27388	-3.90533	9.40984e-05	0.00136566
Msx1	19.0229	-2.08436	0.53383	-3.90454	9.44029e-05	0.00136784
Sema4g	405.178	-1.77119	0.45485	-3.894	9.86032e-05	0.00141606
Adam8	43.5121	-2.25817	0.580075	-3.89288	9.90593e-05	0.00142132
Vldlr	7178.28	-1.09849	0.282502	-3.88845	0.000100888	0.00144171
Slc18b1	173.786	-1.09389	0.281557	-3.88517	0.00010226	0.00145896
Bmp7	454.173	-3.30126	0.85201	-3.87467	0.00010677	0.00151111
Ly6g6d	9.86538	-2.16268	0.559725	-3.86382	0.000111628	0.00156358
Nbeal2	909.104	-1.22247	0.316548	-3.86188	0.000112516	0.00157318
Syt14	243.515	-1.68893	0.437348	-3.86175	0.00011258	0.00157318
Arhgap8	228.822	-1.63263	0.422956	-3.86003	0.000113371	0.00158174
Nsmf	1169.45	-1.01782	0.264567	-3.84711	0.000119519	0.001654
Arhgap27	1735.5	-1.19282	0.310127	-3.84622	0.000119954	0.001654
Fmn1	2014.11	-1.4395	0.374697	-3.84177	0.00012215	0.00167774
Snhg7	56.8377	-1.43424	0.374401	-3.83075	0.000127752	0.00174249
Lrfn1	10.4699	-3.74134	0.976887	-3.82986	0.000128215	0.00174746
Ell3	343.664	-1.41168	0.369753	-3.81791	0.000134586	0.00181609
Kifc2	243.133	-1.10195	0.289286	-3.80919	0.000139422	0.00187419
Rpl36a	55.4581	-1.32167	0.347194	-3.80672	0.000140823	0.00189015
Ehf	456.666	-3.50116	0.919952	-3.80581	0.000141342	0.00189443
Bscl2	301.169	-1.03903	0.273027	-3.8056	0.000141464	0.00189443
Ccbe1	666.695	-3.06969	0.806715	-3.80517	0.000141708	0.00189626
2310002F09Rik	5.13739	-5.18408	1.36518	-3.79736	0.000146244	0.00194812
Prrg4	901.521	-1.80724	0.477467	-3.78506	0.000153671	0.0020287
Rps7	129.792	-1.11649	0.295631	-3.77663	0.000158964	0.00208148
Elmod1	19.3579	-3.45947	0.918256	-3.76743	0.000164934	0.00214377
Nqo1	24.156	-2.14148	0.570669	-3.75258	0.000175021	0.00225664
Snora65	78.2952	-1.09253	0.291189	-3.75196	0.000175454	0.00225893
Vav2	742.363	-1.03081	0.275244	-3.74507	0.000180347	0.00231349
Gstm2	338.331	-1.61086	0.430516	-3.74168	0.000182792	0.00233977
Padi2	44.6366	-3.06337	0.819025	-3.74026	0.000183829	0.00235133
Gm2016	10.1036	-6.16137	1.65066	-3.73267	0.000189464	0.00241642
Synm	129.477	-1.04944	0.282722	-3.71192	0.000205695	0.00258611
Ngef	214.375	-2.0736	0.562412	-3.68697	0.000226938	0.00281317
Gpcpd1	409.674	-1.20223	0.326235	-3.68517	0.000228551	0.00283118
Ctsw	26.0975	-2.42159	0.658623	-3.67675	0.000236229	0.00291843
Mir7-1	20.7712	-1.63052	0.443471	-3.67672	0.000236255	0.00291843
Gm35612	7.26126	-3.65581	0.994506	-3.67601	0.000236914	0.00292249
Chn2	341.515	-1.06065	0.289516	-3.66352	0.000248775	0.00304754
Acsbg1	27.0114	-3.7733	1.03008	-3.66313	0.000249157	0.0030501
AI463170	12.5087	-4.00549	1.1012	-3.63737	0.000275431	0.00331662
Cndp1	14.72	-4.33438	1.19292	-3.6334	0.000279706	0.00335666
Gsr	7679.13	-1.48906	0.410616	-3.62641	0.000287386	0.00344182
Doc2g	137.762	-1.2894	0.356424	-3.61759	0.000297355	0.00353724
Lsr	2846.92	-1.04103	0.287988	-3.61485	0.000300523	0.00356534
Krt8	7932.12	-2.80465	0.776565	-3.61161	0.000304307	0.00359637
Kank3	602.785	-1.33763	0.37084	-3.60702	0.000309739	0.00364046
Ppp1r26	65.53	-2.51493	0.698206	-3.60198	0.000315801	0.00370187
Thbd	591.485	-2.69439	0.750436	-3.59043	0.000330127	0.00382416
Gm2694	25.2132	-1.15448	0.322219	-3.58291	0.000339794	0.00392328
Ggt1	229.451	-3.24753	0.907714	-3.5777	0.000346625	0.00397618
Tdrd5	10.2546	-6.1814	1.73133	-3.57033	0.000356535	0.00406874
Tmem139	8.36839	-3.06535	0.859435	-3.56671	0.000361498	0.00410154
Ppbp	66.0791	-3.93006	1.10283	-3.5636	0.0003658	0.00413179
9030625G05Rik	31.8539	-1.98932	0.55839	-3.5626	0.000367198	0.00413964
Rps13	39.449	-1.28856	0.362487	-3.55479	0.000378279	0.00425371
Prr5	251.262	-1.23967	0.349343	-3.54857	0.000387326	0.00434164
Gstp2	393.905	-1.14195	0.322862	-3.53696	0.000404767	0.0045057
Hmga1	151.693	-1.74395	0.495451	-3.51992	0.000431683	0.00473966
Lrrc9	37.7244	-4.79708	1.36303	-3.51942	0.00043249	0.00474558
Gm16938	18.9365	-1.49764	0.426472	-3.5117	0.000445247	0.00484644
1700109H08Rik	33.599	-2.39283	0.682456	-3.5062	0.000454546	0.00493765
Syne4	208.157	-1.69907	0.484873	-3.50416	0.000458056	0.00496673
Gm14005	71.9781	-1.79596	0.512603	-3.50361	0.000458993	0.00497158
Slc26a10	108.794	-1.42731	0.407551	-3.50215	0.000461521	0.0049959
Sp6	68.086	-3.62691	1.03998	-3.48749	0.00048758	0.00521728
Unc13a	97.7662	-2.54671	0.733387	-3.47253	0.000515571	0.00547701
Hoxd4	94.1818	-1.38804	0.400175	-3.46859	0.000523202	0.0055403
Bahcc1	1052.34	-1.35255	0.390037	-3.46774	0.000524852	0.00554893
Muc1	38.7157	-1.16338	0.336076	-3.46165	0.00053688	0.00566255
Sult1d1	15.3657	-3.09421	0.894013	-3.46103	0.00053811	0.00567213
Krt5	15.964	-6.82152	1.97326	-3.45699	0.000546254	0.00573405
1110008P14Rik	895.154	-1.11661	0.323175	-3.45511	0.000550062	0.00575853
Slc8a2	8.93379	-3.99403	1.15857	-3.44737	0.000566074	0.00588963
Neu2	65.3333	-1.22021	0.354558	-3.44149	0.000578528	0.00598399
Arhgdig	172.62	-1.7419	0.506324	-3.44029	0.000581091	0.00600347
F3	2086.21	-1.34993	0.392996	-3.43498	0.000592602	0.00608329
9530027J09Rik	3.93851	-4.05586	1.18118	-3.43375	0.000595295	0.0061003
Eid3	44.2215	-2.30722	0.672474	-3.43094	0.0006015	0.00615319
Krt18	11263.3	-2.34369	0.683202	-3.43044	0.000602602	0.00615978
Spo11	8.41217	-4.4147	1.28696	-3.43033	0.000602841	0.00615978
1500012F01Rik	371.248	-1.08686	0.317136	-3.42712	0.000610029	0.00620454
Ngf	140.163	-2.23532	0.653781	-3.41906	0.000628375	0.00635093
Ccdc40	29.8732	-1.36524	0.399586	-3.41664	0.000633982	0.00640029
Pygm	46.194	-1.53353	0.448941	-3.41588	0.000635773	0.00641104
Dnaja4	8.37849	-2.79451	0.823919	-3.39172	0.000694549	0.00690914
Snora3	21.5829	-1.46736	0.433419	-3.38554	0.000710394	0.00705485
Pdlim7	2428.85	-1.45856	0.430922	-3.38473	0.00071248	0.00706366
Rasal1	25.8793	-3.10824	0.9203	-3.37742	0.000731695	0.00722368
Lmntd2	150.179	-1.14239	0.338497	-3.37491	0.000738402	0.00726767
Gpr137b	812.261	-1.54189	0.457304	-3.37169	0.000747085	0.00732575
Cntn2	10.2643	-4.16879	1.23643	-3.37165	0.000747204	0.00732575
Akap12	15672.1	-1.02558	0.30472	-3.36563	0.000763692	0.00744763
St3gal1	963.796	-2.85734	0.84899	-3.36557	0.000763849	0.00744763
Elmo3	676.589	-1.04977	0.312225	-3.36221	0.000773222	0.00751416
Mir93	5.9762	-3.92199	1.16736	-3.35971	0.00078024	0.00756474
Slc22a23	1508.1	-1.33038	0.396035	-3.35926	0.000781522	0.00756984
Rpl12	377.577	-1.15603	0.344193	-3.35868	0.000783157	0.00757393
Kctd12	28.5069	-3.25799	0.971895	-3.35221	0.000801693	0.0077145
Snord17	7.62501	-2.25527	0.674561	-3.34331	0.000827842	0.0079214
Stx1a	419.373	-1.4834	0.444149	-3.33988	0.000838157	0.0080087
Gng3	68.7438	-1.10489	0.330969	-3.33836	0.000842753	0.00803958
Tert	62.3309	-1.75683	0.527939	-3.32772	0.0008756	0.00828142
Rasgrp4	34.5645	-1.02584	0.308712	-3.32297	0.000890653	0.0084103
Fam83h	3220.61	-1.06622	0.322636	-3.30471	0.000950748	0.0088819
Pdxp	22.263	-1.16202	0.35232	-3.29818	0.000973125	0.00901925
Elfn1	135.897	-3.43449	1.04147	-3.29774	0.000974679	0.00902535
Snora52	9.62106	-2.09239	0.636042	-3.28971	0.00100291	0.00923835
Gstp1	3841.77	-1.03141	0.314042	-3.28431	0.00102234	0.00938309
Fam187b	14.8465	-1.84921	0.563917	-3.27923	0.00104091	0.00952387
Gm6402	15.7143	-1.62478	0.495994	-3.27581	0.00105358	0.00960477
Dlgap1	13.6808	-2.05195	0.627315	-3.271	0.00107169	0.00973493
Camk1g	6.03344	-2.61867	0.802694	-3.26235	0.00110491	0.00999052
D630045M09Rik	126.41	-1.15218	0.353456	-3.25975	0.00111511	0.0100571
Bend4	80.0505	-7.66472	2.35335	-3.25694	0.00112622	0.0101383
4921507P07Rik	23.1438	-1.47945	0.454267	-3.2568	0.00112677	0.0101383
Glis1	18.0256	-1.70832	0.524749	-3.2555	0.00113194	0.0101777
Rnf223	32.5498	-1.67843	0.515627	-3.25513	0.0011334	0.0101804
Fam102a	643.782	-1.17438	0.361116	-3.25208	0.00114564	0.0102747
Krtcap3	328.038	-1.16828	0.361825	-3.22885	0.0012429	0.011015
Il11	203.564	-3.80725	1.17968	-3.22735	0.00124945	0.0110322
Snord55	22.2634	-1.1297	0.350325	-3.22473	0.00126091	0.0111169
Rps12	188.087	-1.05236	0.327171	-3.21655	0.00129742	0.0113819
Hmgcll1	5.29841	-5.2362	1.62934	-3.2137	0.00131037	0.011467
Egfr	3089.33	-1.12656	0.350671	-3.21258	0.00131549	0.0114891
Tmem252	82.1759	-7.7774	2.42574	-3.2062	0.00134503	0.0117008
Ncmap	37.8618	-2.03695	0.638908	-3.18817	0.00143176	0.0123464
Muc20	8.77903	-4.47005	1.40397	-3.18386	0.00145323	0.0125006
Lrp11	101.759	-1.20537	0.380162	-3.17068	0.00152081	0.0129683
Cyp3a13	5.63672	-4.57806	1.44479	-3.16866	0.00153141	0.0130336
Krt80	290.333	-1.12019	0.354827	-3.15701	0.00159398	0.0134882
Sned1	354.161	-1.50807	0.479127	-3.14754	0.00164651	0.0138465
Dlgap4	1455.57	-1.00324	0.318779	-3.14711	0.00164891	0.013856
Ptprr	2.14774	-3.92859	1.24834	-3.14706	0.0016492	0.013856
Pmepa1	2018.55	-2.12495	0.676563	-3.1408	0.00168484	0.0141085
Adora1	1218.71	-1.05039	0.334469	-3.14048	0.00168672	0.0141175
Srxn1	2161.64	-1.60746	0.511958	-3.13984	0.00169041	0.0141417
Adam12	60.7155	-3.20632	1.02666	-3.12305	0.00178989	0.0148964
G530011O06Rik	57.1324	-1.21025	0.387619	-3.12226	0.00179471	0.0149295
1810022K09Rik	67.9369	-1.07729	0.345404	-3.11892	0.00181512	0.015078
Igfbp7	1878.7	-1.60147	0.513563	-3.11835	0.00181865	0.0150954
G6pdx	2505.45	-1.00611	0.322668	-3.11811	0.00182018	0.0150987
Snord69	13.9218	-1.942	0.623071	-3.11681	0.00182817	0.0151295
F420014N23Rik	57.9483	-1.0151	0.326018	-3.11364	0.00184795	0.0152503
Pde4c	638.06	-1.13182	0.364327	-3.10659	0.00189258	0.015546
S100a3	13.312	-2.15779	0.694675	-3.10618	0.0018952	0.0155604
Nrg4	11.0015	-1.37356	0.443691	-3.09577	0.00196305	0.0159691
Ovol1	383.652	-1.81446	0.58671	-3.09259	0.00198415	0.0160889
Tdpoz4	8.50497	-5.91189	1.9142	-3.08844	0.00201211	0.0162263
Bcat1	894.886	-1.19057	0.385846	-3.08562	0.00203129	0.0163735
Npff	19.2314	-1.16496	0.377605	-3.08512	0.00203472	0.0163937
Aoc1	14.6205	-3.12963	1.01661	-3.07851	0.0020804	0.0167236
Zfp697	582.652	-1.19526	0.38933	-3.07003	0.00214037	0.0170737
Ptger4	1715.17	-1.48521	0.483954	-3.06891	0.00214838	0.0171221
Fxyd4	2.16991	-3.92707	1.28179	-3.06375	0.00218584	0.0173753
Gm5105	8.0443	-4.34203	1.41812	-3.06182	0.00219996	0.0174702
Mir6516	11.8554	-1.69596	0.554072	-3.0609	0.00220671	0.0175159
Ankrd13b	716.644	-1.23255	0.402709	-3.06065	0.00220856	0.0175228
Pitpnm3	614.48	-1.6146	0.529792	-3.04762	0.00230663	0.01816
Map1b	1303.13	-1.07084	0.352565	-3.0373	0.00238711	0.0186547
Mapk11	620.04	-1.0464	0.344948	-3.03349	0.00241743	0.0188251
Batf3	6.51107	-3.51379	1.1593	-3.03095	0.00243782	0.0189755
Gcnt3	2.81583	-4.31441	1.42398	-3.02983	0.00244692	0.0190295
Sptb	69.801	-1.0026	0.331449	-3.0249	0.00248715	0.0192831
Usp43	663.858	-1.03139	0.341217	-3.02269	0.00250541	0.0193822
Slc44a3	471.174	-2.4756	0.819738	-3.01999	0.00252787	0.0195388
Cd34	147.757	-3.87566	1.28548	-3.01494	0.00257028	0.0197628
Slc26a9	3.56455	-4.64576	1.5412	-3.01438	0.00257508	0.0197882
Cbr3	97.9091	-1.40617	0.466503	-3.01429	0.00257581	0.0197882
Hmga2	1996.82	-1.75177	0.582665	-3.00649	0.00264285	0.0202241
Fam65b	66.7024	-2.09198	0.696465	-3.00371	0.00266706	0.0203653
Tnfrsf21	304.316	-1.55824	0.519342	-3.0004	0.00269622	0.0205524
Csf3	37.0069	-2.94975	0.984489	-2.99622	0.00273347	0.0207428
Zbtb10	949.605	-1.00611	0.335897	-2.99531	0.0027417	0.0207701
Rnu73b	9.54143	-1.93137	0.645504	-2.99203	0.00277125	0.0209527
D630003M21Rik	3.71761	-3.98416	1.33355	-2.98763	0.00281147	0.0211933
Dusp1	3284.06	-2.84825	0.954075	-2.98535	0.0028325	0.0213337
Tmem132c	8.28589	-5.87577	1.96906	-2.98405	0.00284461	0.0214158
Smox	1777.27	-2.47387	0.831681	-2.97454	0.00293426	0.0219226
Klc3	854.085	-1.0477	0.352564	-2.97166	0.00296199	0.0220459
Fsip1	17.8917	-1.57492	0.530164	-2.97063	0.00297185	0.0221007
A930013F10Rik	59.2408	-1.02046	0.343916	-2.96719	0.0030054	0.0223033
Plcxd1	50.6748	-1.21352	0.409329	-2.96465	0.00303026	0.0224501
Lgals2	3.51407	-3.89006	1.31306	-2.96259	0.00305065	0.0225633
Zscan4b	20.0369	-6.42563	2.16963	-2.96163	0.00306019	0.022596
Lpin3	352.439	-1.21115	0.40942	-2.95822	0.00309424	0.0227904
Mast4	2326.3	-1.56885	0.532094	-2.94845	0.00319377	0.0233676
1700011A15Rik	6.72467	-3.48556	1.18248	-2.94767	0.00320181	0.0233974
Lct	8.10447	-1.47613	0.502915	-2.93515	0.00333391	0.0242027
Etnk2	55.1742	-1.67267	0.570345	-2.93273	0.00335993	0.0243715
Txnrd1	15428.4	-1.39308	0.477083	-2.92	0.0035003	0.0252036
Efna2	174.075	-1.23264	0.422607	-2.91676	0.00353688	0.0253807
Gclc	8290.35	-1.22524	0.420107	-2.9165	0.00353984	0.0253807
Gm20219	54.8754	-1.06242	0.364557	-2.91427	0.00356522	0.0255151
Gas5	856.753	-1.05239	0.361157	-2.91395	0.00356889	0.0255207
Tmc8	52.8408	-1.26901	0.435612	-2.91316	0.00357791	0.0255645
Gsta2	10.1626	-6.16982	2.12131	-2.90849	0.00363174	0.025876
Lrrc34	1.79919	-3.6729	1.26356	-2.90678	0.00365171	0.0259659
Slc14a2	11.9929	-6.40773	2.20528	-2.90563	0.00366513	0.0260299
Ftl1	533.096	-1.17501	0.404945	-2.90165	0.00371205	0.0262998
Itpr3	5043.96	-1.05043	0.362312	-2.89924	0.00374071	0.0264287
Ccl28	358.052	-1.82108	0.628253	-2.89864	0.00374785	0.02646
Hoxd3	35.1619	-1.07067	0.369575	-2.89702	0.00376731	0.0265847
Myo5c	33.5347	-1.4149	0.488644	-2.89557	0.00378473	0.0266544
Izumo1	13.8487	-2.94443	1.01732	-2.89431	0.00379987	0.0267398
Phyhipl	164.505	-1.20399	0.416043	-2.89391	0.00380474	0.0267634
Prtn3	8.59109	-2.08525	0.720762	-2.89312	0.00381442	0.0268208
Chn1os3	16.6095	-1.53259	0.531575	-2.88312	0.0039376	0.0275486
Spi1	32.573	-1.20579	0.418477	-2.88139	0.00395929	0.0276634
Arhgap27os3	2.35783	-3.32079	1.15259	-2.88115	0.00396226	0.0276732
Sprr2g	31.1335	-4.04443	1.40452	-2.87958	0.00398203	0.0277893
Vegfa	1512.42	-1.31588	0.457686	-2.87506	0.00403945	0.0281013
Lmtk3	257.155	-1.12573	0.392001	-2.87176	0.00408195	0.0283367
Adssl1	140.255	-1.30764	0.455506	-2.87074	0.00409511	0.0283991
Krt85	3.13308	-3.7348	1.30121	-2.87025	0.00410151	0.0284119
Gm10639	5.12899	-5.18295	1.8067	-2.86874	0.00412108	0.028512
1110038B12Rik	683.848	-1.00246	0.350103	-2.86333	0.00419217	0.0289021
Zscan4f	8.4615	-5.17406	1.80716	-2.8631	0.00419524	0.028912
Sprr1a	206.014	-3.89074	1.36	-2.86085	0.00422509	0.0290609
Ankrd53	13.8071	-1.30942	0.457859	-2.85988	0.00423798	0.0291157
Cdc42ep5	26.3021	-1.63353	0.571378	-2.85893	0.00425075	0.0291807
A730020M07Rik	30.7454	-1.62142	0.567556	-2.85685	0.00427866	0.0293496
Fblim1	1204.46	-1.85671	0.650817	-2.8529	0.00433225	0.0296596
Gm3696	9.64705	-2.38886	0.839225	-2.84651	0.00442013	0.0301795
Lrrc16b	16.3698	-2.03751	0.716324	-2.8444	0.00444949	0.0303331
Itgb4	2306.77	-1.50128	0.52934	-2.83613	0.00456637	0.030985
Neb	6.30046	-1.75641	0.620224	-2.83189	0.00462736	0.0312802
Wfikkn1	20.2933	-1.21619	0.430473	-2.82524	0.00472445	0.0318216
Gm3776	48.0672	-5.88153	2.08639	-2.81901	0.00481726	0.0323168
Gm3264	7.43981	-1.8826	0.669027	-2.81394	0.00489383	0.0327224
1700028K03Rik	16.294	-1.38562	0.493333	-2.80869	0.00497432	0.0330816
Etv4	672.316	-3.04199	1.0842	-2.80574	0.00502011	0.0333299
1700101E01Rik	10.9103	-1.20782	0.43049	-2.80568	0.00502108	0.0333299
Mir6945	2.88054	-3.6034	1.29162	-2.78984	0.00527346	0.0346668
Npnt	3851.87	-1.04009	0.373156	-2.78729	0.00531511	0.0348628
4930473A02Rik	30.9147	-1.08691	0.393007	-2.76563	0.00568125	0.0367194
Atg9b	1790.78	-2.93006	1.06099	-2.76161	0.00575165	0.0370795
Dusp10	578.937	-1.50069	0.54391	-2.75908	0.00579652	0.03726
Prrt1	2.14148	-3.18254	1.15708	-2.7505	0.0059504	0.0380142
Ptpn22	5.47651	-2.76889	1.00768	-2.74778	0.00600003	0.0382621
Sfrp5	1.92498	-3.78516	1.38011	-2.74265	0.0060946	0.0386421
Gng13	39.3716	-1.66664	0.608582	-2.73857	0.00617077	0.0389852
Fam227a	49.5879	-1.05908	0.386998	-2.73666	0.00620672	0.0391844
Tbkbp1	22.4871	-1.11042	0.405865	-2.73593	0.00622051	0.0392574
Siglecg	3.26297	-3.79231	1.38828	-2.73167	0.00630143	0.0396831
Gpr160	192.43	-1.24179	0.455496	-2.72623	0.00640625	0.0402105
Pip5k1b	371.904	-1.40999	0.518219	-2.72083	0.00651173	0.0407463
Asb14	11.6902	-1.11477	0.409927	-2.71943	0.00653952	0.0409056
Gdpd3	100.284	-1.57044	0.578224	-2.71598	0.00660805	0.0412175
Klk8	14.5862	-2.58713	0.958749	-2.69844	0.00696646	0.0430782
Col7a1	118.479	-2.7352	1.01487	-2.69512	0.00703632	0.0433988
Ceacam1	11.0075	-3.23891	1.20378	-2.6906	0.00713226	0.0438529
Klri1	7.82534	-3.69677	1.37528	-2.68801	0.00718802	0.0440511
Cd164l2	6.10816	-2.91464	1.08868	-2.67722	0.00742364	0.0452353
Pvrl4	6.31877	-2.68669	1.00414	-2.67562	0.00745905	0.045366
Snord53	16.7184	-1.42705	0.533649	-2.67413	0.00749232	0.0454814
Exd1	10.2727	-1.92953	0.721797	-2.67322	0.00751259	0.0455575
Eppk1	268.739	-1.1112	0.415926	-2.67164	0.00754822	0.0457381
Krt79	4.42564	-3.46665	1.30007	-2.66652	0.00766412	0.0463017
Far2	66.0043	-1.10017	0.41336	-2.66154	0.00777847	0.0468963
Ppp1r13l	1199.07	-1.00169	0.376482	-2.66065	0.00779896	0.0469878
Col2a1	4.50283	-2.92658	1.10111	-2.65784	0.00786441	0.0473176
Atp10b	4.54178	-4.26861	1.60653	-2.65704	0.00788303	0.0473974
Rsph1	6.30137	-3.37701	1.27361	-2.65153	0.00801275	0.0480113
Nudt16	9.05013	-6.00433	2.26473	-2.65123	0.00801989	0.0480113
Pdgfb	1723.43	-1.07906	0.407223	-2.64981	0.00805374	0.048178
Pdia2	5.88981	-2.01104	0.759045	-2.64944	0.00806253	0.0482143
Mir1938	1.74278	-3.61277	1.36642	-2.64397	0.00819395	0.0488349
Plekhg6	92.6709	-1.70577	0.647174	-2.63572	0.0083959	0.04977

## Sheet: down.names.srt
	baseMean	log2FoldChange	lfcSE	stat	pvalue	padj
1110008P14Rik	895.154	-1.11661	0.323175	-3.45511	0.000550062	0.00575853
1110038B12Rik	683.848	-1.00246	0.350103	-2.86333	0.00419217	0.0289021
1500012F01Rik	371.248	-1.08686	0.317136	-3.42712	0.000610029	0.00620454
1600020E01Rik	127.722	-1.09202	0.198673	-5.49657	3.87258e-08	1.5957e-06
1700011A15Rik	6.72467	-3.48556	1.18248	-2.94767	0.00320181	0.0233974
1700028K03Rik	16.294	-1.38562	0.493333	-2.80869	0.00497432	0.0330816
1700101E01Rik	10.9103	-1.20782	0.43049	-2.80568	0.00502108	0.0333299
1700109H08Rik	33.599	-2.39283	0.682456	-3.5062	0.000454546	0.00493765
1810022K09Rik	67.9369	-1.07729	0.345404	-3.11892	0.00181512	0.015078
2310002F09Rik	5.13739	-5.18408	1.36518	-3.79736	0.000146244	0.00194812
2610035D17Rik	295.833	-1.03875	0.238227	-4.36032	1.29875e-05	0.000262078
2810408A11Rik	206.36	-1.12304	0.207058	-5.4238	5.83461e-08	2.29197e-06
4732490B19Rik	8.74053	-3.88969	0.9447	-4.11738	3.83204e-05	0.000645748
4921507P07Rik	23.1438	-1.47945	0.454267	-3.2568	0.00112677	0.0101383
4930473A02Rik	30.9147	-1.08691	0.393007	-2.76563	0.00568125	0.0367194
9030625G05Rik	31.8539	-1.98932	0.55839	-3.5626	0.000367198	0.00413964
9530027J09Rik	3.93851	-4.05586	1.18118	-3.43375	0.000595295	0.0061003
A730020M07Rik	30.7454	-1.62142	0.567556	-2.85685	0.00427866	0.0293496
A930013F10Rik	59.2408	-1.02046	0.343916	-2.96719	0.0030054	0.0223033
Acsbg1	27.0114	-3.7733	1.03008	-3.66313	0.000249157	0.0030501
Adam12	60.7155	-3.20632	1.02666	-3.12305	0.00178989	0.0148964
Adam8	43.5121	-2.25817	0.580075	-3.89288	9.90593e-05	0.00142132
Adora1	1218.71	-1.05039	0.334469	-3.14048	0.00168672	0.0141175
Adssl1	140.255	-1.30764	0.455506	-2.87074	0.00409511	0.0283991
Ager	89.4036	-1.14243	0.255681	-4.4682	7.88788e-06	0.000170249
AI463170	12.5087	-4.00549	1.1012	-3.63737	0.000275431	0.00331662
AI661453	1514.61	-1.65529	0.387346	-4.27342	1.92494e-05	0.00036315
Akap12	15672.1	-1.02558	0.30472	-3.36563	0.000763692	0.00744763
Aldh1a2	705.231	-1.38387	0.334208	-4.14073	3.46199e-05	0.00059473
Ankrd13b	716.644	-1.23255	0.402709	-3.06065	0.00220856	0.0175228
Ankrd45	18.5187	-5.60423	1.22825	-4.56278	5.04812e-06	0.000115292
Ankrd53	13.8071	-1.30942	0.457859	-2.85988	0.00423798	0.0291157
Aoc1	14.6205	-3.12963	1.01661	-3.07851	0.0020804	0.0167236
Arhgap27	1735.5	-1.19282	0.310127	-3.84622	0.000119954	0.001654
Arhgap27os3	2.35783	-3.32079	1.15259	-2.88115	0.00396226	0.0276732
Arhgap8	228.822	-1.63263	0.422956	-3.86003	0.000113371	0.00158174
Arhgdig	172.62	-1.7419	0.506324	-3.44029	0.000581091	0.00600347
Arrdc1	1137.09	-1.28189	0.28177	-4.5494	5.37994e-06	0.000121925
Asb14	11.6902	-1.11477	0.409927	-2.71943	0.00653952	0.0409056
Atg9b	1790.78	-2.93006	1.06099	-2.76161	0.00575165	0.0370795
Atp10b	4.54178	-4.26861	1.60653	-2.65704	0.00788303	0.0473974
B230206H07Rik	25.2286	-2.24748	0.447972	-5.017	5.24836e-07	1.59134e-05
B4galt4	118.264	-2.03297	0.432906	-4.6961	2.65176e-06	6.52858e-05
B930041F14Rik	12.86	-3.20806	0.692745	-4.63095	3.64e-06	8.61368e-05
Bahcc1	1052.34	-1.35255	0.390037	-3.46774	0.000524852	0.00554893
Batf3	6.51107	-3.51379	1.1593	-3.03095	0.00243782	0.0189755
Bcat1	894.886	-1.19057	0.385846	-3.08562	0.00203129	0.0163735
Bend4	80.0505	-7.66472	2.35335	-3.25694	0.00112622	0.0101383
Bmp7	454.173	-3.30126	0.85201	-3.87467	0.00010677	0.00151111
Bscl2	301.169	-1.03903	0.273027	-3.8056	0.000141464	0.00189443
Cacnb3	2178.93	-1.04925	0.125035	-8.39164	4.79401e-17	9.01529e-15
Camk1g	6.03344	-2.61867	0.802694	-3.26235	0.00110491	0.00999052
Catsper2	39.3934	-1.27093	0.23684	-5.3662	8.04115e-08	3.03725e-06
Cbln1	57.2519	-1.51006	0.326709	-4.62202	3.8003e-06	8.94514e-05
Cbr3	97.9091	-1.40617	0.466503	-3.01429	0.00257581	0.0197882
Ccbe1	666.695	-3.06969	0.806715	-3.80517	0.000141708	0.00189626
Ccdc40	29.8732	-1.36524	0.399586	-3.41664	0.000633982	0.00640029
Ccl28	358.052	-1.82108	0.628253	-2.89864	0.00374785	0.02646
Ccnd1	547.826	-3.41042	0.802814	-4.24808	2.15613e-05	0.000401069
Ccnjl	151.844	-1.79709	0.249177	-7.2121	5.50941e-13	5.90242e-11
Cd164l2	6.10816	-2.91464	1.08868	-2.67722	0.00742364	0.0452353
Cd34	147.757	-3.87566	1.28548	-3.01494	0.00257028	0.0197628
Cd68	35.4337	-1.56631	0.396368	-3.95164	7.76176e-05	0.00116374
Cdc42ep5	26.3021	-1.63353	0.571378	-2.85893	0.00425075	0.0291807
Cdh6	5747.26	-1.42232	0.307554	-4.62461	3.75297e-06	8.84549e-05
Ceacam1	11.0075	-3.23891	1.20378	-2.6906	0.00713226	0.0438529
Celf5	16.002	-2.87348	0.716217	-4.01202	6.02019e-05	0.000939266
Cgnl1	1287.59	-1.04825	0.185548	-5.64947	1.60945e-08	7.27643e-07
Chn1os3	16.6095	-1.53259	0.531575	-2.88312	0.0039376	0.0275486
Chn2	341.515	-1.06065	0.289516	-3.66352	0.000248775	0.00304754
Cndp1	14.72	-4.33438	1.19292	-3.6334	0.000279706	0.00335666
Cntn2	10.2643	-4.16879	1.23643	-3.37165	0.000747204	0.00732575
Col2a1	4.50283	-2.92658	1.10111	-2.65784	0.00786441	0.0473176
Col7a1	118.479	-2.7352	1.01487	-2.69512	0.00703632	0.0433988
Coro6	540.806	-2.52846	0.575369	-4.3945	1.1103e-05	0.000228751
Cox16	22.3963	-2.18152	0.510167	-4.27609	1.90203e-05	0.000360366
Cpm	1066.6	-2.83394	0.475357	-5.9617	2.49634e-09	1.34947e-07
Cpne8	610.189	-3.10613	0.771278	-4.02725	5.64338e-05	0.000884065
Crlf1	788.673	-2.92255	0.548349	-5.32972	9.83635e-08	3.57037e-06
Crmp1	158.912	-4.97492	1.27388	-3.90533	9.40984e-05	0.00136566
Csdc2	67.2458	-1.79813	0.307513	-5.84733	4.99511e-09	2.48729e-07
Csf3	37.0069	-2.94975	0.984489	-2.99622	0.00273347	0.0207428
Csnk1e	3554.99	-1.01388	0.247236	-4.10087	4.11595e-05	0.000684455
Ctsw	26.0975	-2.42159	0.658623	-3.67675	0.000236229	0.00291843
Cutal	586.749	-1.17292	0.197451	-5.94032	2.84468e-09	1.51462e-07
Cyp3a13	5.63672	-4.57806	1.44479	-3.16866	0.00153141	0.0130336
D630003M21Rik	3.71761	-3.98416	1.33355	-2.98763	0.00281147	0.0211933
D630045M09Rik	126.41	-1.15218	0.353456	-3.25975	0.00111511	0.0100571
Dbndd2	726.016	-1.11113	0.17507	-6.3468	2.19843e-10	1.49468e-08
Dcdc2a	924.932	-3.6141	0.332974	-10.854	1.90879e-27	8.03373e-25
Dennd6b	552.568	-1.22193	0.283193	-4.31483	1.59723e-05	0.00031095
Dlg4	310.795	-1.07073	0.263785	-4.05909	4.92651e-05	0.000795305
Dlgap1	13.6808	-2.05195	0.627315	-3.271	0.00107169	0.00973493
Dlgap4	1455.57	-1.00324	0.318779	-3.14711	0.00164891	0.013856
Dll4	59.6576	-3.4229	0.856692	-3.99548	6.45632e-05	0.000993285
Dnaja4	8.37849	-2.79451	0.823919	-3.39172	0.000694549	0.00690914
Dnm1	985.967	-1.61615	0.341008	-4.73934	2.14412e-06	5.44562e-05
Dnmt3b	216.688	-1.52988	0.328594	-4.65584	3.22657e-06	7.83463e-05
Doc2g	137.762	-1.2894	0.356424	-3.61759	0.000297355	0.00353724
Dusp1	3284.06	-2.84825	0.954075	-2.98535	0.0028325	0.0213337
Dusp10	578.937	-1.50069	0.54391	-2.75908	0.00579652	0.03726
Efna2	174.075	-1.23264	0.422607	-2.91676	0.00353688	0.0253807
Egfr	3089.33	-1.12656	0.350671	-3.21258	0.00131549	0.0114891
Ehf	456.666	-3.50116	0.919952	-3.80581	0.000141342	0.00189443
Eid3	44.2215	-2.30722	0.672474	-3.43094	0.0006015	0.00615319
Elfn1	135.897	-3.43449	1.04147	-3.29774	0.000974679	0.00902535
Ell3	343.664	-1.41168	0.369753	-3.81791	0.000134586	0.00181609
Elmo3	676.589	-1.04977	0.312225	-3.36221	0.000773222	0.00751416
Elmod1	19.3579	-3.45947	0.918256	-3.76743	0.000164934	0.00214377
Ephb2	1279.49	-1.64829	0.175438	-9.39528	5.70671e-21	1.57621e-18
Eppk1	268.739	-1.1112	0.415926	-2.67164	0.00754822	0.0457381
Etnk2	55.1742	-1.67267	0.570345	-2.93273	0.00335993	0.0243715
Etv4	672.316	-3.04199	1.0842	-2.80574	0.00502011	0.0333299
Evpl	1029.64	-1.31772	0.315783	-4.17285	3.00808e-05	0.000528567
Exd1	10.2727	-1.92953	0.721797	-2.67322	0.00751259	0.0455575
F3	2086.21	-1.34993	0.392996	-3.43498	0.000592602	0.00608329
F420014N23Rik	57.9483	-1.0151	0.326018	-3.11364	0.00184795	0.0152503
Fam102a	643.782	-1.17438	0.361116	-3.25208	0.00114564	0.0102747
Fam187b	14.8465	-1.84921	0.563917	-3.27923	0.00104091	0.00952387
Fam227a	49.5879	-1.05908	0.386998	-2.73666	0.00620672	0.0391844
Fam65b	66.7024	-2.09198	0.696465	-3.00371	0.00266706	0.0203653
Fam83h	3220.61	-1.06622	0.322636	-3.30471	0.000950748	0.0088819
Fam98c	221.833	-1.02917	0.155167	-6.63265	3.29706e-11	2.62585e-09
Far2	66.0043	-1.10017	0.41336	-2.66154	0.00777847	0.0468963
Fblim1	1204.46	-1.85671	0.650817	-2.8529	0.00433225	0.0296596
Firre	1808.69	-1.28941	0.267879	-4.81341	1.48379e-06	3.92648e-05
Fmn1	2014.11	-1.4395	0.374697	-3.84177	0.00012215	0.00167774
Fnbp4	3109.98	-1.13324	0.0824104	-13.7512	5.00981e-43	5.9039e-40
Fsip1	17.8917	-1.57492	0.530164	-2.97063	0.00297185	0.0221007
Ftl1	533.096	-1.17501	0.404945	-2.90165	0.00371205	0.0262998
Fxyd4	2.16991	-3.92707	1.28179	-3.06375	0.00218584	0.0173753
G530011O06Rik	57.1324	-1.21025	0.387619	-3.12226	0.00179471	0.0149295
G6pdx	2505.45	-1.00611	0.322668	-3.11811	0.00182018	0.0150987
Gas5	856.753	-1.05239	0.361157	-2.91395	0.00356889	0.0255207
Gatsl3	10.4878	-4.76225	1.04464	-4.55874	5.14615e-06	0.000117227
Gclc	8290.35	-1.22524	0.420107	-2.9165	0.00353984	0.0253807
Gcnt3	2.81583	-4.31441	1.42398	-3.02983	0.00244692	0.0190295
Gdpd3	100.284	-1.57044	0.578224	-2.71598	0.00660805	0.0412175
Gfod1	168.231	-1.05421	0.267779	-3.93685	8.25579e-05	0.00122637
Ggt1	229.451	-3.24753	0.907714	-3.5777	0.000346625	0.00397618
Ghr	747.473	-1.40174	0.356597	-3.93089	8.46335e-05	0.00125089
Glis1	18.0256	-1.70832	0.524749	-3.2555	0.00113194	0.0101777
Gls2	145.01	-1.04223	0.125542	-8.30186	1.02495e-16	1.8873e-14
Gm10639	5.12899	-5.18295	1.8067	-2.86874	0.00412108	0.028512
Gm14005	71.9781	-1.79596	0.512603	-3.50361	0.000458993	0.00497158
Gm15421	620.669	-1.46193	0.212198	-6.88945	5.60074e-12	4.95021e-10
Gm16938	18.9365	-1.49764	0.426472	-3.5117	0.000445247	0.00484644
Gm2016	10.1036	-6.16137	1.65066	-3.73267	0.000189464	0.00241642
Gm20219	54.8754	-1.06242	0.364557	-2.91427	0.00356522	0.0255151
Gm2694	25.2132	-1.15448	0.322219	-3.58291	0.000339794	0.00392328
Gm3264	7.43981	-1.8826	0.669027	-2.81394	0.00489383	0.0327224
Gm35612	7.26126	-3.65581	0.994506	-3.67601	0.000236914	0.00292249
Gm3636	43.6762	-1.77626	0.436651	-4.06791	4.74375e-05	0.000770021
Gm3696	9.64705	-2.38886	0.839225	-2.84651	0.00442013	0.0301795
Gm3776	48.0672	-5.88153	2.08639	-2.81901	0.00481726	0.0323168
Gm5105	8.0443	-4.34203	1.41812	-3.06182	0.00219996	0.0174702
Gm6402	15.7143	-1.62478	0.495994	-3.27581	0.00105358	0.00960477
Gng13	39.3716	-1.66664	0.608582	-2.73857	0.00617077	0.0389852
Gng3	68.7438	-1.10489	0.330969	-3.33836	0.000842753	0.00803958
Gpcpd1	409.674	-1.20223	0.326235	-3.68517	0.000228551	0.00283118
Gpr137b	812.261	-1.54189	0.457304	-3.37169	0.000747085	0.00732575
Gpr160	192.43	-1.24179	0.455496	-2.72623	0.00640625	0.0402105
Gsr	7679.13	-1.48906	0.410616	-3.62641	0.000287386	0.00344182
Gsta2	10.1626	-6.16982	2.12131	-2.90849	0.00363174	0.025876
Gsta3	93.1932	-3.96833	0.928769	-4.27268	1.93138e-05	0.000363589
Gsta4	323.259	-3.67129	0.928169	-3.95541	7.64031e-05	0.00115041
Gstm2	338.331	-1.61086	0.430516	-3.74168	0.000182792	0.00233977
Gstp1	3841.77	-1.03141	0.314042	-3.28431	0.00102234	0.00938309
Gstp2	393.905	-1.14195	0.322862	-3.53696	0.000404767	0.0045057
Hmga1	151.693	-1.74395	0.495451	-3.51992	0.000431683	0.00473966
Hmga2	1996.82	-1.75177	0.582665	-3.00649	0.00264285	0.0202241
Hmgcll1	5.29841	-5.2362	1.62934	-3.2137	0.00131037	0.011467
Hoxd3	35.1619	-1.07067	0.369575	-2.89702	0.00376731	0.0265847
Hoxd4	94.1818	-1.38804	0.400175	-3.46859	0.000523202	0.0055403
Hoxd9	174.874	-2.41086	0.30237	-7.9732	1.54616e-15	2.3975e-13
Hspb1	4928.94	-1.50914	0.367463	-4.10692	4.00975e-05	0.00066946
Igfbp7	1878.7	-1.60147	0.513563	-3.11835	0.00181865	0.0150954
Il11	203.564	-3.80725	1.17968	-3.22735	0.00124945	0.0110322
Inha	48.1924	-6.42592	1.08993	-5.89569	3.73113e-09	1.90073e-07
Itga2	47.5693	-5.1359	1.2819	-4.00648	6.16307e-05	0.000955654
Itgb4	2306.77	-1.50128	0.52934	-2.83613	0.00456637	0.030985
Itpr3	5043.96	-1.05043	0.362312	-2.89924	0.00374071	0.0264287
Izumo1	13.8487	-2.94443	1.01732	-2.89431	0.00379987	0.0267398
Kank3	602.785	-1.33763	0.37084	-3.60702	0.000309739	0.00364046
Kctd12	28.5069	-3.25799	0.971895	-3.35221	0.000801693	0.0077145
Kifc2	243.133	-1.10195	0.289286	-3.80919	0.000139422	0.00187419
Klc3	854.085	-1.0477	0.352564	-2.97166	0.00296199	0.0220459
Klk8	14.5862	-2.58713	0.958749	-2.69844	0.00696646	0.0430782
Klri1	7.82534	-3.69677	1.37528	-2.68801	0.00718802	0.0440511
Krt18	11263.3	-2.34369	0.683202	-3.43044	0.000602602	0.00615978
Krt5	15.964	-6.82152	1.97326	-3.45699	0.000546254	0.00573405
Krt79	4.42564	-3.46665	1.30007	-2.66652	0.00766412	0.0463017
Krt8	7932.12	-2.80465	0.776565	-3.61161	0.000304307	0.00359637
Krt80	290.333	-1.12019	0.354827	-3.15701	0.00159398	0.0134882
Krt85	3.13308	-3.7348	1.30121	-2.87025	0.00410151	0.0284119
Krtcap3	328.038	-1.16828	0.361825	-3.22885	0.0012429	0.011015
Lcn2	903.306	-4.51821	0.997091	-4.53139	5.85977e-06	0.00013165
Lct	8.10447	-1.47613	0.502915	-2.93515	0.00333391	0.0242027
Lgals2	3.51407	-3.89006	1.31306	-2.96259	0.00305065	0.0225633
Lhx2	176.646	-7.263	0.627422	-11.5759	5.45647e-31	2.83688e-28
Lincppara	44.7763	-1.93084	0.48405	-3.98892	6.63743e-05	0.00101761
Lmntd2	150.179	-1.14239	0.338497	-3.37491	0.000738402	0.00726767
Lmtk3	257.155	-1.12573	0.392001	-2.87176	0.00408195	0.0283367
Lpin3	352.439	-1.21115	0.40942	-2.95822	0.00309424	0.0227904
Lppr3	425.755	-2.00802	0.251543	-7.98281	1.43042e-15	2.23766e-13
Lrfn1	10.4699	-3.74134	0.976887	-3.82986	0.000128215	0.00174746
Lrp11	101.759	-1.20537	0.380162	-3.17068	0.00152081	0.0129683
Lrp4	162.452	-1.61818	0.230279	-7.02705	2.10945e-12	1.98344e-10
Lrrc16b	16.3698	-2.03751	0.716324	-2.8444	0.00444949	0.0303331
Lrrc34	1.79919	-3.6729	1.26356	-2.90678	0.00365171	0.0259659
Lrrc9	37.7244	-4.79708	1.36303	-3.51942	0.00043249	0.00474558
Lsr	2846.92	-1.04103	0.287988	-3.61485	0.000300523	0.00356534
Ltk	631.369	-2.25351	0.405907	-5.55179	2.82754e-08	1.19575e-06
Ly6g6d	9.86538	-2.16268	0.559725	-3.86382	0.000111628	0.00156358
Lypd6b	22.47	-3.06724	0.689561	-4.44811	8.66311e-06	0.000185173
Map1b	1303.13	-1.07084	0.352565	-3.0373	0.00238711	0.0186547
Mapk11	620.04	-1.0464	0.344948	-3.03349	0.00241743	0.0188251
Mapk12	844.298	-1.89889	0.166311	-11.4177	3.41056e-30	1.67468e-27
Mapk15	457.387	-1.92523	0.448377	-4.29377	1.75665e-05	0.000337526
Mast4	2326.3	-1.56885	0.532094	-2.94845	0.00319377	0.0233676
Meis3	202.013	-1.51024	0.370648	-4.0746	4.60937e-05	0.000753048
Micall1	1681.64	-1.01179	0.228541	-4.42718	9.54734e-06	0.000200915
Mir1938	1.74278	-3.61277	1.36642	-2.64397	0.00819395	0.0488349
Mir6516	11.8554	-1.69596	0.554072	-3.0609	0.00220671	0.0175159
Mir6945	2.88054	-3.6034	1.29162	-2.78984	0.00527346	0.0346668
Mir7-1	20.7712	-1.63052	0.443471	-3.67672	0.000236255	0.00291843
Mir93	5.9762	-3.92199	1.16736	-3.35971	0.00078024	0.00756474
Mpped2	38.3293	-4.86179	0.733554	-6.62772	3.40902e-11	2.67828e-09
Msx1	19.0229	-2.08436	0.53383	-3.90454	9.44029e-05	0.00136784
Muc1	38.7157	-1.16338	0.336076	-3.46165	0.00053688	0.00566255
Muc20	8.77903	-4.47005	1.40397	-3.18386	0.00145323	0.0125006
Myh7b	60.5929	-1.78881	0.395597	-4.52181	6.13135e-06	0.000136676
Myo5c	33.5347	-1.4149	0.488644	-2.89557	0.00378473	0.0266544
Nbeal2	909.104	-1.22247	0.316548	-3.86188	0.000112516	0.00157318
Ncmap	37.8618	-2.03695	0.638908	-3.18817	0.00143176	0.0123464
Neb	6.30046	-1.75641	0.620224	-2.83189	0.00462736	0.0312802
Neu2	65.3333	-1.22021	0.354558	-3.44149	0.000578528	0.00598399
Nfatc2	328.204	-1.98054	0.220847	-8.9679	3.02222e-19	6.93814e-17
Ngef	214.375	-2.0736	0.562412	-3.68697	0.000226938	0.00281317
Ngf	140.163	-2.23532	0.653781	-3.41906	0.000628375	0.00635093
Nol4l	134.673	-1.34499	0.303418	-4.43279	9.30225e-06	0.000196459
Npff	19.2314	-1.16496	0.377605	-3.08512	0.00203472	0.0163937
Npnt	3851.87	-1.04009	0.373156	-2.78729	0.00531511	0.0348628
Npr2	825.199	-1.95812	0.349746	-5.59869	2.15975e-08	9.33444e-07
Nqo1	24.156	-2.14148	0.570669	-3.75258	0.000175021	0.00225664
Nr6a1	299.997	-1.44832	0.165542	-8.74894	2.15368e-18	4.47889e-16
Nrarp	280.448	-1.55578	0.377383	-4.12254	3.74723e-05	0.000635698
Nrg4	11.0015	-1.37356	0.443691	-3.09577	0.00196305	0.0159691
Nsmf	1169.45	-1.01782	0.264567	-3.84711	0.000119519	0.001654
Nudt16	9.05013	-6.00433	2.26473	-2.65123	0.00801989	0.0480113
Obsl1	724.115	-6.33748	0.702585	-9.02023	1.87688e-19	4.44615e-17
Ovol1	383.652	-1.81446	0.58671	-3.09259	0.00198415	0.0160889
Padi2	44.6366	-3.06337	0.819025	-3.74026	0.000183829	0.00235133
Pcsk4	227.982	-1.01367	0.208555	-4.86044	1.17124e-06	3.22002e-05
Pctp	538.162	-1.34934	0.28944	-4.66191	3.1329e-06	7.63866e-05
Pde4c	638.06	-1.13182	0.364327	-3.10659	0.00189258	0.015546
Pde4d	179.595	-2.98776	0.559441	-5.34061	9.26359e-08	3.39735e-06
Pdgfb	1723.43	-1.07906	0.407223	-2.64981	0.00805374	0.048178
Pdia2	5.88981	-2.01104	0.759045	-2.64944	0.00806253	0.0482143
Pdlim7	2428.85	-1.45856	0.430922	-3.38473	0.00071248	0.00706366
Pdxp	22.263	-1.16202	0.35232	-3.29818	0.000973125	0.00901925
Phf21b	174.236	-1.05352	0.17249	-6.10771	1.01072e-09	5.95552e-08
Phyhipl	164.505	-1.20399	0.416043	-2.89391	0.00380474	0.0267634
Pip5k1b	371.904	-1.40999	0.518219	-2.72083	0.00651173	0.0407463
Pitpnc1	768.512	-1.81819	0.249735	-7.28049	3.32619e-13	3.74504e-11
Pitpnm3	614.48	-1.6146	0.529792	-3.04762	0.00230663	0.01816
Pkn3	267.211	-1.00599	0.167349	-6.01133	1.84007e-09	1.02933e-07
Plac8	50.3542	-2.50613	0.522309	-4.79817	1.60122e-06	4.19331e-05
Plcxd1	50.6748	-1.21352	0.409329	-2.96465	0.00303026	0.0224501
Plekhg6	92.6709	-1.70577	0.647174	-2.63572	0.0083959	0.04977
Pmepa1	2018.55	-2.12495	0.676563	-3.1408	0.00168484	0.0141085
Ppbp	66.0791	-3.93006	1.10283	-3.5636	0.0003658	0.00413179
Ppp1r13l	1199.07	-1.00169	0.376482	-2.66065	0.00779896	0.0469878
Ppp1r26	65.53	-2.51493	0.698206	-3.60198	0.000315801	0.00370187
Ppp4r1l-ps	304.011	-1.04687	0.176436	-5.93341	2.96716e-09	1.57509e-07
Praf2	326.219	-5.78238	0.275171	-21.0138	4.90579e-98	4.33598e-94
Prr13	1498.37	-1.06015	0.230518	-4.59898	4.24569e-06	9.82343e-05
Prr5	251.262	-1.23967	0.349343	-3.54857	0.000387326	0.00434164
Prrg4	901.521	-1.80724	0.477467	-3.78506	0.000153671	0.0020287
Prrt1	2.14148	-3.18254	1.15708	-2.7505	0.0059504	0.0380142
Prtn3	8.59109	-2.08525	0.720762	-2.89312	0.00381442	0.0268208
Ptger4	1715.17	-1.48521	0.483954	-3.06891	0.00214838	0.0171221
Ptpn22	5.47651	-2.76889	1.00768	-2.74778	0.00600003	0.0382621
Ptpn6	218.857	-2.02102	0.397183	-5.08839	3.61112e-07	1.13382e-05
Ptprr	2.14774	-3.92859	1.24834	-3.14706	0.0016492	0.013856
Pvrl4	6.31877	-2.68669	1.00414	-2.67562	0.00745905	0.045366
Pygm	46.194	-1.53353	0.448941	-3.41588	0.000635773	0.00641104
Rai14	2915.81	-1.60542	0.213488	-7.51997	5.47903e-14	7.12153e-12
Ralgapa2	782.611	-1.05248	0.15685	-6.71009	1.94509e-11	1.6373e-09
Ralgds	1169.48	-1.31573	0.316086	-4.16257	3.14681e-05	0.000549123
Rasal1	25.8793	-3.10824	0.9203	-3.37742	0.000731695	0.00722368
Rasgrp4	34.5645	-1.02584	0.308712	-3.32297	0.000890653	0.0084103
Rgs11	104.667	-2.14506	0.441415	-4.8595	1.17682e-06	3.23023e-05
Rgs16	18.3012	-6.29148	1.51541	-4.15167	3.30054e-05	0.000571436
Rhpn2	496.255	-1.61612	0.284568	-5.67918	1.35339e-08	6.24645e-07
Rnf223	32.5498	-1.67843	0.515627	-3.25513	0.0011334	0.0101804
Rnu73b	9.54143	-1.93137	0.645504	-2.99203	0.00277125	0.0209527
Rph3al	211.333	-1.181	0.288563	-4.0927	4.26377e-05	0.000703741
Rpl12	377.577	-1.15603	0.344193	-3.35868	0.000783157	0.00757393
Rpl22l1	185.615	-1.08135	0.260268	-4.15476	3.25626e-05	0.000564876
Rpl35	596.4	-1.74585	0.359915	-4.85074	1.23002e-06	3.37101e-05
Rpl36a	55.4581	-1.32167	0.347194	-3.80672	0.000140823	0.00189015
Rpl37	209.298	-1.70784	0.353277	-4.8343	1.33618e-06	3.58179e-05
Rpl7a	280.695	-1.22789	0.23923	-5.13268	2.85639e-07	9.18043e-06
Rps12	188.087	-1.05236	0.327171	-3.21655	0.00129742	0.0113819
Rps13	39.449	-1.28856	0.362487	-3.55479	0.000378279	0.00425371
Rps6kc1	302.376	-1.11425	0.187051	-5.95693	2.57018e-09	1.38515e-07
Rps7	129.792	-1.11649	0.295631	-3.77663	0.000158964	0.00208148
Rsph1	6.30137	-3.37701	1.27361	-2.65153	0.00801275	0.0480113
S100a3	13.312	-2.15779	0.694675	-3.10618	0.0018952	0.0155604
Scin	1931.4	-1.65397	0.181724	-9.10156	8.90455e-20	2.21698e-17
Sema4g	405.178	-1.77119	0.45485	-3.894	9.86032e-05	0.00141606
Sept3	57.6513	-7.95249	1.31536	-6.04585	1.48623e-09	8.50227e-08
Serinc4	89.822	-1.32375	0.30443	-4.34831	1.37194e-05	0.000274341
Sfrp5	1.92498	-3.78516	1.38011	-2.74265	0.0060946	0.0386421
Shank2	910.62	-1.2822	0.209694	-6.11463	9.67797e-10	5.74086e-08
Shroom1	40.7485	-1.64247	0.381805	-4.30185	1.69376e-05	0.000327208
Siglecg	3.26297	-3.79231	1.38828	-2.73167	0.00630143	0.0396831
Slc14a2	11.9929	-6.40773	2.20528	-2.90563	0.00366513	0.0260299
Slc16a8	63.3765	-1.02155	0.260902	-3.91546	9.02326e-05	0.00132038
Slc18b1	173.786	-1.09389	0.281557	-3.88517	0.00010226	0.00145896
Slc22a23	1508.1	-1.33038	0.396035	-3.35926	0.000781522	0.00756984
Slc26a10	108.794	-1.42731	0.407551	-3.50215	0.000461521	0.0049959
Slc26a9	3.56455	-4.64576	1.5412	-3.01438	0.00257508	0.0197882
Slc37a1	100.238	-5.91139	1.02905	-5.74453	9.21757e-09	4.38008e-07
Slc44a3	471.174	-2.4756	0.819738	-3.01999	0.00252787	0.0195388
Slc4a11	3033.13	-3.1712	0.667918	-4.74789	2.05553e-06	5.25841e-05
Slc8a2	8.93379	-3.99403	1.15857	-3.44737	0.000566074	0.00588963
Slco2a1	3222.75	-1.33388	0.201109	-6.63262	3.29772e-11	2.62585e-09
Smagp	712.565	-1.32864	0.221735	-5.99201	2.07262e-09	1.14493e-07
Smox	1777.27	-2.47387	0.831681	-2.97454	0.00293426	0.0219226
Smtnl2	1039.72	-1.06917	0.190351	-5.6168	1.94524e-08	8.55372e-07
Sned1	354.161	-1.50807	0.479127	-3.14754	0.00164651	0.0138465
Snhg17	514.158	-1.45209	0.321579	-4.51549	6.31716e-06	0.000139935
Snhg7	56.8377	-1.43424	0.374401	-3.83075	0.000127752	0.00174249
Snora28	50.8408	-2.24943	0.547415	-4.10919	3.97056e-05	0.000664656
Snora3	21.5829	-1.46736	0.433419	-3.38554	0.000710394	0.00705485
Snora52	9.62106	-2.09239	0.636042	-3.28971	0.00100291	0.00923835
Snora65	78.2952	-1.09253	0.291189	-3.75196	0.000175454	0.00225893
Snord17	7.62501	-2.25527	0.674561	-3.34331	0.000827842	0.0079214
Snord53	16.7184	-1.42705	0.533649	-2.67413	0.00749232	0.0454814
Snord55	22.2634	-1.1297	0.350325	-3.22473	0.00126091	0.0111169
Snord69	13.9218	-1.942	0.623071	-3.11681	0.00182817	0.0151295
Sorcs2	279.177	-5.7174	0.998762	-5.72449	1.03745e-08	4.89042e-07
Sox13	477.505	-2.53799	0.419167	-6.05484	1.40558e-09	8.06705e-08
Sp6	68.086	-3.62691	1.03998	-3.48749	0.00048758	0.00521728
Spi1	32.573	-1.20579	0.418477	-2.88139	0.00395929	0.0276634
Spns3	272.053	-1.272	0.305343	-4.16581	3.10247e-05	0.000543531
Spo11	8.41217	-4.4147	1.28696	-3.43033	0.000602841	0.00615978
Sprr1a	206.014	-3.89074	1.36	-2.86085	0.00422509	0.0290609
Sprr2g	31.1335	-4.04443	1.40452	-2.87958	0.00398203	0.0277893
Sptb	69.801	-1.0026	0.331449	-3.0249	0.00248715	0.0192831
Srgap1	359.401	-1.76949	0.421861	-4.19447	2.73509e-05	0.000489354
Srxn1	2161.64	-1.60746	0.511958	-3.13984	0.00169041	0.0141417
St3gal1	963.796	-2.85734	0.84899	-3.36557	0.000763849	0.00744763
St8sia2	29.2086	-3.31157	0.802139	-4.12843	3.65249e-05	0.000622615
Stox2	345.036	-1.19928	0.231773	-5.17439	2.28656e-07	7.66974e-06
Stx1a	419.373	-1.4834	0.444149	-3.33988	0.000838157	0.0080087
Sult1d1	15.3657	-3.09421	0.894013	-3.46103	0.00053811	0.00567213
Syne4	208.157	-1.69907	0.484873	-3.50416	0.000458056	0.00496673
Synm	129.477	-1.04944	0.282722	-3.71192	0.000205695	0.00258611
Syt14	243.515	-1.68893	0.437348	-3.86175	0.00011258	0.00157318
Tbkbp1	22.4871	-1.11042	0.405865	-2.73593	0.00622051	0.0392574
Tdpoz4	8.50497	-5.91189	1.9142	-3.08844	0.00201211	0.0162263
Tdrd5	10.2546	-6.1814	1.73133	-3.57033	0.000356535	0.00406874
Tert	62.3309	-1.75683	0.527939	-3.32772	0.0008756	0.00828142
Thbd	591.485	-2.69439	0.750436	-3.59043	0.000330127	0.00382416
Tigit	52.3338	-4.02231	0.804568	-4.99934	5.75267e-07	1.72064e-05
Tmc8	52.8408	-1.26901	0.435612	-2.91316	0.00357791	0.0255645
Tmcc2	33.5795	-5.18849	1.16856	-4.44006	8.99345e-06	0.000190849
Tmem132c	8.28589	-5.87577	1.96906	-2.98405	0.00284461	0.0214158
Tmem139	8.36839	-3.06535	0.859435	-3.56671	0.000361498	0.00410154
Tmem185b	90.1288	-4.76019	1.03405	-4.60345	4.15539e-06	9.65242e-05
Tmem252	82.1759	-7.7774	2.42574	-3.2062	0.00134503	0.0117008
Tmprss6	323.575	-1.34868	0.331484	-4.06863	4.72909e-05	0.000768347
Tnfrsf21	304.316	-1.55824	0.519342	-3.0004	0.00269622	0.0205524
Tnnt2	517.658	-4.21735	1.00616	-4.19154	2.77071e-05	0.000493729
Trp53i11	938.176	-2.91965	0.42083	-6.93782	3.98183e-12	3.57294e-10
Tspan18	332.646	-3.70326	0.429345	-8.62536	6.389e-18	1.25487e-15
Txnrd1	15428.4	-1.39308	0.477083	-2.92	0.0035003	0.0252036
Unc13a	97.7662	-2.54671	0.733387	-3.47253	0.000515571	0.00547701
Unc13d	885.279	-1.43683	0.230691	-6.22835	4.71383e-10	2.95484e-08
Upk1a	344.523	-2.64005	0.63303	-4.1705	3.03936e-05	0.000533004
Usp43	663.858	-1.03139	0.341217	-3.02269	0.00250541	0.0193822
Vav2	742.363	-1.03081	0.275244	-3.74507	0.000180347	0.00231349
Vegfa	1512.42	-1.31588	0.457686	-2.87506	0.00403945	0.0281013
Vldlr	7178.28	-1.09849	0.282502	-3.88845	0.000100888	0.00144171
Wfikkn1	20.2933	-1.21619	0.430473	-2.82524	0.00472445	0.0318216
Wnt4	574.48	-1.77678	0.435008	-4.08448	4.4176e-05	0.000724886
Zbtb10	949.605	-1.00611	0.335897	-2.99531	0.0027417	0.0207701
Zdhhc14	30.8135	-1.57485	0.374249	-4.20801	2.57626e-05	0.000466668
Zfp647	96.0538	-1.47692	0.189352	-7.79986	6.19744e-15	9.20606e-13
Zfp697	582.652	-1.19526	0.38933	-3.07003	0.00214037	0.0170737
Zscan4b	20.0369	-6.42563	2.16963	-2.96163	0.00306019	0.022596
Zscan4f	8.4615	-5.17406	1.80716	-2.8631	0.00419524	0.028912

## Sheet: down.l2FC.srt
	baseMean	log2FoldChange	lfcSE	stat	pvalue	padj
Sept3	57.6513	-7.95249	1.31536	-6.04585	1.48623e-09	8.50227e-08
Tmem252	82.1759	-7.7774	2.42574	-3.2062	0.00134503	0.0117008
Bend4	80.0505	-7.66472	2.35335	-3.25694	0.00112622	0.0101383
Lhx2	176.646	-7.263	0.627422	-11.5759	5.45647e-31	2.83688e-28
Krt5	15.964	-6.82152	1.97326	-3.45699	0.000546254	0.00573405
Inha	48.1924	-6.42592	1.08993	-5.89569	3.73113e-09	1.90073e-07
Zscan4b	20.0369	-6.42563	2.16963	-2.96163	0.00306019	0.022596
Slc14a2	11.9929	-6.40773	2.20528	-2.90563	0.00366513	0.0260299
Obsl1	724.115	-6.33748	0.702585	-9.02023	1.87688e-19	4.44615e-17
Rgs16	18.3012	-6.29148	1.51541	-4.15167	3.30054e-05	0.000571436
Tdrd5	10.2546	-6.1814	1.73133	-3.57033	0.000356535	0.00406874
Gsta2	10.1626	-6.16982	2.12131	-2.90849	0.00363174	0.025876
Gm2016	10.1036	-6.16137	1.65066	-3.73267	0.000189464	0.00241642
Nudt16	9.05013	-6.00433	2.26473	-2.65123	0.00801989	0.0480113
Tdpoz4	8.50497	-5.91189	1.9142	-3.08844	0.00201211	0.0162263
Slc37a1	100.238	-5.91139	1.02905	-5.74453	9.21757e-09	4.38008e-07
Gm3776	48.0672	-5.88153	2.08639	-2.81901	0.00481726	0.0323168
Tmem132c	8.28589	-5.87577	1.96906	-2.98405	0.00284461	0.0214158
Praf2	326.219	-5.78238	0.275171	-21.0138	4.90579e-98	4.33598e-94
Sorcs2	279.177	-5.7174	0.998762	-5.72449	1.03745e-08	4.89042e-07
Ankrd45	18.5187	-5.60423	1.22825	-4.56278	5.04812e-06	0.000115292
Hmgcll1	5.29841	-5.2362	1.62934	-3.2137	0.00131037	0.011467
Tmcc2	33.5795	-5.18849	1.16856	-4.44006	8.99345e-06	0.000190849
2310002F09Rik	5.13739	-5.18408	1.36518	-3.79736	0.000146244	0.00194812
Gm10639	5.12899	-5.18295	1.8067	-2.86874	0.00412108	0.028512
Zscan4f	8.4615	-5.17406	1.80716	-2.8631	0.00419524	0.028912
Itga2	47.5693	-5.1359	1.2819	-4.00648	6.16307e-05	0.000955654
Crmp1	158.912	-4.97492	1.27388	-3.90533	9.40984e-05	0.00136566
Mpped2	38.3293	-4.86179	0.733554	-6.62772	3.40902e-11	2.67828e-09
Lrrc9	37.7244	-4.79708	1.36303	-3.51942	0.00043249	0.00474558
Gatsl3	10.4878	-4.76225	1.04464	-4.55874	5.14615e-06	0.000117227
Tmem185b	90.1288	-4.76019	1.03405	-4.60345	4.15539e-06	9.65242e-05
Slc26a9	3.56455	-4.64576	1.5412	-3.01438	0.00257508	0.0197882
Cyp3a13	5.63672	-4.57806	1.44479	-3.16866	0.00153141	0.0130336
Lcn2	903.306	-4.51821	0.997091	-4.53139	5.85977e-06	0.00013165
Muc20	8.77903	-4.47005	1.40397	-3.18386	0.00145323	0.0125006
Spo11	8.41217	-4.4147	1.28696	-3.43033	0.000602841	0.00615978
Gm5105	8.0443	-4.34203	1.41812	-3.06182	0.00219996	0.0174702
Cndp1	14.72	-4.33438	1.19292	-3.6334	0.000279706	0.00335666
Gcnt3	2.81583	-4.31441	1.42398	-3.02983	0.00244692	0.0190295
Atp10b	4.54178	-4.26861	1.60653	-2.65704	0.00788303	0.0473974
Tnnt2	517.658	-4.21735	1.00616	-4.19154	2.77071e-05	0.000493729
Cntn2	10.2643	-4.16879	1.23643	-3.37165	0.000747204	0.00732575
9530027J09Rik	3.93851	-4.05586	1.18118	-3.43375	0.000595295	0.0061003
Sprr2g	31.1335	-4.04443	1.40452	-2.87958	0.00398203	0.0277893
Tigit	52.3338	-4.02231	0.804568	-4.99934	5.75267e-07	1.72064e-05
AI463170	12.5087	-4.00549	1.1012	-3.63737	0.000275431	0.00331662
Slc8a2	8.93379	-3.99403	1.15857	-3.44737	0.000566074	0.00588963
D630003M21Rik	3.71761	-3.98416	1.33355	-2.98763	0.00281147	0.0211933
Gsta3	93.1932	-3.96833	0.928769	-4.27268	1.93138e-05	0.000363589
Ppbp	66.0791	-3.93006	1.10283	-3.5636	0.0003658	0.00413179
Ptprr	2.14774	-3.92859	1.24834	-3.14706	0.0016492	0.013856
Fxyd4	2.16991	-3.92707	1.28179	-3.06375	0.00218584	0.0173753
Mir93	5.9762	-3.92199	1.16736	-3.35971	0.00078024	0.00756474
Sprr1a	206.014	-3.89074	1.36	-2.86085	0.00422509	0.0290609
Lgals2	3.51407	-3.89006	1.31306	-2.96259	0.00305065	0.0225633
4732490B19Rik	8.74053	-3.88969	0.9447	-4.11738	3.83204e-05	0.000645748
Cd34	147.757	-3.87566	1.28548	-3.01494	0.00257028	0.0197628
Il11	203.564	-3.80725	1.17968	-3.22735	0.00124945	0.0110322
Siglecg	3.26297	-3.79231	1.38828	-2.73167	0.00630143	0.0396831
Sfrp5	1.92498	-3.78516	1.38011	-2.74265	0.0060946	0.0386421
Acsbg1	27.0114	-3.7733	1.03008	-3.66313	0.000249157	0.0030501
Lrfn1	10.4699	-3.74134	0.976887	-3.82986	0.000128215	0.00174746
Krt85	3.13308	-3.7348	1.30121	-2.87025	0.00410151	0.0284119
Tspan18	332.646	-3.70326	0.429345	-8.62536	6.389e-18	1.25487e-15
Klri1	7.82534	-3.69677	1.37528	-2.68801	0.00718802	0.0440511
Lrrc34	1.79919	-3.6729	1.26356	-2.90678	0.00365171	0.0259659
Gsta4	323.259	-3.67129	0.928169	-3.95541	7.64031e-05	0.00115041
Gm35612	7.26126	-3.65581	0.994506	-3.67601	0.000236914	0.00292249
Sp6	68.086	-3.62691	1.03998	-3.48749	0.00048758	0.00521728
Dcdc2a	924.932	-3.6141	0.332974	-10.854	1.90879e-27	8.03373e-25
Mir1938	1.74278	-3.61277	1.36642	-2.64397	0.00819395	0.0488349
Mir6945	2.88054	-3.6034	1.29162	-2.78984	0.00527346	0.0346668
Batf3	6.51107	-3.51379	1.1593	-3.03095	0.00243782	0.0189755
Ehf	456.666	-3.50116	0.919952	-3.80581	0.000141342	0.00189443
1700011A15Rik	6.72467	-3.48556	1.18248	-2.94767	0.00320181	0.0233974
Krt79	4.42564	-3.46665	1.30007	-2.66652	0.00766412	0.0463017
Elmod1	19.3579	-3.45947	0.918256	-3.76743	0.000164934	0.00214377
Elfn1	135.897	-3.43449	1.04147	-3.29774	0.000974679	0.00902535
Dll4	59.6576	-3.4229	0.856692	-3.99548	6.45632e-05	0.000993285
Ccnd1	547.826	-3.41042	0.802814	-4.24808	2.15613e-05	0.000401069
Rsph1	6.30137	-3.37701	1.27361	-2.65153	0.00801275	0.0480113
Arhgap27os3	2.35783	-3.32079	1.15259	-2.88115	0.00396226	0.0276732
St8sia2	29.2086	-3.31157	0.802139	-4.12843	3.65249e-05	0.000622615
Bmp7	454.173	-3.30126	0.85201	-3.87467	0.00010677	0.00151111
Kctd12	28.5069	-3.25799	0.971895	-3.35221	0.000801693	0.0077145
Ggt1	229.451	-3.24753	0.907714	-3.5777	0.000346625	0.00397618
Ceacam1	11.0075	-3.23891	1.20378	-2.6906	0.00713226	0.0438529
B930041F14Rik	12.86	-3.20806	0.692745	-4.63095	3.64e-06	8.61368e-05
Adam12	60.7155	-3.20632	1.02666	-3.12305	0.00178989	0.0148964
Prrt1	2.14148	-3.18254	1.15708	-2.7505	0.0059504	0.0380142
Slc4a11	3033.13	-3.1712	0.667918	-4.74789	2.05553e-06	5.25841e-05
Aoc1	14.6205	-3.12963	1.01661	-3.07851	0.0020804	0.0167236
Rasal1	25.8793	-3.10824	0.9203	-3.37742	0.000731695	0.00722368
Cpne8	610.189	-3.10613	0.771278	-4.02725	5.64338e-05	0.000884065
Sult1d1	15.3657	-3.09421	0.894013	-3.46103	0.00053811	0.00567213
Ccbe1	666.695	-3.06969	0.806715	-3.80517	0.000141708	0.00189626
Lypd6b	22.47	-3.06724	0.689561	-4.44811	8.66311e-06	0.000185173
Tmem139	8.36839	-3.06535	0.859435	-3.56671	0.000361498	0.00410154
Padi2	44.6366	-3.06337	0.819025	-3.74026	0.000183829	0.00235133
Etv4	672.316	-3.04199	1.0842	-2.80574	0.00502011	0.0333299
Pde4d	179.595	-2.98776	0.559441	-5.34061	9.26359e-08	3.39735e-06
Csf3	37.0069	-2.94975	0.984489	-2.99622	0.00273347	0.0207428
Izumo1	13.8487	-2.94443	1.01732	-2.89431	0.00379987	0.0267398
Atg9b	1790.78	-2.93006	1.06099	-2.76161	0.00575165	0.0370795
Col2a1	4.50283	-2.92658	1.10111	-2.65784	0.00786441	0.0473176
Crlf1	788.673	-2.92255	0.548349	-5.32972	9.83635e-08	3.57037e-06
Trp53i11	938.176	-2.91965	0.42083	-6.93782	3.98183e-12	3.57294e-10
Cd164l2	6.10816	-2.91464	1.08868	-2.67722	0.00742364	0.0452353
Celf5	16.002	-2.87348	0.716217	-4.01202	6.02019e-05	0.000939266
St3gal1	963.796	-2.85734	0.84899	-3.36557	0.000763849	0.00744763
Dusp1	3284.06	-2.84825	0.954075	-2.98535	0.0028325	0.0213337
Cpm	1066.6	-2.83394	0.475357	-5.9617	2.49634e-09	1.34947e-07
Krt8	7932.12	-2.80465	0.776565	-3.61161	0.000304307	0.00359637
Dnaja4	8.37849	-2.79451	0.823919	-3.39172	0.000694549	0.00690914
Ptpn22	5.47651	-2.76889	1.00768	-2.74778	0.00600003	0.0382621
Col7a1	118.479	-2.7352	1.01487	-2.69512	0.00703632	0.0433988
Thbd	591.485	-2.69439	0.750436	-3.59043	0.000330127	0.00382416
Pvrl4	6.31877	-2.68669	1.00414	-2.67562	0.00745905	0.045366
Upk1a	344.523	-2.64005	0.63303	-4.1705	3.03936e-05	0.000533004
Camk1g	6.03344	-2.61867	0.802694	-3.26235	0.00110491	0.00999052
Klk8	14.5862	-2.58713	0.958749	-2.69844	0.00696646	0.0430782
Unc13a	97.7662	-2.54671	0.733387	-3.47253	0.000515571	0.00547701
Sox13	477.505	-2.53799	0.419167	-6.05484	1.40558e-09	8.06705e-08
Coro6	540.806	-2.52846	0.575369	-4.3945	1.1103e-05	0.000228751
Ppp1r26	65.53	-2.51493	0.698206	-3.60198	0.000315801	0.00370187
Plac8	50.3542	-2.50613	0.522309	-4.79817	1.60122e-06	4.19331e-05
Slc44a3	471.174	-2.4756	0.819738	-3.01999	0.00252787	0.0195388
Smox	1777.27	-2.47387	0.831681	-2.97454	0.00293426	0.0219226
Ctsw	26.0975	-2.42159	0.658623	-3.67675	0.000236229	0.00291843
Hoxd9	174.874	-2.41086	0.30237	-7.9732	1.54616e-15	2.3975e-13
1700109H08Rik	33.599	-2.39283	0.682456	-3.5062	0.000454546	0.00493765
Gm3696	9.64705	-2.38886	0.839225	-2.84651	0.00442013	0.0301795
Krt18	11263.3	-2.34369	0.683202	-3.43044	0.000602602	0.00615978
Eid3	44.2215	-2.30722	0.672474	-3.43094	0.0006015	0.00615319
Adam8	43.5121	-2.25817	0.580075	-3.89288	9.90593e-05	0.00142132
Snord17	7.62501	-2.25527	0.674561	-3.34331	0.000827842	0.0079214
Ltk	631.369	-2.25351	0.405907	-5.55179	2.82754e-08	1.19575e-06
Snora28	50.8408	-2.24943	0.547415	-4.10919	3.97056e-05	0.000664656
B230206H07Rik	25.2286	-2.24748	0.447972	-5.017	5.24836e-07	1.59134e-05
Ngf	140.163	-2.23532	0.653781	-3.41906	0.000628375	0.00635093
Cox16	22.3963	-2.18152	0.510167	-4.27609	1.90203e-05	0.000360366
Ly6g6d	9.86538	-2.16268	0.559725	-3.86382	0.000111628	0.00156358
S100a3	13.312	-2.15779	0.694675	-3.10618	0.0018952	0.0155604
Rgs11	104.667	-2.14506	0.441415	-4.8595	1.17682e-06	3.23023e-05
Nqo1	24.156	-2.14148	0.570669	-3.75258	0.000175021	0.00225664
Pmepa1	2018.55	-2.12495	0.676563	-3.1408	0.00168484	0.0141085
Snora52	9.62106	-2.09239	0.636042	-3.28971	0.00100291	0.00923835
Fam65b	66.7024	-2.09198	0.696465	-3.00371	0.00266706	0.0203653
Prtn3	8.59109	-2.08525	0.720762	-2.89312	0.00381442	0.0268208
Msx1	19.0229	-2.08436	0.53383	-3.90454	9.44029e-05	0.00136784
Ngef	214.375	-2.0736	0.562412	-3.68697	0.000226938	0.00281317
Dlgap1	13.6808	-2.05195	0.627315	-3.271	0.00107169	0.00973493
Lrrc16b	16.3698	-2.03751	0.716324	-2.8444	0.00444949	0.0303331
Ncmap	37.8618	-2.03695	0.638908	-3.18817	0.00143176	0.0123464
B4galt4	118.264	-2.03297	0.432906	-4.6961	2.65176e-06	6.52858e-05
Ptpn6	218.857	-2.02102	0.397183	-5.08839	3.61112e-07	1.13382e-05
Pdia2	5.88981	-2.01104	0.759045	-2.64944	0.00806253	0.0482143
Lppr3	425.755	-2.00802	0.251543	-7.98281	1.43042e-15	2.23766e-13
9030625G05Rik	31.8539	-1.98932	0.55839	-3.5626	0.000367198	0.00413964
Nfatc2	328.204	-1.98054	0.220847	-8.9679	3.02222e-19	6.93814e-17
Npr2	825.199	-1.95812	0.349746	-5.59869	2.15975e-08	9.33444e-07
Snord69	13.9218	-1.942	0.623071	-3.11681	0.00182817	0.0151295
Rnu73b	9.54143	-1.93137	0.645504	-2.99203	0.00277125	0.0209527
Lincppara	44.7763	-1.93084	0.48405	-3.98892	6.63743e-05	0.00101761
Exd1	10.2727	-1.92953	0.721797	-2.67322	0.00751259	0.0455575
Mapk15	457.387	-1.92523	0.448377	-4.29377	1.75665e-05	0.000337526
Mapk12	844.298	-1.89889	0.166311	-11.4177	3.41056e-30	1.67468e-27
Gm3264	7.43981	-1.8826	0.669027	-2.81394	0.00489383	0.0327224
Fblim1	1204.46	-1.85671	0.650817	-2.8529	0.00433225	0.0296596
Fam187b	14.8465	-1.84921	0.563917	-3.27923	0.00104091	0.00952387
Ccl28	358.052	-1.82108	0.628253	-2.89864	0.00374785	0.02646
Pitpnc1	768.512	-1.81819	0.249735	-7.28049	3.32619e-13	3.74504e-11
Ovol1	383.652	-1.81446	0.58671	-3.09259	0.00198415	0.0160889
Prrg4	901.521	-1.80724	0.477467	-3.78506	0.000153671	0.0020287
Csdc2	67.2458	-1.79813	0.307513	-5.84733	4.99511e-09	2.48729e-07
Ccnjl	151.844	-1.79709	0.249177	-7.2121	5.50941e-13	5.90242e-11
Gm14005	71.9781	-1.79596	0.512603	-3.50361	0.000458993	0.00497158
Myh7b	60.5929	-1.78881	0.395597	-4.52181	6.13135e-06	0.000136676
Wnt4	574.48	-1.77678	0.435008	-4.08448	4.4176e-05	0.000724886
Gm3636	43.6762	-1.77626	0.436651	-4.06791	4.74375e-05	0.000770021
Sema4g	405.178	-1.77119	0.45485	-3.894	9.86032e-05	0.00141606
Srgap1	359.401	-1.76949	0.421861	-4.19447	2.73509e-05	0.000489354
Tert	62.3309	-1.75683	0.527939	-3.32772	0.0008756	0.00828142
Neb	6.30046	-1.75641	0.620224	-2.83189	0.00462736	0.0312802
Hmga2	1996.82	-1.75177	0.582665	-3.00649	0.00264285	0.0202241
Rpl35	596.4	-1.74585	0.359915	-4.85074	1.23002e-06	3.37101e-05
Hmga1	151.693	-1.74395	0.495451	-3.51992	0.000431683	0.00473966
Arhgdig	172.62	-1.7419	0.506324	-3.44029	0.000581091	0.00600347
Glis1	18.0256	-1.70832	0.524749	-3.2555	0.00113194	0.0101777
Rpl37	209.298	-1.70784	0.353277	-4.8343	1.33618e-06	3.58179e-05
Plekhg6	92.6709	-1.70577	0.647174	-2.63572	0.0083959	0.04977
Syne4	208.157	-1.69907	0.484873	-3.50416	0.000458056	0.00496673
Mir6516	11.8554	-1.69596	0.554072	-3.0609	0.00220671	0.0175159
Syt14	243.515	-1.68893	0.437348	-3.86175	0.00011258	0.00157318
Rnf223	32.5498	-1.67843	0.515627	-3.25513	0.0011334	0.0101804
Etnk2	55.1742	-1.67267	0.570345	-2.93273	0.00335993	0.0243715
Gng13	39.3716	-1.66664	0.608582	-2.73857	0.00617077	0.0389852
AI661453	1514.61	-1.65529	0.387346	-4.27342	1.92494e-05	0.00036315
Scin	1931.4	-1.65397	0.181724	-9.10156	8.90455e-20	2.21698e-17
Ephb2	1279.49	-1.64829	0.175438	-9.39528	5.70671e-21	1.57621e-18
Shroom1	40.7485	-1.64247	0.381805	-4.30185	1.69376e-05	0.000327208
Cdc42ep5	26.3021	-1.63353	0.571378	-2.85893	0.00425075	0.0291807
Arhgap8	228.822	-1.63263	0.422956	-3.86003	0.000113371	0.00158174
Mir7-1	20.7712	-1.63052	0.443471	-3.67672	0.000236255	0.00291843
Gm6402	15.7143	-1.62478	0.495994	-3.27581	0.00105358	0.00960477
A730020M07Rik	30.7454	-1.62142	0.567556	-2.85685	0.00427866	0.0293496
Lrp4	162.452	-1.61818	0.230279	-7.02705	2.10945e-12	1.98344e-10
Dnm1	985.967	-1.61615	0.341008	-4.73934	2.14412e-06	5.44562e-05
Rhpn2	496.255	-1.61612	0.284568	-5.67918	1.35339e-08	6.24645e-07
Pitpnm3	614.48	-1.6146	0.529792	-3.04762	0.00230663	0.01816
Gstm2	338.331	-1.61086	0.430516	-3.74168	0.000182792	0.00233977
Srxn1	2161.64	-1.60746	0.511958	-3.13984	0.00169041	0.0141417
Rai14	2915.81	-1.60542	0.213488	-7.51997	5.47903e-14	7.12153e-12
Igfbp7	1878.7	-1.60147	0.513563	-3.11835	0.00181865	0.0150954
Fsip1	17.8917	-1.57492	0.530164	-2.97063	0.00297185	0.0221007
Zdhhc14	30.8135	-1.57485	0.374249	-4.20801	2.57626e-05	0.000466668
Gdpd3	100.284	-1.57044	0.578224	-2.71598	0.00660805	0.0412175
Mast4	2326.3	-1.56885	0.532094	-2.94845	0.00319377	0.0233676
Cd68	35.4337	-1.56631	0.396368	-3.95164	7.76176e-05	0.00116374
Tnfrsf21	304.316	-1.55824	0.519342	-3.0004	0.00269622	0.0205524
Nrarp	280.448	-1.55578	0.377383	-4.12254	3.74723e-05	0.000635698
Gpr137b	812.261	-1.54189	0.457304	-3.37169	0.000747085	0.00732575
Pygm	46.194	-1.53353	0.448941	-3.41588	0.000635773	0.00641104
Chn1os3	16.6095	-1.53259	0.531575	-2.88312	0.0039376	0.0275486
Dnmt3b	216.688	-1.52988	0.328594	-4.65584	3.22657e-06	7.83463e-05
Meis3	202.013	-1.51024	0.370648	-4.0746	4.60937e-05	0.000753048
Cbln1	57.2519	-1.51006	0.326709	-4.62202	3.8003e-06	8.94514e-05
Hspb1	4928.94	-1.50914	0.367463	-4.10692	4.00975e-05	0.00066946
Sned1	354.161	-1.50807	0.479127	-3.14754	0.00164651	0.0138465
Itgb4	2306.77	-1.50128	0.52934	-2.83613	0.00456637	0.030985
Dusp10	578.937	-1.50069	0.54391	-2.75908	0.00579652	0.03726
Gm16938	18.9365	-1.49764	0.426472	-3.5117	0.000445247	0.00484644
Gsr	7679.13	-1.48906	0.410616	-3.62641	0.000287386	0.00344182
Ptger4	1715.17	-1.48521	0.483954	-3.06891	0.00214838	0.0171221
Stx1a	419.373	-1.4834	0.444149	-3.33988	0.000838157	0.0080087
4921507P07Rik	23.1438	-1.47945	0.454267	-3.2568	0.00112677	0.0101383
Zfp647	96.0538	-1.47692	0.189352	-7.79986	6.19744e-15	9.20606e-13
Lct	8.10447	-1.47613	0.502915	-2.93515	0.00333391	0.0242027
Snora3	21.5829	-1.46736	0.433419	-3.38554	0.000710394	0.00705485
Gm15421	620.669	-1.46193	0.212198	-6.88945	5.60074e-12	4.95021e-10
Pdlim7	2428.85	-1.45856	0.430922	-3.38473	0.00071248	0.00706366
Snhg17	514.158	-1.45209	0.321579	-4.51549	6.31716e-06	0.000139935
Nr6a1	299.997	-1.44832	0.165542	-8.74894	2.15368e-18	4.47889e-16
Fmn1	2014.11	-1.4395	0.374697	-3.84177	0.00012215	0.00167774
Unc13d	885.279	-1.43683	0.230691	-6.22835	4.71383e-10	2.95484e-08
Snhg7	56.8377	-1.43424	0.374401	-3.83075	0.000127752	0.00174249
Slc26a10	108.794	-1.42731	0.407551	-3.50215	0.000461521	0.0049959
Snord53	16.7184	-1.42705	0.533649	-2.67413	0.00749232	0.0454814
Cdh6	5747.26	-1.42232	0.307554	-4.62461	3.75297e-06	8.84549e-05
Myo5c	33.5347	-1.4149	0.488644	-2.89557	0.00378473	0.0266544
Ell3	343.664	-1.41168	0.369753	-3.81791	0.000134586	0.00181609
Pip5k1b	371.904	-1.40999	0.518219	-2.72083	0.00651173	0.0407463
Cbr3	97.9091	-1.40617	0.466503	-3.01429	0.00257581	0.0197882
Ghr	747.473	-1.40174	0.356597	-3.93089	8.46335e-05	0.00125089
Txnrd1	15428.4	-1.39308	0.477083	-2.92	0.0035003	0.0252036
Hoxd4	94.1818	-1.38804	0.400175	-3.46859	0.000523202	0.0055403
1700028K03Rik	16.294	-1.38562	0.493333	-2.80869	0.00497432	0.0330816
Aldh1a2	705.231	-1.38387	0.334208	-4.14073	3.46199e-05	0.00059473
Nrg4	11.0015	-1.37356	0.443691	-3.09577	0.00196305	0.0159691
Ccdc40	29.8732	-1.36524	0.399586	-3.41664	0.000633982	0.00640029
Bahcc1	1052.34	-1.35255	0.390037	-3.46774	0.000524852	0.00554893
F3	2086.21	-1.34993	0.392996	-3.43498	0.000592602	0.00608329
Pctp	538.162	-1.34934	0.28944	-4.66191	3.1329e-06	7.63866e-05
Tmprss6	323.575	-1.34868	0.331484	-4.06863	4.72909e-05	0.000768347
Nol4l	134.673	-1.34499	0.303418	-4.43279	9.30225e-06	0.000196459
Kank3	602.785	-1.33763	0.37084	-3.60702	0.000309739	0.00364046
Slco2a1	3222.75	-1.33388	0.201109	-6.63262	3.29772e-11	2.62585e-09
Slc22a23	1508.1	-1.33038	0.396035	-3.35926	0.000781522	0.00756984
Smagp	712.565	-1.32864	0.221735	-5.99201	2.07262e-09	1.14493e-07
Serinc4	89.822	-1.32375	0.30443	-4.34831	1.37194e-05	0.000274341
Rpl36a	55.4581	-1.32167	0.347194	-3.80672	0.000140823	0.00189015
Evpl	1029.64	-1.31772	0.315783	-4.17285	3.00808e-05	0.000528567
Vegfa	1512.42	-1.31588	0.457686	-2.87506	0.00403945	0.0281013
Ralgds	1169.48	-1.31573	0.316086	-4.16257	3.14681e-05	0.000549123
Ankrd53	13.8071	-1.30942	0.457859	-2.85988	0.00423798	0.0291157
Adssl1	140.255	-1.30764	0.455506	-2.87074	0.00409511	0.0283991
Firre	1808.69	-1.28941	0.267879	-4.81341	1.48379e-06	3.92648e-05
Doc2g	137.762	-1.2894	0.356424	-3.61759	0.000297355	0.00353724
Rps13	39.449	-1.28856	0.362487	-3.55479	0.000378279	0.00425371
Shank2	910.62	-1.2822	0.209694	-6.11463	9.67797e-10	5.74086e-08
Arrdc1	1137.09	-1.28189	0.28177	-4.5494	5.37994e-06	0.000121925
Spns3	272.053	-1.272	0.305343	-4.16581	3.10247e-05	0.000543531
Catsper2	39.3934	-1.27093	0.23684	-5.3662	8.04115e-08	3.03725e-06
Tmc8	52.8408	-1.26901	0.435612	-2.91316	0.00357791	0.0255645
Gpr160	192.43	-1.24179	0.455496	-2.72623	0.00640625	0.0402105
Prr5	251.262	-1.23967	0.349343	-3.54857	0.000387326	0.00434164
Efna2	174.075	-1.23264	0.422607	-2.91676	0.00353688	0.0253807
Ankrd13b	716.644	-1.23255	0.402709	-3.06065	0.00220856	0.0175228
Rpl7a	280.695	-1.22789	0.23923	-5.13268	2.85639e-07	9.18043e-06
Gclc	8290.35	-1.22524	0.420107	-2.9165	0.00353984	0.0253807
Nbeal2	909.104	-1.22247	0.316548	-3.86188	0.000112516	0.00157318
Dennd6b	552.568	-1.22193	0.283193	-4.31483	1.59723e-05	0.00031095
Neu2	65.3333	-1.22021	0.354558	-3.44149	0.000578528	0.00598399
Wfikkn1	20.2933	-1.21619	0.430473	-2.82524	0.00472445	0.0318216
Plcxd1	50.6748	-1.21352	0.409329	-2.96465	0.00303026	0.0224501
Lpin3	352.439	-1.21115	0.40942	-2.95822	0.00309424	0.0227904
G530011O06Rik	57.1324	-1.21025	0.387619	-3.12226	0.00179471	0.0149295
1700101E01Rik	10.9103	-1.20782	0.43049	-2.80568	0.00502108	0.0333299
Spi1	32.573	-1.20579	0.418477	-2.88139	0.00395929	0.0276634
Lrp11	101.759	-1.20537	0.380162	-3.17068	0.00152081	0.0129683
Phyhipl	164.505	-1.20399	0.416043	-2.89391	0.00380474	0.0267634
Gpcpd1	409.674	-1.20223	0.326235	-3.68517	0.000228551	0.00283118
Stox2	345.036	-1.19928	0.231773	-5.17439	2.28656e-07	7.66974e-06
Zfp697	582.652	-1.19526	0.38933	-3.07003	0.00214037	0.0170737
Arhgap27	1735.5	-1.19282	0.310127	-3.84622	0.000119954	0.001654
Bcat1	894.886	-1.19057	0.385846	-3.08562	0.00203129	0.0163735
Rph3al	211.333	-1.181	0.288563	-4.0927	4.26377e-05	0.000703741
Ftl1	533.096	-1.17501	0.404945	-2.90165	0.00371205	0.0262998
Fam102a	643.782	-1.17438	0.361116	-3.25208	0.00114564	0.0102747
Cutal	586.749	-1.17292	0.197451	-5.94032	2.84468e-09	1.51462e-07
Krtcap3	328.038	-1.16828	0.361825	-3.22885	0.0012429	0.011015
Npff	19.2314	-1.16496	0.377605	-3.08512	0.00203472	0.0163937
Muc1	38.7157	-1.16338	0.336076	-3.46165	0.00053688	0.00566255
Pdxp	22.263	-1.16202	0.35232	-3.29818	0.000973125	0.00901925
Rpl12	377.577	-1.15603	0.344193	-3.35868	0.000783157	0.00757393
Gm2694	25.2132	-1.15448	0.322219	-3.58291	0.000339794	0.00392328
D630045M09Rik	126.41	-1.15218	0.353456	-3.25975	0.00111511	0.0100571
Ager	89.4036	-1.14243	0.255681	-4.4682	7.88788e-06	0.000170249
Lmntd2	150.179	-1.14239	0.338497	-3.37491	0.000738402	0.00726767
Gstp2	393.905	-1.14195	0.322862	-3.53696	0.000404767	0.0045057
Fnbp4	3109.98	-1.13324	0.0824104	-13.7512	5.00981e-43	5.9039e-40
Pde4c	638.06	-1.13182	0.364327	-3.10659	0.00189258	0.015546
Snord55	22.2634	-1.1297	0.350325	-3.22473	0.00126091	0.0111169
Egfr	3089.33	-1.12656	0.350671	-3.21258	0.00131549	0.0114891
Lmtk3	257.155	-1.12573	0.392001	-2.87176	0.00408195	0.0283367
2810408A11Rik	206.36	-1.12304	0.207058	-5.4238	5.83461e-08	2.29197e-06
Krt80	290.333	-1.12019	0.354827	-3.15701	0.00159398	0.0134882
1110008P14Rik	895.154	-1.11661	0.323175	-3.45511	0.000550062	0.00575853
Rps7	129.792	-1.11649	0.295631	-3.77663	0.000158964	0.00208148
Asb14	11.6902	-1.11477	0.409927	-2.71943	0.00653952	0.0409056
Rps6kc1	302.376	-1.11425	0.187051	-5.95693	2.57018e-09	1.38515e-07
Eppk1	268.739	-1.1112	0.415926	-2.67164	0.00754822	0.0457381
Dbndd2	726.016	-1.11113	0.17507	-6.3468	2.19843e-10	1.49468e-08
Tbkbp1	22.4871	-1.11042	0.405865	-2.73593	0.00622051	0.0392574
Gng3	68.7438	-1.10489	0.330969	-3.33836	0.000842753	0.00803958
Kifc2	243.133	-1.10195	0.289286	-3.80919	0.000139422	0.00187419
Far2	66.0043	-1.10017	0.41336	-2.66154	0.00777847	0.0468963
Vldlr	7178.28	-1.09849	0.282502	-3.88845	0.000100888	0.00144171
Slc18b1	173.786	-1.09389	0.281557	-3.88517	0.00010226	0.00145896
Snora65	78.2952	-1.09253	0.291189	-3.75196	0.000175454	0.00225893
1600020E01Rik	127.722	-1.09202	0.198673	-5.49657	3.87258e-08	1.5957e-06
4930473A02Rik	30.9147	-1.08691	0.393007	-2.76563	0.00568125	0.0367194
1500012F01Rik	371.248	-1.08686	0.317136	-3.42712	0.000610029	0.00620454
Rpl22l1	185.615	-1.08135	0.260268	-4.15476	3.25626e-05	0.000564876
Pdgfb	1723.43	-1.07906	0.407223	-2.64981	0.00805374	0.048178
1810022K09Rik	67.9369	-1.07729	0.345404	-3.11892	0.00181512	0.015078
Map1b	1303.13	-1.07084	0.352565	-3.0373	0.00238711	0.0186547
Dlg4	310.795	-1.07073	0.263785	-4.05909	4.92651e-05	0.000795305
Hoxd3	35.1619	-1.07067	0.369575	-2.89702	0.00376731	0.0265847
Smtnl2	1039.72	-1.06917	0.190351	-5.6168	1.94524e-08	8.55372e-07
Fam83h	3220.61	-1.06622	0.322636	-3.30471	0.000950748	0.0088819
Gm20219	54.8754	-1.06242	0.364557	-2.91427	0.00356522	0.0255151
Chn2	341.515	-1.06065	0.289516	-3.66352	0.000248775	0.00304754
Prr13	1498.37	-1.06015	0.230518	-4.59898	4.24569e-06	9.82343e-05
Fam227a	49.5879	-1.05908	0.386998	-2.73666	0.00620672	0.0391844
Gfod1	168.231	-1.05421	0.267779	-3.93685	8.25579e-05	0.00122637
Phf21b	174.236	-1.05352	0.17249	-6.10771	1.01072e-09	5.95552e-08
Ralgapa2	782.611	-1.05248	0.15685	-6.71009	1.94509e-11	1.6373e-09
Gas5	856.753	-1.05239	0.361157	-2.91395	0.00356889	0.0255207
Rps12	188.087	-1.05236	0.327171	-3.21655	0.00129742	0.0113819
Itpr3	5043.96	-1.05043	0.362312	-2.89924	0.00374071	0.0264287
Adora1	1218.71	-1.05039	0.334469	-3.14048	0.00168672	0.0141175
Elmo3	676.589	-1.04977	0.312225	-3.36221	0.000773222	0.00751416
Synm	129.477	-1.04944	0.282722	-3.71192	0.000205695	0.00258611
Cacnb3	2178.93	-1.04925	0.125035	-8.39164	4.79401e-17	9.01529e-15
Cgnl1	1287.59	-1.04825	0.185548	-5.64947	1.60945e-08	7.27643e-07
Klc3	854.085	-1.0477	0.352564	-2.97166	0.00296199	0.0220459
Ppp4r1l-ps	304.011	-1.04687	0.176436	-5.93341	2.96716e-09	1.57509e-07
Mapk11	620.04	-1.0464	0.344948	-3.03349	0.00241743	0.0188251
Gls2	145.01	-1.04223	0.125542	-8.30186	1.02495e-16	1.8873e-14
Lsr	2846.92	-1.04103	0.287988	-3.61485	0.000300523	0.00356534
Npnt	3851.87	-1.04009	0.373156	-2.78729	0.00531511	0.0348628
Bscl2	301.169	-1.03903	0.273027	-3.8056	0.000141464	0.00189443
2610035D17Rik	295.833	-1.03875	0.238227	-4.36032	1.29875e-05	0.000262078
Gstp1	3841.77	-1.03141	0.314042	-3.28431	0.00102234	0.00938309
Usp43	663.858	-1.03139	0.341217	-3.02269	0.00250541	0.0193822
Vav2	742.363	-1.03081	0.275244	-3.74507	0.000180347	0.00231349
Fam98c	221.833	-1.02917	0.155167	-6.63265	3.29706e-11	2.62585e-09
Rasgrp4	34.5645	-1.02584	0.308712	-3.32297	0.000890653	0.0084103
Akap12	15672.1	-1.02558	0.30472	-3.36563	0.000763692	0.00744763
Slc16a8	63.3765	-1.02155	0.260902	-3.91546	9.02326e-05	0.00132038
A930013F10Rik	59.2408	-1.02046	0.343916	-2.96719	0.0030054	0.0223033
Nsmf	1169.45	-1.01782	0.264567	-3.84711	0.000119519	0.001654
F420014N23Rik	57.9483	-1.0151	0.326018	-3.11364	0.00184795	0.0152503
Csnk1e	3554.99	-1.01388	0.247236	-4.10087	4.11595e-05	0.000684455
Pcsk4	227.982	-1.01367	0.208555	-4.86044	1.17124e-06	3.22002e-05
Micall1	1681.64	-1.01179	0.228541	-4.42718	9.54734e-06	0.000200915
G6pdx	2505.45	-1.00611	0.322668	-3.11811	0.00182018	0.0150987
Zbtb10	949.605	-1.00611	0.335897	-2.99531	0.0027417	0.0207701
Pkn3	267.211	-1.00599	0.167349	-6.01133	1.84007e-09	1.02933e-07
Dlgap4	1455.57	-1.00324	0.318779	-3.14711	0.00164891	0.013856
Sptb	69.801	-1.0026	0.331449	-3.0249	0.00248715	0.0192831
1110038B12Rik	683.848	-1.00246	0.350103	-2.86333	0.00419217	0.0289021
Ppp1r13l	1199.07	-1.00169	0.376482	-2.66065	0.00779896	0.0469878
