# Supplementary material for: Base editing-derived models of human WDR34 and WDR60 disease alleles replicate retrograde intraflagellar transport (IFT) and hedgehog signaling defects
Source: Commun Biol. 2026 Jul 1;9:889. doi: 10.1038/s42003-026-10507-2 (PMC13328300; doi:10.1038/s42003-026-10507-2)
Supplement: Supplementary file 9 — Supplementary data 7 [file 42003_2026_10507_MOESM9_ESM.xlsx]

## Sheet: Figure 3, E
	Percentage of cilia with IFT 88 accumulation at tip
Control	23
WDR60 p.Ala911Val	59
WDR34 p.Arg183Trp	65
WDR34 p.Gly394Ser	55

## Sheet: Figure 3, F
Control	WDR60 p.Ala911Val	WDR34 p.Arg183Trp	WDR34 p.Gly394Ser
0.83	3.925	3.001	5.044
0.926	2.795	3.429	3.074
1.113	6.333	2.2	2.715
1.277	3.354	2.599	2.691
1.353	4.055	3.236	2.656
1.353	2.62	2.534	1.479
1.46	3.509	3.781	2.446
1.495	4.287	3.554	3.197
1.603	1.97	3.746	3.419
1.647	2.943	2.919	3.349
1.827	6.341	2.14	3.795
1.844	1.436	4.083	4.946
1.914	1.538	2.954	3.259
1.941	3.244	3.671	3.481
1.956	2.274	3.834	4.944
2.064	1.701	3.418	3.329
2.128	1.208	2.945	3.824
2.334	1.395	3.045	4.368
2.394	3.34	3.205	2.091
2.503	4.08	3.753	3.093
2.536	3.684	4.641	3.113
2.553	2.074	4.589	3.934
2.556	2.901	4.824	3.847
2.597	2.852	3.058	2.927
2.602	2.428	3.066	4.779
2.689	5.654	1.451	4.291
2.699	1.555	1.234	2.071
2.731	2.919	1.514	3.018
2.77	4.23	3.108	2.247
2.825	1.61	3.208	3.867
2.859	3.108	2.831	4.986
2.902	4.261	2.703	6.616
2.914	3.234	1.439	4.453
2.922	2.867	2.613	4.746
3.052	2.517	2.773	3.165
3.056	2.118	2.079	3.765
3.071	1.474	2.744	4.142
3.156	1.888	2.856	4.016
3.167	5.455	3.524	3.339
3.17	1.725	3.822	3.771
3.251	8.616	2.835	3.984
3.29	3.669	2.542	4.046
3.316	3.39	2.841	4.533
3.337	5.561	3.017	3.632
3.447	1.748	2.779	2.973
3.47	3.16	3.331	3.777
3.518	3.519	2.63	3.946
3.528	3.181	3.089	3.583
3.602	4.093	2.967	4.399
3.725	3.783	2.532	2.314
3.795	2.825	3.002	1.296
3.819	1.373	2.085	1.58
3.852	3.666	2.748	2.365
3.86	3.475	1.33	1.812
3.867	1.754	2.262	3.598
3.875	3.144	3.122	2.306
3.875	3.089	2.264	4.144
3.959	4.08	3.277	4.151
3.978	3.234	3.355	3.247
4.001	3.687	2.074	3.815
4.01	3.669	2.721	3.612
4.081	4.259	2.322	4.329
4.089	1.749	3.948	3.127
4.124	3.936	3.496	4.252
4.149	2.308	2.042	2.699
4.159	3.707	2.841	3.755
4.173	1.049	3.161	3.164
4.2	3.465	3.019	3.551
4.232	4.721	3.904	3.903
4.239	5.488	3.187	2.227
4.287	3.993	3.147	4.161
4.294	2.942	2.903	3.685
4.4	2.717	2.706	3.695
4.403	3.106	2.479	2.273
4.526	1.99	1.701	3.89
4.547	3.825	3.372	3.135
4.553	5.609	2.629	3.181
4.586	3.135	3.631	2.255
4.774	3.901	3.415	3.636
4.81	3.656	2.404	2.73
4.872	3.335	3.038	2.672
4.875	1.015	1.648	3.725
4.926	3.775	2.913	3.169
4.936	3.077	1.518	3.751
4.971	3.516	3.129	1.924
5.052	4.566	3.78	3.863
5.068	3.225	4.41	3.458
5.099	3.107	2.908	3.934
5.173	3.827	3.684	3.952
5.223	1.963	3.4	2.774
5.24	3.048	4.45	3.48
5.271	2.382	1.986	3.211
5.547	3.76	3.704	3.148
5.559	2.394	2.609	2.344
5.795	3.557	2.337	3.151
5.875	3.604	2.797	3.645
6.636	2.042	3.651	3.787
6.663	3.222	2.95	3.045
7.437	3.001	4.237	3.963
7.613	2.549	2.561	3.725

## Sheet: Figure 3,G
	Control	WDR60 p.Ala911Val	WDR34 p.Arg183Trp	WDR34 p.Gly394Ser
Cells with cilia	75	79	70	75
Cells without cilia	25	21	30	25

## Sheet: Figure 3, I
	Control			WDR60p.Ala911Val			WDR34p.Arg183Trp			WDR34p.Gly394Ser
SAG-	4.07796	5.63717	12.3859	0.807358	0.62282	2.77696	0.978077	0.932366	0.702519	2.95284	2.08432	1.45866
SAG+	1.36119	1.39069	3.20221	0.670274	0.734186	0.698606	0.64974	0.67415	0.375161	1.9075	0.883795	0.620295

## Sheet: Figure 4, B
Non ciliated cells	ciliated cells
Ank2	Ank2
Arxes1	Arxes1
Arxes2	Arxes2
BC039966	BC039966
Clip4	Clip4
Dtna	Dtna
Figf	Figf
Gdnf	Gdnf
Gm21693	Gm21693
Gramd1b	Gramd1b
Kcnh2	Kcnh2
Nav3	Nav3
Pcdh18	Pcdh18
Prokr1	Prokr1
Ptgds	Ptgds
Pvrl1	Pvrl1
Rbmy	Rbmy
Rcn1	Rcn1
Rgs2	Rgs2
Snca	Snca
Spin2c	Spin2c
Syk	Syk
Tnk1	Tnk1
Txlnb	Txlnb
1700010I14Rik	1190005I06Rik
2700069I18Rik	1600023N17Rik
3300005D01Rik	3110039I08Rik
Abcb11	9830147E19Rik
Actr3b	A630001G21Rik
Adamts6	A730090N16Rik
Add2	A930012L18Rik
Adora2b	Abca1
Angptl2	Abi3bp
Ankrd45	Ace2
Anxa8	Adamts4
Apobr	Adcy1
Aqp3	Adgrl3
Arhgef19	Afm
Asb4	Aldh3a1
Atp5k	Angpt1
Bvht	Ankrd6
C130050O18Rik	Atp2b4
C920009B18Rik	Atp6v1b1
Ccdc149	Bex1
Col2a1	C4b
Dnah5	Capn6
Duoxa1	Casp12
Dynap	Casp14
Fam167a	Casp4
Fam46d	Cers4
Fhit	Chst9
Fzd1	Cldn2
Gli1	Col11a1
Gm15417	Col16a1
Gm19619	Col6a1
Gm3230	Col6a2
Gm609	Cyp1a1
Hist1h2ag	Dclk1
Hist1h2ai	Dcn
Hist1h2an	Ddr2
Hist1h2bk	Dse
Hist1h2bl	Egln3
Hist1h2bm	Eln
Hist1h2bp	Eomes
Hist1h4b	Epha7
Hlx	Ephx4
Hoxc9	Esr1
Il17d	Fam171b
Il6ra	Fam179a
Klf2	Fam184b
Klra18	Fas
Mir7666	Fcgrt
Mroh8	Fgf1
Nanog	Flrt2
Ngf	Frmpd4
Nog	Fsd1l
Nrg2	Fzd8
Pcdhb7	Gbp10
Plet1	Gbp11
Plscr4	Gbp2
Ppp1r1b	Gbp3
Pthlh	Gbp4
Ptpn7	Gbp6
Rgs16	Gbp7
Rmrp	Gjb2
Rpl30	Gm14124
Rpl34	Gm14393
Rufy4	Gm17769
Serpinb9c	Gper1
Sgk2	Gpnmb
Sh2d1b1	Gulp1
Spata13	Hectd2
Tdpoz4	Hecw2
Traf1	Hexa
Trim54	Hey1
Vav3	Hnf4g
Xirp2	Ifi203
	Ifi44
	Ifi47
	Ifitm3
	Igfbp1
	Il15
	Ipcef1
	Irx1
	Ispd
	Kctd12b
	Kif26b
	Klhl5
	Lox
	Lypd2
	Map2
	Matn2
	Medag
	Mkrn3
	Mmp12
	Mnda
	Mrc2
	Nfia
	Nrros
	Pax9
	Pcdhgb2
	Phactr2
	Pknox2
	Plxdc1
	Pou4f1
	Ppp1r14c
	Ptgr1
	Ptn
	Ptprd
	Qpct
	Retn
	Rgs22
	Rgs9
	Sepp1
	Sept1
	Serpina3h
	Serpina3i
	Serpinb5
	Slc22a15
	Slc39a8
	Slc41a2
	Slc9a9
	Smco4
	St6galnac3
	Stpg2
	Tenm4
	Tfpi
	Tgm2
	Tgtp1
	Tgtp2
	Tlr1
	Tmem213
	Tmem229b
	Tmod1
	Tnik
	Tspan2
	Ust
	Vegfc
	Xlr
	Zcchc24

## Sheet: Figure 4,C
Non ciliated	Ciliated
Ankrd33b	Ankrd33b
B930041F14Rik	B930041F14Rik
Bend4	Bend4
Ccdc114	Ccdc114
Ceacam1	Ceacam1
Cited1	Cited1
Cntn2	Cntn2
Cyp4a12b	Cyp4a12b
Dact2	Dact2
Dcdc2a	Dcdc2a
Dll4	Dll4
Dnaja4	Dnaja4
Efna2	Efna2
Elfn1	Elfn1
Elmod1	Elmod1
Emp3	Emp3
Fam73a	Fam73a
Gatsl3	Gatsl3
Gm2518	Gm2518
Gstt3	Gstt3
Il11	Il11
Kctd12	Kctd12
Krt5	Krt5
Lrfn1	Lrfn1
Lypd6b	Lypd6b
Mest	Mest
Mir7-1	Mir7-1
Myo5c	Myo5c
Npr2	Npr2
Nptxr	Nptxr
Panx1	Panx1
Peg3	Peg3
Pitx1	Pitx1
Rab6b	Rab6b
Sema7a	Sema7a
St8sia1	St8sia1
Tmem185b	Tmem185b
Tmem252	Tmem252
Tmprss2	Tmprss2
Tspan18	Tspan18
Ttc38	Ttc38
Zdhhc14	Zdhhc14
0610005C13Rik	1700109H08Rik
0610010B08Rik	Adam8
1700001F09Rik	Arl4d
1700011H14Rik	Btc
1700039E22Rik	Ccbe1
2610305D13Rik	Ccnd1
4732490B19Rik	Cd164l2
4930461G14Rik	Celf5
4930557K07Rik	Cgref1
4930562F07Rik	Cidea
4933405D12Rik	Col20a1
6430562O15Rik	Def6
8430408G22Rik	Dusp1
9130019P16Rik	Dusp10
A330040F15Rik	Enho
A730020M07Rik	Enthd1
A830082K12Rik	Espn
A930001C03Rik	Fam65b
Abca8b	Fn1
Abcb9	Fosb
Abi3bp	Gm10639
Acta2	Gm1995
Acy3	Gm2016
Adamts14	Gm4858
Adamts16	Gm4971
Adamts4	Gm5662
Adgrb2	Gpr137b
Adgre5	Gsdma
Adgrg1	Hilpda
Adh1	Hk2
Adh7	Hmga1
Adra1b	Hmga2
Adrb2	Hmox1
Adrb3	Hrk
Ager	Iffo1
Agt	Ly6a
AI450353	Mettl7b
Akap12	Mpp2
Aldh1a2	Myo7b
Aldh2	Phlda1
Aldh3b1	Serpinb8
Aldh4a1	Serpinb9b
Aldh5a1	Slc25a40
Alpl	Slc2a1
Angpt4	Slc7a11
Ank	Snora21
Ank1	Snora28
Anpep	Sprr2g
Aqp1	Stom
Arhgdib	Tcstv1
Arid3b	Tdpoz4
Arrb1	Tesc
Arsi	Thbd
Atoh8	Tigit
Baiap2l2	Tmem132c
Barx2	Tnfrsf23
Bcl3	Unc13a
Bdh2	Vegfa
Bmp3	Vgf
Bmp6	Zscan4a
Bmper	Zscan4b
Bnc2	Zscan4c
C1qtnf6	Zscan4d
C1ra	Zscan4f
C1rb
C1s1
C4bp
Cacnb1
Cacng7
Capn8
Car13
Car2
Casp12
Cbfa2t3
Cbr2
Cbr3
Cbs
Ccdc176
Ccdc30
Ccdc89
Ccnjl
Cdh6
Cdkl1
Cebpd
Cemip
Cercam
Cfi
Chrd
Chst1
Chst11
Chst15
Cilp2
Ckb
Clcn1
Cldn19
Cldn2
Cldn20
Clec18a
Clec2d
Clu
Cmpk2
Cnih2
Cnn1
Cntnap1
Col4a1
Col4a2
Col6a1
Col6a2
Corin
Cp
Cped1
Cpt1b
Crb2
Crispld2
Csdc2
Csf2ra
Ctnnd2
Ctxn3
Cxcl5
Cyp4a12a
Cyp4b1
Cys1
D630023F18Rik
Daam2
Dcc
Dhrs3
Dlec1
Dleu2
Dnm3
Dram1
Dzip1
E330033B04Rik
Efhd1
Egr3
Ehf
Elovl4
Enpep
Enpp1
Epha7
Erich2
Fam132a
Fam13a
Fam217b
Fam43a
Far2
Fat2
Fcer1g
Fgf9
Flrt1
Folr1
Foxd1
Fras1
Frmd4b
Fry
Fuz
G6pc3
Gad1os
Galnt18
Gas1
Gclc
Gcnt1
Gfra1
Ggt1
Ggt7
Glis1
Gm10375
Gm10377
Gm10791
Gm14139
Gm16675
Gm2115
Gm9573
Gm9926
Gmpr
Gpbar1
Gpc2
Gprc5b
Gstt2
H19
Havcr1
Hcn2
Hcrtr1
Hdac9
Heg1
Hmcn1
Hpgds
Hr
Hrct1
Hsd17b14
Hspa12a
Hspb8
Ica1l
Id4
Ifi47
Ifit1bl1
Ifit3
Ifit3b
Ifitm10
Igf2
Il1r1
Il1rl1
Il2rb
Il33
Il5ra
Il7
Inha
Iqsec2
Irx3
Ism1
Ism2
Itga1
Itga9
Itgb1bp2
Itgb3
Itih4
Izumo4
Jag1
Kcnj16
Kcnj2
Keg1
Kif6
Klhl23
Krt17
Krt4
Krt79
Lbp
Lifr
Limch1
Loxl3
Lppr3
Lrp2
Lrtm2
Lsp1
Lta
Mab21l3
Magee1
Mal2
Man1c1
Map4k3
Masp1
Mgat3
Mgp
Mgst2
Mir10a
Mir155hg
Mir1839
Mir568
Mir6955
Mir8094
Mro
Ms4a2
Msl3l2
Mtrf1
Muc1
Mycn
Mylk
Ncald
Ndrg4
Neb
Nexn
Nid1
Nid2
Nim1k
Nnmt
Nod1
Nol4l
Npy2r
Nqo1
Nr1h4
Nr2f1
Nr3c2
Nradd
Nrap
Nrbp2
Ntm
Ntn1
Ntn3
Oacyl
Ophn1
Osmr
Oxtr
P3h1
Pakap
Palm2
Papln
Pappa
Pcdhga1
Pde4a
Pdgfd
Pdzk1ip1
Pdzrn3
Pgm5
Pianp
Pik3r5
Pkdcc
Pla1a
Plac8
Plagl1
Plcb1
Plekhs1
Plxdc1
Plxnd1
Postn
Ppap2b
Ppbp
Ppp2r2b
Prdm11
Prickle2
Pros1
Prr33
Prrt2
Prss35
Prtn3
Psors1c2
Ptchd4
Pth2r
Pygo1
Rab20
Rap1gap
Rap1gap2
Rarres1
Rasal1
Rasl11a
Rasl11b
Rassf10
Rassf9
Rbms3
Rbpms2
Rcan2
Rhov
Rnf144a
Rnf150
Rtn4rl1
Sbsn
Scin
Scnn1g
Scube3
Sema3g
Sema5a
Sept4
Serpina3h
Serpina3i
Serpinf1
Sh3kbp1
Shisa7
Sipa1l2
Slc13a2
Slc22a14
Slc26a9
Slc38a3
Slc6a18
Slc6a6
Slco1a6
Slco2a1
Snora3
Snora31
Snora33
Snora43
Snord12
Snord22
Snord35b
Snord52
Snord68
Snord72
Snord73a
Snord83b
Snord99
Socs2
Sorl1
Sox8
Sp5
Spon2
Spp1
Srd5a1
Srgap1
Srpk3
St5
Stat3
Stc2
Stk39
Stox2
Stra6
Strip2
Synm
Synpo
Sytl2
Sytl4
Tacr2
Taf9b
Tagln
Tal1
Tbc1d30
Tceal1
Tcf7
Tdrd9
Tekt5
Tg
Tgfb2
Tgfbr3l
Tgtp1
Thbs3
Tle2
Tmem100
Tmem151b
Tmem178
Tmem30b
Tmem37
Tmprss6
Tnc
Tnfaip2
Tnni1
Tnni3
Tnnt3
Trib2
Tshz1
Tslp
Tspan15
Tspan8
Ttc22
Ttc28
Ttll10
Twist2
Ube4bos3
Uggt2
Ugt2b34
Usp13
Vit
Vnn1
Wisp2
Wnk4
Wnt16
Wnt6
Ybx2
Ypel2
Zbtb8b
Zc3h12b
Zcchc24
Zeb1
Zfp239
Zfp454
Zfp518a
Zfp521
Zfp536
Zmynd10

## Sheet: Figure 4, D
adhesion of symbiont to host	response to interferon-beta	response to interferon-gamma	defense response to protozoan	muscle cell proliferation	organ growth	axon development	urogenital system development	regulation of synapse assembly	extracellular structure organization	chondrocyte morphogenesis involved in endochondral bone morphogenesis	regulation of monooxygenase activity	nephron tubule morphogenesis	regulation of G protein-coupled receptor signaling pathway	growth plate cartilage morphogenesis	endochondral bone growth	glycosaminoglycan metabolic process	chondrocyte development	regulation of protein autophosphorylation
1.78714e-06	1.78714e-06	0.000135237	0.000905115	0.00690297	0.0181917	0.0181917	0.0181917	0.0186241	0.0186241	0.0186241	0.0186241	0.0186241	0.0186241	0.0186241	0.0186241	0.0186241	0.0186241	0.0186241

## Sheet: Figure 4, E
regulation of angiogenesis	ameboidal-type cell migration	regulation of vasculature development	regulation of epithelial cell proliferation	regulation of neuronal synaptic plasticity	endothelial cell migration	negative regulation of cell adhesion	tissue migration
0.0305961	0.0305961	0.0346156	0.0346156	0.0346156	0.0346156	0.0346156	0.0346156

## Sheet: Figure 4, G
BC039966	Txlnb	Ptgds	Snca	Rgs2	Dtna	Figf	Arxes1	Kcnh2	Gramd1b	Pcdh18	Tnk1	Spin2c	Arxes2	Gdnf	Pvrl1	Prokr1	Ank2	Rcn1	Rbmy	Gm21693	Clip4	Syk	Nav3
1.22441	1.39822	1.50942	1.61905	1.66016	1.72332	1.92972	2.39426	2.54032	2.62072	2.62301	2.78879	2.80714	2.90669	2.93513	3.20899	3.46374	4.54941	4.73923	4.74527	4.94955	5.72736	6.25666	6.58276

## Sheet: Figure 4, H
Mir7-1	Mest	Peg3	Efna2	Sema7a	Ttc38	Zdhhc14	Tspan18	Npr2	Emp3	Gm2518	St8sia1	Rab6b	Nptxr	Dcdc2a	Ankrd33b	Panx1	Ceacam1	Tmprss2	Myo5c	Gstt3	Gatsl3	Pitx1	Dll4	Cntn2	Dnaja4	Fam73a	Cited1	Cyp4a12b	Kctd12	Il11	Elfn1	Ccdc114	B930041F14Rik	Lypd6b	Dact2	Tmem185b	Elmod1	Lrfn1	Tmem252	Krt5	Bend4
-1.04981	-1.05247	-1.06896	-1.18868	-1.19816	-1.20181	-1.2645	-1.27863	-1.34499	-1.47897	-1.54223	-1.66904	-1.76163	-1.82859	-2.00768	-2.11276	-2.13214	-2.25999	-2.36727	-2.43106	-2.48606	-2.67558	-2.71251	-2.72599	-2.79463	-2.82392	-3.05312	-3.13936	-3.43041	-3.53502	-3.60334	-3.63686	-3.71136	-3.86964	-3.95424	-4.11322	-4.15719	-4.27661	-4.48885	-5.01426	-5.35056	-8.62869
